# Supplementary material for: Crystal structure of (E)-1-(1-hy­droxy­naphthalen-2-yl)-3-(2,3,4-tri­meth­oxy­phen­yl)prop-2-en-1-one
Source: Acta Crystallogr E Crystallogr Commun. 2015 Jul 29;71(Pt 8):o610–1. doi: 10.1107/S2056989015013870 (PMC4571423; doi:10.1107/S2056989015013870)
Supplement: Supplementary file 1 [file e-71-0o610-sup1.cif]

##############################################################################
#                                                                            #
# This CIF contains the data in a paper accepted for publication in          #
# Acta Crystallographica Section E. It conforms to the requirements of       #
# Notes for Authors for Acta Crystallographica Section E, and has been       #
# peer reviewed under the auspices of the IUCr Commission on Journals.       #
#                                                                            #
# Full details of the Crystallographic Information File format               #
# are given in the paper "The Crystallographic Information File (CIF):       #
# a New Standard Archive File for Crystallography" by S. R. Hall, F. H.      #
# Allen and I. D. Brown [Acta Cryst. (1991), A47, 655-685].                  #
#                                                                            #
# The current version of the core CIF dictionary is obtainable from          #
# ftp://ftp.iucr.org/pub/cif_core.dic.                                       #
#                                                                            #
# Software is freely available for graphical display of the structure(s)     #
# in this CIF. For information consult the CIF software page                 #
# http://www.iucr.org/resources/cif/software.                                #
#                                                                            #
# This file may be used for bona fide research purposes within the           #
# scientific community so long as proper attribution is given to the journal # 
# article from which it was obtained.                                        #
#                                                                            #
##############################################################################
data_I
_audit_creation_method     'SHELXL-2014/7'
_chemical_name_systematic
;\
(<i>E</i>)-1-(1-Hydroxynaphthalen-2-yl)-3-(2,3,4-trimethoxyphenyl)prop-2-en-1-\
one
;
_chemical_name_common     ?
_chemical_formula_moiety     'C22 H20 O5'
_chemical_formula_sum     'C22 H20 O5'
_chemical_formula_iupac     'C22 H20 O5'
_chemical_formula_weight     364.38
_chemical_melting_point     394(2)
_symmetry_cell_setting     monoclinic
_symmetry_space_group_name_H-M     'P 21/c'
_symmetry_space_group_name_Hall     '-P 2ybc'
loop_
    _symmetry_equiv_pos_as_xyz
    'x, y, z'
    '-x, y+1/2, -z+1/2'
    '-x, -y, -z'
    'x, -y-1/2, z-1/2'
_cell_length_a     8.4523(8)
_cell_length_b     14.0414(12)
_cell_length_c     15.1672(11)
_cell_angle_alpha     90.00
_cell_angle_beta     94.623(3)
_cell_angle_gamma     90.00
_cell_volume     1794.2(3)
_cell_formula_units_Z     4
_cell_measurement_reflns_used     ?
_cell_measurement_theta_min     1.98
_cell_measurement_theta_max     25.00
_cell_measurement_temperature     293(2)
_exptl_crystal_description     Block
_exptl_crystal_colour     orange
_exptl_crystal_size_max     0.35
_exptl_crystal_size_mid     0.30
_exptl_crystal_size_min     0.25
_exptl_crystal_density_diffrn     1.349
_exptl_crystal_density_meas     ?
_exptl_crystal_density_method     'not measured'
_exptl_crystal_F_000     768
_exptl_absorpt_coefficient_mu     0.095
_exptl_absorpt_correction_type     multi-scan
_exptl_absorpt_process_details
;
(SADABS; Bruker, 2004)
;
_exptl_absorpt_correction_T_min     0.967
_exptl_absorpt_correction_T_max     0.977
_exptl_special_details     ?
_diffrn_ambient_temperature     293(2)
_diffrn_radiation_type     MoK\a
_diffrn_radiation_wavelength     0.71073
_diffrn_radiation_source     'fine-focus sealed tube'
_diffrn_radiation_monochromator     graphite
_diffrn_measurement_device_type     'Bruker Kappa APEXII CCD'
_diffrn_measurement_method     '\w and \f scan'
_diffrn_detector_area_resol_mean     ?
_diffrn_reflns_number     19676
_diffrn_reflns_av_R_equivalents     0.0334
_diffrn_reflns_theta_min     1.979
_diffrn_reflns_theta_max     24.999
_diffrn_reflns_theta_full     24.999
_diffrn_measured_fraction_theta_max     1.000
_diffrn_measured_fraction_theta_full     1.000
_diffrn_reflns_limit_h_min     -10
_diffrn_reflns_limit_h_max     10
_diffrn_reflns_limit_k_min     -16
_diffrn_reflns_limit_k_max     16
_diffrn_reflns_limit_l_min     -17
_diffrn_reflns_limit_l_max     18
_refine_special_details
;
Refinement of <i>F</i>^2^ against ALL reflections. The weighted <i>R</i>-factor
<i>wR</i> and goodness of fit <i>S</i> are based on <i>F</i>^2^, conventional
<i>R</i>-factors <i>R</i> are based on <i>F</i>, with <i>F</i> set to zero for
negative <i>F</i>^2^. The threshold expression of <i>F</i>^2^ >
\s(<i>F</i>^2^) is used only for calculating <i>R</i>-factors(gt) <i>etc</i>.
and is not relevant to the choice of reflections for refinement.
<i>R</i>-factors based on <i>F</i>^2^ are statistically about twice as large
as those based on <i>F</i>, and <i>R</i>- factors based on ALL data will be
even larger.
;
_reflns_number_total     3151
_reflns_number_gt     2143
_reflns_threshold_expression     'I > 2\s(I)'
_refine_ls_structure_factor_coef     Fsqd
_refine_ls_matrix_type     full
_refine_ls_R_factor_all     0.0766
_refine_ls_R_factor_gt     0.0436
_refine_ls_wR_factor_gt     0.1126
_refine_ls_wR_factor_ref     0.1444
_refine_ls_goodness_of_fit_ref     1.075
_refine_ls_restrained_S_all     1.075
_refine_ls_number_reflns     3151
_refine_ls_number_parameters     245
_refine_ls_number_restraints     0
_refine_ls_hydrogen_treatment     constr
_refine_ls_weighting_scheme     calc
_refine_ls_weighting_details
         'calc w=1/[\s^2^(Fo^2^)+(0.0626P)^2^+0.7956P] where P=(Fo^2^+2Fc^2^)/3'
_atom_sites_solution_hydrogens     geom
_atom_sites_solution_primary     direct
_atom_sites_solution_secondary     difmap
_refine_ls_shift/su_max     0.000
_refine_ls_shift/su_mean     0.000
_refine_diff_density_max     0.189
_refine_diff_density_min     -0.180
_refine_ls_extinction_method
;
SHELXL2014 (Sheldrick, 2015)
;
_refine_ls_extinction_coef     0.0031(9)
_refine_ls_extinction_expression
                                  'Fc^*^=kFc[1+0.001xFc^2^\l^3^/sin(2\q)]^-1/4^'
loop_
    _atom_type_symbol
    _atom_type_description
    _atom_type_scat_dispersion_real
    _atom_type_scat_dispersion_imag
    _atom_type_scat_source
    'C' 'C' 0.0033 0.0016
                         'International Tables Vol C Tables 4.2.6.8 and 6.1.1.4'
    'H' 'H' 0.0000 0.0000
                         'International Tables Vol C Tables 4.2.6.8 and 6.1.1.4'
    'O' 'O' 0.0106 0.0060
                         'International Tables Vol C Tables 4.2.6.8 and 6.1.1.4'
_computing_data_collection
;
APEX2 (Bruker, 2004)
;
_computing_cell_refinement
;
APEX2 and SAINT (Bruker, 2004)
;
_computing_data_reduction
;
SAINT and XPREP (Bruker, 2004)
;
_computing_structure_solution
;
SIR92 (Altomare <i>et al.</i>,  1994)
;
_computing_structure_refinement
;
SHELXL2014 (Sheldrick, 2015)
;
_computing_molecular_graphics
;
ORTEP-3 for Windows (Farrugia, 2012) and Mercury (Macrae <i>et al.</i>,
2008)
;
_computing_publication_material
;
SHELXL2014 (Sheldrick, 2015) and PLATON (Spek, 2009)
;
loop_
    _atom_site_type_symbol
    _atom_site_label
    _atom_site_fract_x
    _atom_site_fract_y
    _atom_site_fract_z
    _atom_site_U_iso_or_equiv
    _atom_site_adp_type
    _atom_site_calc_flag
    _atom_site_refinement_flags
    _atom_site_occupancy
    _atom_site_symmetry_multiplicity
    _atom_site_disorder_assembly
    _atom_site_disorder_group
    O O1 0.3943(2) 0.35902(11) 0.13288(11) 0.0535(5) Uani d . 1 1 . .
    H H7 0.3368 0.3315 0.0949 0.080 Uiso calc R 1 1 . .
    O O2 0.2007(2) 0.34197(12) 0.00026(12) 0.0590(5) Uani d . 1 1 . .
    C C10 0.3050(2) 0.49116(15) 0.04358(14) 0.0363(5) Uani d . 1 1 . .
    O O3 -0.05999(19) 0.28866(11) -0.28956(12) 0.0522(5) Uani d . 1 1 . .
    C C8 0.4894(2) 0.51062(16) 0.17556(14) 0.0384(5) Uani d . 1 1 . .
    O O4 -0.2147(2) 0.35002(12) -0.44607(11) 0.0556(5) Uani d . 1 1 . .
    C C9 0.3937(2) 0.45260(15) 0.11569(14) 0.0374(5) Uani d . 1 1 . .
    C C12 0.1103(3) 0.46876(17) -0.09075(15) 0.0441(6) Uani d . 1 1 . .
    H H8 0.1033 0.5346 -0.0966 0.053 Uiso calc R 1 1 . .
    C C18 -0.1771(3) 0.41365(16) -0.37851(15) 0.0429(6) Uani d . 1 1 . .
    C C3 0.4953(3) 0.60934(16) 0.15994(15) 0.0412(6) Uani d . 1 1 . .
    C C14 -0.0573(3) 0.44733(16) -0.23078(15) 0.0408(6) Uani d . 1 1 . .
    C C11 0.2047(3) 0.42933(17) -0.01508(15) 0.0410(6) Uani d . 1 1 . .
    C C13 0.0336(3) 0.41439(17) -0.15184(15) 0.0440(6) Uani d . 1 1 . .
    H H9 0.0389 0.3489 -0.1430 0.053 Uiso calc R 1 1 . .
    C C19 -0.1002(3) 0.38331(16) -0.29973(15) 0.0422(6) Uani d . 1 1 . .
    C C2 0.4064(3) 0.64762(16) 0.08524(16) 0.0475(6) Uani d . 1 1 . .
    H H2 0.4108 0.7126 0.0740 0.057 Uiso calc R 1 1 . .
    C C15 -0.1021(3) 0.54137(17) -0.24414(15) 0.0447(6) Uani d . 1 1 . .
    H H10 -0.0758 0.5853 -0.1995 0.054 Uiso calc R 1 1 . .
    C C1 0.3154(3) 0.59125(16) 0.03021(15) 0.0439(6) Uani d . 1 1 . .
    H H1 0.2575 0.6185 -0.0181 0.053 Uiso calc R 1 1 . .
    C C16 -0.1836(3) 0.57236(17) -0.32046(16) 0.0483(6) Uani d . 1 1 . .
    H H11 -0.2129 0.6360 -0.3265 0.058 Uiso calc R 1 1 . .
    C C4 0.5891(3) 0.66571(19) 0.22005(17) 0.0523(7) Uani d . 1 1 . .
    H H3 0.5934 0.7311 0.2111 0.063 Uiso calc R 1 1 . .
    O O5 -0.3020(2) 0.53170(13) -0.46730(11) 0.0612(5) Uani d . 1 1 . .
    C C17 -0.2225(3) 0.50847(17) -0.38884(15) 0.0452(6) Uani d . 1 1 . .
    C C6 0.6668(3) 0.5294(2) 0.30668(17) 0.0611(7) Uani d . 1 1 . .
    H H5 0.7240 0.5033 0.3558 0.073 Uiso calc R 1 1 . .
    C C7 0.5762(3) 0.47234(19) 0.25003(16) 0.0510(6) Uani d . 1 1 . .
    H H6 0.5718 0.4072 0.2609 0.061 Uiso calc R 1 1 . .
    C C5 0.6735(3) 0.6270(2) 0.29078(18) 0.0588(7) Uani d . 1 1 . .
    H H4 0.7363 0.6657 0.3290 0.071 Uiso calc R 1 1 . .
    C C22 -0.3846(3) 0.6192(2) -0.47248(19) 0.0649(8) Uani d . 1 1 . .
    H H13 -0.4353 0.6271 -0.5310 0.097 Uiso calc R 1 1 . .
    H H14 -0.3111 0.6705 -0.4597 0.097 Uiso calc R 1 1 . .
    H H12 -0.4633 0.6196 -0.4303 0.097 Uiso calc R 1 1 . .
    C C20 -0.1934(3) 0.22848(19) -0.2780(2) 0.0645(8) Uani d . 1 1 . .
    H H19 -0.1584 0.1637 -0.2712 0.097 Uiso calc R 1 1 . .
    H H20 -0.2684 0.2335 -0.3288 0.097 Uiso calc R 1 1 . .
    H H18 -0.2430 0.2479 -0.2261 0.097 Uiso calc R 1 1 . .
    C C21 -0.0907(4) 0.3367(2) -0.5025(2) 0.0822(10) Uani d . 1 1 . .
    H H16 -0.1239 0.2918 -0.5480 0.123 Uiso calc R 1 1 . .
    H H15 0.0018 0.3129 -0.4687 0.123 Uiso calc R 1 1 . .
    H H17 -0.0661 0.3964 -0.5290 0.123 Uiso calc R 1 1 . .
loop_
    _atom_site_aniso_label
    _atom_site_aniso_U_11
    _atom_site_aniso_U_22
    _atom_site_aniso_U_33
    _atom_site_aniso_U_12
    _atom_site_aniso_U_13
    _atom_site_aniso_U_23
    O1 0.0681(12) 0.0373(9) 0.0539(10) 0.0006(8) -0.0029(9) 0.0036(8)
    O2 0.0711(13) 0.0404(11) 0.0636(12) -0.0109(9) -0.0066(9) 0.0000(8)
    C10 0.0351(12) 0.0352(12) 0.0392(12) 0.0002(9) 0.0064(10) 0.0003(9)
    O3 0.0430(10) 0.0425(10) 0.0702(12) 0.0030(8) -0.0010(8) -0.0069(8)
    C8 0.0321(12) 0.0452(14) 0.0384(12) 0.0042(10) 0.0059(9) -0.0026(10)
    O4 0.0494(10) 0.0588(11) 0.0570(11) -0.0008(8) -0.0054(8) -0.0205(9)
    C9 0.0405(12) 0.0315(12) 0.0413(13) 0.0040(9) 0.0100(10) 0.0012(10)
    C12 0.0442(13) 0.0434(14) 0.0448(14) -0.0025(11) 0.0036(11) -0.0007(11)
    C18 0.0334(12) 0.0464(14) 0.0483(14) -0.0037(10) -0.0010(10) -0.0130(11)
    C3 0.0366(12) 0.0419(13) 0.0458(14) -0.0017(10) 0.0082(10) -0.0057(11)
    C14 0.0333(12) 0.0466(14) 0.0426(13) -0.0035(10) 0.0037(10) -0.0055(11)
    C11 0.0388(13) 0.0424(14) 0.0426(13) -0.0027(10) 0.0083(10) -0.0004(10)
    C13 0.0399(13) 0.0453(14) 0.0471(14) -0.0021(10) 0.0052(11) -0.0023(11)
    C19 0.0328(12) 0.0415(13) 0.0522(15) -0.0016(10) 0.0032(10) -0.0056(11)
    C2 0.0502(14) 0.0339(13) 0.0576(16) -0.0030(11) 0.0006(12) 0.0023(11)
    C15 0.0434(13) 0.0462(14) 0.0446(14) -0.0043(11) 0.0039(11) -0.0127(11)
    C1 0.0460(14) 0.0411(14) 0.0436(13) 0.0008(11) -0.0021(11) 0.0057(11)
    C16 0.0473(14) 0.0426(14) 0.0549(16) 0.0004(11) 0.0042(12) -0.0056(12)
    C4 0.0461(14) 0.0523(16) 0.0586(16) -0.0045(12) 0.0044(12) -0.0109(12)
    O5 0.0691(12) 0.0600(12) 0.0521(11) 0.0124(9) -0.0095(9) -0.0049(9)
    C17 0.0394(13) 0.0512(15) 0.0445(14) 0.0007(11) 0.0009(10) -0.0041(11)
    C6 0.0545(16) 0.082(2) 0.0450(15) 0.0108(15) -0.0073(12) -0.0051(14)
    C7 0.0519(15) 0.0547(16) 0.0463(14) 0.0083(12) 0.0035(12) 0.0014(12)
    C5 0.0469(15) 0.073(2) 0.0553(17) -0.0034(14) -0.0007(13) -0.0192(14)
    C22 0.0716(19) 0.0591(17) 0.0624(18) 0.0114(15) -0.0036(14) 0.0067(14)
    C20 0.0590(17) 0.0483(16) 0.087(2) -0.0054(13) 0.0098(15) -0.0017(14)
    C21 0.079(2) 0.096(2) 0.073(2) -0.0078(18) 0.0174(17) -0.0383(18)
_geom_special_details
;
All e.s.d.'s (except the e.s.d. in the dihedral angle between two l.s. planes)
are estimated using the full covariance matrix. The cell e.s.d.'s are taken
into account individually in the estimation of e.s.d.'s in distances, angles
and torsion angles; correlations between e.s.d.'s in cell parameters are only
used when they are defined by crystal symmetry. An approximate (isotropic)
treatment of cell e.s.d.'s is used for estimating e.s.d.'s involving l.s.
planes.
;
loop_
    _geom_bond_atom_site_label_1
    _geom_bond_atom_site_label_2
    _geom_bond_site_symmetry_2
    _geom_bond_distance
    _geom_bond_publ_flag
    O1 C9 . 1.340(3) ?
    O1 H7 . 0.8200 ?
    O2 C11 . 1.250(3) ?
    C10 C9 . 1.386(3) ?
    C10 C1 . 1.424(3) ?
    C10 C11 . 1.464(3) ?
    O3 C19 . 1.377(3) ?
    O3 C20 . 1.431(3) ?
    C8 C7 . 1.403(3) ?
    C8 C3 . 1.408(3) ?
    C8 C9 . 1.423(3) ?
    O4 C18 . 1.377(3) ?
    O4 C21 . 1.418(3) ?
    C12 C13 . 1.328(3) ?
    C12 C11 . 1.454(3) ?
    C12 H8 . 0.9300 ?
    C18 C19 . 1.381(3) ?
    C18 C17 . 1.391(3) ?
    C3 C4 . 1.404(3) ?
    C3 C2 . 1.414(3) ?
    C14 C15 . 1.384(3) ?
    C14 C19 . 1.404(3) ?
    C14 C13 . 1.445(3) ?
    C13 H9 . 0.9300 ?
    C2 C1 . 1.346(3) ?
    C2 H2 . 0.9300 ?
    C15 C16 . 1.369(3) ?
    C15 H10 . 0.9300 ?
    C1 H1 . 0.9300 ?
    C16 C17 . 1.390(3) ?
    C16 H11 . 0.9300 ?
    C4 C5 . 1.354(4) ?
    C4 H3 . 0.9300 ?
    O5 C17 . 1.359(3) ?
    O5 C22 . 1.413(3) ?
    C6 C7 . 1.365(4) ?
    C6 C5 . 1.392(4) ?
    C6 H5 . 0.9300 ?
    C7 H6 . 0.9300 ?
    C5 H4 . 0.9300 ?
    C22 H13 . 0.9600 ?
    C22 H14 . 0.9600 ?
    C22 H12 . 0.9600 ?
    C20 H19 . 0.9600 ?
    C20 H20 . 0.9600 ?
    C20 H18 . 0.9600 ?
    C21 H16 . 0.9600 ?
    C21 H15 . 0.9600 ?
    C21 H17 . 0.9600 ?
loop_
    _geom_angle_atom_site_label_1
    _geom_angle_atom_site_label_2
    _geom_angle_atom_site_label_3
    _geom_angle_site_symmetry_1
    _geom_angle_site_symmetry_3
    _geom_angle
    _geom_angle_publ_flag
    C9 O1 H7 . . 109.5 ?
    C9 C10 C1 . . 117.5(2) ?
    C9 C10 C11 . . 119.9(2) ?
    C1 C10 C11 . . 122.6(2) ?
    C19 O3 C20 . . 113.18(18) ?
    C7 C8 C3 . . 119.3(2) ?
    C7 C8 C9 . . 121.8(2) ?
    C3 C8 C9 . . 118.8(2) ?
    C18 O4 C21 . . 113.39(19) ?
    O1 C9 C10 . . 122.0(2) ?
    O1 C9 C8 . . 116.40(19) ?
    C10 C9 C8 . . 121.6(2) ?
    C13 C12 C11 . . 122.5(2) ?
    C13 C12 H8 . . 118.7 ?
    C11 C12 H8 . . 118.7 ?
    O4 C18 C19 . . 120.5(2) ?
    O4 C18 C17 . . 119.5(2) ?
    C19 C18 C17 . . 119.9(2) ?
    C4 C3 C8 . . 118.1(2) ?
    C4 C3 C2 . . 122.8(2) ?
    C8 C3 C2 . . 119.0(2) ?
    C15 C14 C19 . . 116.8(2) ?
    C15 C14 C13 . . 123.2(2) ?
    C19 C14 C13 . . 120.0(2) ?
    O2 C11 C12 . . 120.0(2) ?
    O2 C11 C10 . . 119.5(2) ?
    C12 C11 C10 . . 120.5(2) ?
    C12 C13 C14 . . 126.2(2) ?
    C12 C13 H9 . . 116.9 ?
    C14 C13 H9 . . 116.9 ?
    O3 C19 C18 . . 119.3(2) ?
    O3 C19 C14 . . 119.2(2) ?
    C18 C19 C14 . . 121.5(2) ?
    C1 C2 C3 . . 120.9(2) ?
    C1 C2 H2 . . 119.6 ?
    C3 C2 H2 . . 119.6 ?
    C16 C15 C14 . . 122.7(2) ?
    C16 C15 H10 . . 118.7 ?
    C14 C15 H10 . . 118.7 ?
    C2 C1 C10 . . 122.1(2) ?
    C2 C1 H1 . . 119.0 ?
    C10 C1 H1 . . 119.0 ?
    C15 C16 C17 . . 119.9(2) ?
    C15 C16 H11 . . 120.1 ?
    C17 C16 H11 . . 120.1 ?
    C5 C4 C3 . . 121.5(3) ?
    C5 C4 H3 . . 119.3 ?
    C3 C4 H3 . . 119.3 ?
    C17 O5 C22 . . 117.7(2) ?
    O5 C17 C16 . . 124.7(2) ?
    O5 C17 C18 . . 116.2(2) ?
    C16 C17 C18 . . 119.2(2) ?
    C7 C6 C5 . . 119.8(2) ?
    C7 C6 H5 . . 120.1 ?
    C5 C6 H5 . . 120.1 ?
    C6 C7 C8 . . 120.8(3) ?
    C6 C7 H6 . . 119.6 ?
    C8 C7 H6 . . 119.6 ?
    C4 C5 C6 . . 120.4(2) ?
    C4 C5 H4 . . 119.8 ?
    C6 C5 H4 . . 119.8 ?
    O5 C22 H13 . . 109.5 ?
    O5 C22 H14 . . 109.5 ?
    H13 C22 H14 . . 109.5 ?
    O5 C22 H12 . . 109.5 ?
    H13 C22 H12 . . 109.5 ?
    H14 C22 H12 . . 109.5 ?
    O3 C20 H19 . . 109.5 ?
    O3 C20 H20 . . 109.5 ?
    H19 C20 H20 . . 109.5 ?
    O3 C20 H18 . . 109.5 ?
    H19 C20 H18 . . 109.5 ?
    H20 C20 H18 . . 109.5 ?
    O4 C21 H16 . . 109.5 ?
    O4 C21 H15 . . 109.5 ?
    H16 C21 H15 . . 109.5 ?
    O4 C21 H17 . . 109.5 ?
    H16 C21 H17 . . 109.5 ?
    H15 C21 H17 . . 109.5 ?
loop_
    _geom_torsion_atom_site_label_1
    _geom_torsion_atom_site_label_2
    _geom_torsion_atom_site_label_3
    _geom_torsion_atom_site_label_4
    _geom_torsion_site_symmetry_1
    _geom_torsion_site_symmetry_2
    _geom_torsion_site_symmetry_3
    _geom_torsion_site_symmetry_4
    _geom_torsion
    _geom_torsion_publ_flag
    C1 C10 C9 O1 . . . . -178.69(19) ?
    C11 C10 C9 O1 . . . . 1.6(3) ?
    C1 C10 C9 C8 . . . . 1.3(3) ?
    C11 C10 C9 C8 . . . . -178.34(19) ?
    C7 C8 C9 O1 . . . . -1.8(3) ?
    C3 C8 C9 O1 . . . . 179.03(18) ?
    C7 C8 C9 C10 . . . . 178.2(2) ?
    C3 C8 C9 C10 . . . . -1.0(3) ?
    C21 O4 C18 C19 . . . . -87.1(3) ?
    C21 O4 C18 C17 . . . . 95.3(3) ?
    C7 C8 C3 C4 . . . . 0.2(3) ?
    C9 C8 C3 C4 . . . . 179.44(19) ?
    C7 C8 C3 C2 . . . . -179.4(2) ?
    C9 C8 C3 C2 . . . . -0.2(3) ?
    C13 C12 C11 O2 . . . . -8.7(3) ?
    C13 C12 C11 C10 . . . . 171.3(2) ?
    C9 C10 C11 O2 . . . . -0.3(3) ?
    C1 C10 C11 O2 . . . . -180.0(2) ?
    C9 C10 C11 C12 . . . . 179.7(2) ?
    C1 C10 C11 C12 . . . . 0.1(3) ?
    C11 C12 C13 C14 . . . . -177.3(2) ?
    C15 C14 C13 C12 . . . . -13.3(4) ?
    C19 C14 C13 C12 . . . . 164.7(2) ?
    C20 O3 C19 C18 . . . . -73.7(3) ?
    C20 O3 C19 C14 . . . . 108.4(2) ?
    O4 C18 C19 O3 . . . . 0.6(3) ?
    C17 C18 C19 O3 . . . . 178.2(2) ?
    O4 C18 C19 C14 . . . . 178.4(2) ?
    C17 C18 C19 C14 . . . . -4.0(3) ?
    C15 C14 C19 O3 . . . . -179.34(19) ?
    C13 C14 C19 O3 . . . . 2.5(3) ?
    C15 C14 C19 C18 . . . . 2.8(3) ?
    C13 C14 C19 C18 . . . . -175.3(2) ?
    C4 C3 C2 C1 . . . . -178.7(2) ?
    C8 C3 C2 C1 . . . . 0.9(3) ?
    C19 C14 C15 C16 . . . . -0.4(3) ?
    C13 C14 C15 C16 . . . . 177.7(2) ?
    C3 C2 C1 C10 . . . . -0.6(4) ?
    C9 C10 C1 C2 . . . . -0.6(3) ?
    C11 C10 C1 C2 . . . . 179.1(2) ?
    C14 C15 C16 C17 . . . . -0.9(4) ?
    C8 C3 C4 C5 . . . . 0.7(3) ?
    C2 C3 C4 C5 . . . . -179.7(2) ?
    C22 O5 C17 C16 . . . . -16.3(4) ?
    C22 O5 C17 C18 . . . . 164.3(2) ?
    C15 C16 C17 O5 . . . . -179.6(2) ?
    C15 C16 C17 C18 . . . . -0.2(4) ?
    O4 C18 C17 O5 . . . . -0.3(3) ?
    C19 C18 C17 O5 . . . . -177.9(2) ?
    O4 C18 C17 C16 . . . . -179.8(2) ?
    C19 C18 C17 C16 . . . . 2.6(3) ?
    C5 C6 C7 C8 . . . . 0.1(4) ?
    C3 C8 C7 C6 . . . . -0.6(3) ?
    C9 C8 C7 C6 . . . . -179.8(2) ?
    C3 C4 C5 C6 . . . . -1.2(4) ?
    C7 C6 C5 C4 . . . . 0.8(4) ?
loop_
    _geom_hbond_atom_site_label_D
    _geom_hbond_atom_site_label_H
    _geom_hbond_atom_site_label_A
    _geom_hbond_site_symmetry_A
    _geom_hbond_distance_DH
    _geom_hbond_distance_HA
    _geom_hbond_distance_DA
    _geom_hbond_angle_DHA
    O1 H7 O2 . 0.82 1.77 2.500(2) 147
_shelx_hkl_file
;
   1   0   0    1.43    0.06
   1   0   0    1.33    0.08
  -1   0   0    1.49    0.06
  -1   0   0    1.63    0.07
  -1   0   0    1.27    0.08
  -2   0   0   21.30    0.46
  -2   0   0   21.67    0.47
  -2   0   0   21.78    0.61
   2   0   0   21.66    0.47
   2   0   0   21.55    0.46
   2   0   0   21.64    0.61
  -3   0   0    1.39    0.14
   3   0   0    1.25    0.11
   3   0   0    1.31    0.10
   3   0   0    1.31    0.14
  -3   0   0    1.47    0.11
  -3   0   0    1.20    0.09
   4   0   0    9.19    0.42
   4   0   0    9.90    0.32
  -4   0   0    9.72    0.31
   4   0   0    9.24    0.31
  -4   0   0    9.31    0.43
  -4   0   0    9.17    0.32
   5   0   0    3.85    0.30
  -5   0   0    3.62    0.24
   5   0   0    3.59    0.21
  -5   0   0    3.29    0.21
   5   0   0    3.57    0.25
  -5   0   0    3.75    0.30
   6   0   0    1.36    0.17
  -6   0   0    0.95    0.18
   6   0   0    1.31    0.19
  -6   0   0    1.38    0.18
   7   0   0   12.40    0.49
  -7   0   0   11.75    0.49
  -7   0   0   12.79    0.66
  -8   0   0    7.54    0.55
   8   0   0    7.15    0.42
  -8   0   0    6.77    0.44
  -9   0   0    0.38    0.17
  -9   0   0    0.04    0.17
   9   0   0    0.10    0.14
  10   0   0    9.80    0.55
 -10   0   0    8.30    0.69
 -10   0   0   10.12    0.59
 -11   0   0    1.18    0.34
  11   0   0    1.78    0.29
 -11   0   0    2.35    0.38
   0  -1   0   -0.48    0.01
   0  -1   0   -0.47    0.01
   0  -1   0   -0.48    0.00
   0  -1   0   -0.47    0.01
   0   1   0   -0.47    0.01
   0   1   0   -0.48    0.01
   1  -1   0    0.15    0.03
   1  -1   0    0.16    0.04
   1  -1   0    0.14    0.02
  -1  -1   0    0.12    0.03
  -1  -1   0    0.19    0.03
  -1  -1   0    0.12    0.03
   1  -1   0    0.18    0.03
   1   1   0    0.15    0.03
  -1   1   0    0.13    0.02
  -1   1   0    0.20    0.03
  -1   1   0    0.12    0.03
  -1   1   0    0.12    0.04
   1   1   0    0.21    0.03
   1   1   0    0.14    0.03
   2  -1   0  122.32    2.81
  -2  -1   0  120.95    2.18
   2  -1   0  122.69    2.19
  -2  -1   0  121.03    2.20
  -2  -1   0  123.96    2.86
   2  -1   0  122.52    2.92
   2  -1   0  122.34    2.18
   2   1   0  120.89    2.19
  -2   1   0  117.52    2.19
  -2   1   0  123.01    2.81
   2   1   0  123.14    2.86
   2   1   0  119.56    2.18
  -2   1   0  120.43    2.18
  -3  -1   0    0.20    0.08
   3  -1   0    0.25    0.09
   3  -1   0    0.42    0.08
   3  -1   0    0.69    0.08
   3  -1   0    0.42    0.08
  -3  -1   0    0.43    0.07
   3   1   0    0.52    0.08
   3   1   0    0.34    0.09
  -3   1   0    0.43    0.07
  -3   1   0    0.49    0.08
   3   1   0    0.44    0.07
  -3   1   0    0.38    0.08
   4  -1   0    4.46    0.27
   4  -1   0    4.43    0.20
   4  -1   0    4.42    0.22
  -4  -1   0    4.16    0.22
  -4  -1   0    4.68    0.31
   4  -1   0    4.68    0.27
  -4  -1   0    4.35    0.20
  -4   1   0    4.64    0.21
  -4   1   0    4.68    0.28
  -4   1   0    4.35    0.21
   4   1   0    4.43    0.30
   4   1   0    4.34    0.20
   4   1   0    4.98    0.23
   5  -1   0    6.41    0.36
   5  -1   0    5.76    0.28
  -5  -1   0    5.83    0.28
  -5  -1   0    5.99    0.40
   5  -1   0    6.04    0.34
   5   1   0    5.68    0.38
  -5   1   0    6.26    0.36
   5   1   0    6.03    0.28
  -5   1   0    6.08    0.26
  -5   1   0    5.83    0.28
  -6  -1   0    0.10    0.10
   6  -1   0    0.02    0.11
  -6  -1   0    0.07    0.12
   6  -1   0    0.02    0.09
   6   1   0    0.08    0.08
  -6   1   0    0.12    0.10
  -6   1   0   -0.02    0.09
   6   1   0    0.07    0.09
  -7  -1   0    0.16    0.15
   7  -1   0    0.19    0.11
  -7  -1   0    0.17    0.16
  -7   1   0    0.06    0.15
  -7   1   0    0.27    0.14
   7   1   0    0.02    0.10
   8  -1   0    0.79    0.20
  -8  -1   0    0.95    0.23
  -8  -1   0    0.59    0.21
  -8   1   0    0.50    0.19
  -8   1   0    0.76    0.22
   8   1   0    0.59    0.16
   9  -1   0    0.21    0.19
  -9  -1   0    0.03    0.13
  -9  -1   0   -0.05    0.19
   9   1   0    0.01    0.13
  -9   1   0    0.17    0.16
  -9   1   0   -0.01    0.16
 -10  -1   0    0.42    0.19
 -10  -1   0    0.26    0.24
  10  -1   0    0.61    0.24
  10   1   0    0.86    0.25
 -10   1   0    0.68    0.25
 -10   1   0    0.19    0.21
  11  -1   0    0.39    0.25
 -11  -1   0   -0.04    0.24
 -11  -1   0    0.45    0.26
  11   1   0    0.44    0.26
 -11   1   0    0.44    0.22
   0  -2   0  314.61    7.71
   0  -2   0  327.04    7.41
   0  -2   0  311.92    5.77
   0  -2   0  306.17    5.73
   0   2   0  319.69    7.69
   0   2   0  313.10    5.75
   0   2   0  315.36    5.76
   0   2   0  319.27    7.41
   1  -2   0   18.41    0.52
  -1  -2   0   17.62    0.37
  -1  -2   0   18.19    0.47
   1  -2   0   18.21    0.38
  -1  -2   0   18.60    0.52
   1  -2   0   17.33    0.38
  -1  -2   0   18.37    0.38
  -1   2   0   18.39    0.52
  -1   2   0   18.11    0.38
   1   2   0   18.18    0.38
   1   2   0   17.92    0.47
   1   2   0   17.89    0.38
  -1   2   0   18.26    0.38
   1   2   0   18.29    0.52
  -2  -2   0    4.13    0.16
   2  -2   0    4.10    0.17
   2  -2   0    4.23    0.22
   2  -2   0    4.40    0.16
  -2  -2   0    3.76    0.24
  -2  -2   0    4.31    0.15
   2  -2   0    4.28    0.15
  -2   2   0    4.25    0.17
   2   2   0    4.34    0.15
   2   2   0    3.79    0.23
   2   2   0    4.33    0.16
  -2   2   0    4.30    0.15
  -2   2   0    4.20    0.16
   3  -2   0    1.87    0.12
   3  -2   0    2.07    0.19
  -3  -2   0    1.96    0.21
   3  -2   0    2.07    0.14
  -3  -2   0    2.03    0.14
  -3  -2   0    2.05    0.13
   3  -2   0    2.17    0.15
   3   2   0    2.10    0.14
  -3   2   0    1.95    0.13
  -3   2   0    1.93    0.13
  -3   2   0    1.91    0.14
   3   2   0    2.00    0.12
   3   2   0    1.92    0.19
  -4  -2   0   -0.14    0.08
   4  -2   0    0.01    0.08
   4  -2   0   -0.02    0.06
   4  -2   0    0.00    0.05
  -4  -2   0   -0.10    0.05
  -4  -2   0    0.02    0.07
   4  -2   0    0.05    0.06
  -4   2   0    0.04    0.05
  -4   2   0    0.05    0.06
   4   2   0    0.03    0.06
  -4   2   0   -0.01    0.05
   4   2   0   -0.03    0.07
   4   2   0   -0.11    0.06
  -5  -2   0   16.09    0.51
   5  -2   0   16.57    0.62
  -5  -2   0   17.24    0.72
   5  -2   0   16.73    0.49
   5  -2   0   16.78    0.64
  -5   2   0   16.61    0.49
   5   2   0   16.13    0.48
  -5   2   0   17.40    0.63
  -5   2   0   15.97    0.50
  -6  -2   0    2.82    0.35
   6  -2   0    2.68    0.28
  -6  -2   0    2.72    0.25
  -6   2   0    2.78    0.23
   6   2   0    2.72    0.21
  -6   2   0    2.86    0.28
  -7  -2   0    0.00    0.11
   7  -2   0   -0.01    0.14
  -7  -2   0   -0.04    0.10
  -7   2   0    0.03    0.11
  -7   2   0   -0.08    0.14
   7   2   0   -0.09    0.13
  -8  -2   0   -0.02    0.17
   8  -2   0   -0.09    0.16
  -8  -2   0   -0.24    0.10
  -8   2   0   -0.02    0.12
  -8   2   0   -0.13    0.16
   8   2   0   -0.10    0.11
   9  -2   0    0.14    0.19
  -9  -2   0    0.05    0.14
  -9  -2   0   -0.02    0.19
   9   2   0    0.05    0.13
  -9   2   0   -0.01    0.16
  -9   2   0    0.00    0.14
 -10  -2   0    0.56    0.29
 -10  -2   0    1.54    0.31
  10  -2   0    0.98    0.24
 -10   2   0    0.61    0.26
  10   2   0    1.04    0.23
 -10   2   0    1.22    0.27
 -11  -2   0   -0.04    0.27
 -11  -2   0    0.59    0.22
  11  -2   0    0.30    0.20
 -11   2   0    0.59    0.29
  11   2   0    0.36    0.20
   0   3   0    0.17    0.04
   0   3   0    0.10    0.05
  -1  -3   0   99.99    1.81
  -1  -3   0   99.06    1.82
  -1  -3   0  102.48    2.38
   1  -3   0  102.49    2.45
   1  -3   0   99.90    1.82
   1  -3   0  100.17    1.82
  -1  -3   0  100.96    2.39
   1   3   0  100.65    1.82
   1   3   0   98.97    2.38
  -1   3   0  100.81    1.82
   1   3   0   96.93    1.81
   1   3   0  100.02    2.44
  -1   3   0  100.26    1.82
  -1   3   0  102.58    2.45
  -2  -3   0   -0.01    0.04
   2  -3   0    0.04    0.04
   2  -3   0    0.01    0.08
   2  -3   0   -0.01    0.03
  -2  -3   0   -0.07    0.05
  -2  -3   0    0.00    0.03
   2   3   0   -0.03    0.03
   2   3   0   -0.01    0.04
   2   3   0    0.03    0.04
  -2   3   0   -0.03    0.03
  -2   3   0    0.04    0.04
  -2   3   0   -0.01    0.02
   2   3   0   -0.07    0.04
  -2   3   0   -0.15    0.07
   3  -3   0    1.24    0.12
  -3  -3   0    0.77    0.13
  -3  -3   0    1.39    0.12
   3  -3   0    1.04    0.14
  -3  -3   0    1.71    0.14
   3  -3   0    1.23    0.12
  -3   3   0    1.08    0.11
  -3   3   0    1.28    0.13
  -3   3   0    1.15    0.11
   3   3   0    1.22    0.12
   3   3   0    1.05    0.15
   3   3   0    1.26    0.12
   4  -3   0    0.35    0.09
   4  -3   0    0.14    0.07
  -4  -3   0    0.11    0.09
   4  -3   0    0.37    0.09
   4  -3   0    0.38    0.12
  -4  -3   0    0.27    0.08
  -4  -3   0    0.36    0.09
   4   3   0    0.12    0.10
   4   3   0    0.30    0.08
   4   3   0    0.31    0.08
  -4   3   0    0.21    0.07
  -4   3   0    0.35    0.08
  -4   3   0    0.28    0.10
  -5  -3   0    0.20    0.09
  -5  -3   0    0.00    0.13
   5  -3   0    0.10    0.08
   5  -3   0    0.09    0.10
   5   3   0    0.22    0.09
  -5   3   0    0.13    0.09
  -5   3   0    0.17    0.09
  -6  -3   0    6.51    0.35
   6  -3   0    6.18    0.32
  -6  -3   0    6.67    0.50
   6  -3   0    5.98    0.36
  -6   3   0    6.49    0.35
  -6   3   0    6.97    0.40
   6   3   0    6.44    0.31
  -7  -3   0   -0.07    0.15
  -7  -3   0   -0.02    0.10
  -7   3   0    0.00    0.09
  -7   3   0   -0.05    0.10
   7   3   0   -0.08    0.09
   7   3   0    0.10    0.08
   8  -3   0    0.13    0.17
  -8  -3   0   -0.10    0.11
  -8  -3   0    0.10    0.14
  -8   3   0   -0.11    0.09
   8   3   0   -0.28    0.14
  -8   3   0   -0.16    0.16
  -9  -3   0   -0.15    0.20
   9  -3   0   -0.14    0.17
  -9  -3   0    0.18    0.16
  -9   3   0   -0.10    0.15
   9   3   0   -0.13    0.12
  -9   3   0   -0.03    0.18
 -10  -3   0   -0.21    0.23
  10  -3   0   -0.32    0.19
 -10  -3   0    0.01    0.21
  10   3   0    0.02    0.14
 -10   3   0    0.15    0.22
 -11  -3   0   -0.31    0.28
 -11  -3   0    0.81    0.29
  11  -3   0   -0.07    0.24
  11   3   0    0.60    0.26
 -11   3   0    0.43    0.22
   0  -4   0   40.53    1.02
   0  -4   0   40.86    1.06
   0  -4   0   40.01    0.80
   0  -4   0   40.36    0.80
   0   4   0   40.38    0.80
   0   4   0   41.09    1.06
   0   4   0   40.40    0.80
   0   4   0   39.00    1.02
  -1  -4   0    5.72    0.23
  -1  -4   0    6.08    0.20
  -1  -4   0    5.75    0.20
   1  -4   0    5.91    0.19
   1  -4   0    6.35    0.29
  -1  -4   0    5.98    0.27
   1  -4   0    5.82    0.19
   1   4   0    5.87    0.20
   1   4   0    5.83    0.28
   1   4   0    5.74    0.23
  -1   4   0    6.03    0.28
  -1   4   0    5.93    0.20
  -1   4   0    5.80    0.19
   1   4   0    5.89    0.20
  -1   4   0    5.73    0.20
  -2  -4   0    0.64    0.11
   2  -4   0    0.69    0.08
   2  -4   0    0.68    0.08
  -2  -4   0    0.62    0.08
  -2  -4   0    0.66    0.07
   2  -4   0    0.65    0.11
  -2   4   0    0.67    0.09
   2   4   0    0.73    0.08
   2   4   0    0.51    0.09
   2   4   0    0.67    0.09
  -2   4   0    0.58    0.11
  -2   4   0    0.68    0.08
   2   4   0    0.60    0.08
  -3  -4   0    2.06    0.13
  -3  -4   0    2.32    0.23
   3  -4   0    2.11    0.14
   3  -4   0    2.16    0.20
  -3  -4   0    2.07    0.14
   3  -4   0    2.18    0.14
   3   4   0    2.24    0.14
   3   4   0    2.13    0.13
  -3   4   0    2.16    0.13
  -3   4   0    2.10    0.15
   3   4   0    2.01    0.14
   3   4   0    2.07    0.20
  -3   4   0    2.07    0.13
  -4  -4   0    5.02    0.24
  -4  -4   0    4.52    0.37
   4  -4   0    5.31    0.34
   4  -4   0    5.18    0.23
   4  -4   0    5.17    0.24
  -4  -4   0    5.24    0.23
  -4   4   0    5.15    0.23
   4   4   0    4.93    0.23
  -4   4   0    5.02    0.25
  -4   4   0    5.22    0.26
   4   4   0    5.24    0.24
   5  -4   0   16.10    0.49
  -5  -4   0   17.04    0.54
  -5  -4   0   17.16    0.75
  -5   4   0   16.23    0.52
  -5   4   0   17.17    0.59
   5   4   0   16.85    0.51
   6  -4   0   -0.08    0.08
  -6  -4   0    0.04    0.15
  -6  -4   0    0.02    0.12
  -6   4   0    0.07    0.13
  -6   4   0    0.07    0.08
   6   4   0    0.02    0.11
   7  -4   0    0.25    0.12
  -7  -4   0    0.17    0.19
  -7  -4   0   -0.07    0.15
  -7   4   0    0.26    0.12
  -7   4   0   -0.03    0.12
   7   4   0    0.01    0.14
   8  -4   0    0.07    0.13
  -8  -4   0    0.13    0.21
  -8  -4   0    0.14    0.18
  -8   4   0    0.08    0.18
  -8   4   0   -0.03    0.12
   8   4   0    0.14    0.17
   9  -4   0   -0.03    0.14
  -9  -4   0   -0.06    0.16
  -9  -4   0   -0.06    0.13
  -9   4   0    0.05    0.20
  -9   4   0   -0.18    0.13
   9   4   0   -0.13    0.12
  10  -4   0    0.17    0.18
 -10  -4   0    0.42    0.24
 -10  -4   0   -0.54    0.22
  10   4   0    0.10    0.21
 -10   4   0    0.04    0.22
 -11  -4   0   -0.62    0.27
 -11  -4   0    0.33    0.25
  11  -4   0    0.03    0.18
  11   4   0    0.17    0.23
   0  -5   0    0.05    0.07
   0  -5   0   -0.04    0.04
   0  -5   0   -0.02    0.04
   0   5   0   -0.03    0.03
   0   5   0    0.05    0.07
   0   5   0   -0.06    0.04
   0   5   0    0.00    0.04
  -1  -5   0    7.49    0.34
  -1  -5   0    7.31    0.29
  -1  -5   0    7.21    0.23
   1  -5   0    7.25    0.24
   1  -5   0    7.71    0.34
   1  -5   0    7.06    0.24
  -1  -5   0    7.44    0.25
  -1   5   0    7.22    0.34
   1   5   0    7.51    0.24
  -1   5   0    7.43    0.26
  -1   5   0    7.30    0.25
  -1   5   0    7.29    0.24
   1   5   0    7.45    0.30
   1   5   0    7.49    0.34
   1   5   0    7.19    0.24
  -2  -5   0   18.07    0.46
  -2  -5   0   17.91    0.64
   2  -5   0   17.55    0.45
   2  -5   0   17.70    0.46
  -2  -5   0   18.29    0.45
   2  -5   0   18.44    0.63
  -2  -5   0   17.60    0.53
   2   5   0   18.35    0.54
   2   5   0   17.71    0.45
  -2   5   0   18.80    0.65
  -2   5   0   17.90    0.47
   2   5   0   18.37    0.47
  -2   5   0   18.12    0.45
   2   5   0   17.78    0.64
   3  -5   0    2.36    0.15
  -3  -5   0    2.75    0.28
  -3  -5   0    2.25    0.17
   3  -5   0    2.27    0.22
  -3  -5   0    2.15    0.16
   3  -5   0    2.39    0.15
   3   5   0    2.35    0.17
   3   5   0    2.54    0.16
  -3   5   0    2.35    0.14
  -3   5   0    2.34    0.15
   3   5   0    2.41    0.24
   3   5   0    2.21    0.16
  -3   5   0    2.39    0.17
  -4  -5   0    2.48    0.28
   4  -5   0    2.57    0.20
  -4  -5   0    2.50    0.20
  -4   5   0    2.68    0.19
  -4   5   0    2.70    0.17
   4   5   0    2.29    0.19
   4   5   0    2.54    0.16
   4   5   0    2.70    0.20
  -4   5   0    2.52    0.21
  -5  -5   0    0.57    0.14
   5  -5   0    0.51    0.14
  -5  -5   0    0.48    0.15
   5   5   0    0.53    0.09
   5   5   0    0.59    0.14
  -5   5   0    0.57    0.15
  -5   5   0    0.41    0.09
  -6  -5   0    1.59    0.28
  -6  -5   0    2.28    0.26
   6  -5   0    2.37    0.21
   6   5   0    2.09    0.24
  -6   5   0    2.04    0.22
  -6   5   0    2.25    0.21
  -7  -5   0    1.59    0.31
  -7  -5   0    1.88    0.24
   7  -5   0    1.75    0.22
  -7   5   0    2.12    0.25
   7   5   0    1.87    0.23
  -7   5   0    1.93    0.25
   8  -5   0    1.48    0.25
  -8  -5   0    0.84    0.29
  -8  -5   0    1.45    0.27
   8   5   0    1.31    0.22
  -8   5   0    1.41    0.24
  -8   5   0    1.22    0.20
  -9  -5   0    0.05    0.14
  -9  -5   0   -0.28    0.23
   9  -5   0    0.07    0.21
   9   5   0   -0.06    0.12
  -9   5   0    0.11    0.16
 -10  -5   0   -0.25    0.26
  10  -5   0   -0.16    0.20
 -10  -5   0    0.63    0.26
 -10   5   0    0.28    0.26
  10   5   0    0.43    0.22
 -11  -5   0   -0.25    0.32
  11  -5   0    0.51    0.28
 -11  -5   0    1.37    0.30
  11   5   0    0.89    0.25
   0  -6   0   31.50    0.69
   0  -6   0   31.82    0.69
   0  -6   0   31.45    0.87
   0  -6   0   30.95    0.91
   0   6   0   31.36    0.70
   0   6   0   30.75    0.91
   0   6   0   30.85    0.69
   0   6   0   31.60    0.88
   1  -6   0   32.13    0.72
  -1  -6   0   33.21    0.73
  -1  -6   0   32.24    0.71
  -1  -6   0   33.11    0.96
   1  -6   0   32.62    0.72
  -1  -6   0   32.18    0.91
   1  -6   0   33.14    0.97
   1   6   0   32.76    0.72
  -1   6   0   31.45    0.71
   1   6   0   32.90    0.92
  -1   6   0   32.31    0.73
   1   6   0   31.24    0.72
  -1   6   0   32.05    0.86
   1   6   0   31.24    0.95
  -1   6   0   32.97    0.98
  -2  -6   0    3.11    0.18
   2  -6   0    3.50    0.29
  -2  -6   0    3.17    0.18
   2  -6   0    3.29    0.19
  -2  -6   0    3.20    0.17
   2  -6   0    3.23    0.19
  -2  -6   0    3.21    0.28
   2   6   0    3.07    0.17
  -2   6   0    3.27    0.17
   2   6   0    3.21    0.18
   2   6   0    3.26    0.20
  -2   6   0    3.20    0.25
  -2   6   0    3.57    0.21
  -2   6   0    3.25    0.18
   2   6   0    3.34    0.25
  -3  -6   0    0.53    0.10
  -3  -6   0    0.58    0.13
   3  -6   0    0.51    0.10
   3   6   0    0.74    0.12
   3   6   0    0.59    0.10
  -3   6   0    0.57    0.11
  -3   6   0    0.38    0.12
   3   6   0    0.44    0.09
  -3   6   0    0.62    0.08
  -3   6   0    0.59    0.11
  -4  -6   0    0.24    0.14
  -4  -6   0    0.32    0.12
   4  -6   0    0.33    0.12
  -4   6   0    0.26    0.12
  -4   6   0    0.30    0.06
   4   6   0    0.28    0.08
  -4   6   0    0.52    0.10
   4   6   0    0.32    0.11
  -5  -6   0    0.02    0.14
   5  -6   0   -0.07    0.10
  -5  -6   0   -0.09    0.10
   5   6   0   -0.02    0.05
  -5   6   0   -0.03    0.12
   5   6   0   -0.10    0.10
  -5   6   0   -0.06    0.04
  -6  -6   0    4.76    0.50
  -6  -6   0    4.65    0.30
   6  -6   0    4.54    0.31
  -6   6   0    4.69    0.28
  -6   6   0    4.64    0.34
   6   6   0    4.39    0.28
   6   6   0    4.45    0.26
   7  -6   0    0.03    0.15
  -7  -6   0   -0.12    0.11
  -7  -6   0   -0.15    0.19
   7   6   0   -0.07    0.15
   7   6   0    0.08    0.08
  -7   6   0   -0.16    0.15
  -7   6   0    0.02    0.08
   8  -6   0    0.71    0.19
  -8  -6   0    0.57    0.23
  -8  -6   0    0.55    0.18
  -8   6   0    0.40    0.14
  -8   6   0    0.40    0.18
   8   6   0    0.82    0.19
  -9  -6   0    0.43    0.30
  -9  -6   0    0.72    0.21
  -9   6   0    0.85    0.28
   9   6   0    0.59    0.18
  10  -6   0    0.31    0.25
 -10  -6   0    0.32    0.22
 -10  -6   0   -0.32    0.28
  10   6   0    0.31    0.22
 -10   6   0    0.23    0.20
  11  -6   0    0.12    0.26
   0  -7   0   -0.02    0.05
   0  -7   0   -0.12    0.06
   0  -7   0   -0.04    0.06
   0   7   0   -0.16    0.07
   0   7   0    0.01    0.06
   0   7   0    0.01    0.09
   0   7   0   -0.02    0.07
  -1  -7   0   45.91    0.99
  -1  -7   0   46.40    1.32
  -1  -7   0   47.94    1.02
   1  -7   0   48.97    1.37
   1  -7   0   48.83    1.02
   1  -7   0   48.41    1.01
  -1  -7   0   47.67    1.30
  -1   7   0   48.82    1.02
   1   7   0   46.72    1.01
  -1   7   0   47.15    1.02
  -1   7   0   47.21    1.36
  -1   7   0   49.76    1.24
   1   7   0   46.87    1.01
   1   7   0   46.87    1.33
   1   7   0   46.92    1.30
  -2  -7   0    0.23    0.10
   2  -7   0    0.39    0.11
  -2  -7   0    0.24    0.08
   2  -7   0    0.27    0.14
  -2  -7   0    0.25    0.10
  -2   7   0    0.24    0.06
   2   7   0    0.34    0.10
  -2   7   0    0.28    0.08
   2   7   0    0.28    0.10
   2   7   0    0.37    0.10
  -2   7   0    0.20    0.10
  -2   7   0    0.28    0.11
   2   7   0    0.34    0.10
  -3  -7   0    3.42    0.34
  -3  -7   0    3.26    0.20
   3  -7   0    3.22    0.22
  -3   7   0    3.32    0.29
  -3   7   0    3.29    0.23
  -3   7   0    3.41    0.20
   3   7   0    3.08    0.19
   3   7   0    3.36    0.22
   3   7   0    3.12    0.21
  -4  -7   0    0.51    0.13
  -4  -7   0    0.28    0.16
   4   7   0    0.38    0.09
  -4   7   0    0.45    0.14
  -4   7   0    0.33    0.06
   4   7   0    0.45    0.12
  -5  -7   0    3.11    0.42
  -5  -7   0    3.02    0.24
   5  -7   0    3.47    0.24
  -5   7   0    3.26    0.19
  -5   7   0    3.31    0.25
   5   7   0    3.10    0.23
   5   7   0    3.50    0.22
   6  -7   0    2.49    0.28
  -6  -7   0    2.39    0.28
  -6  -7   0    1.89    0.30
   6   7   0    2.23    0.26
  -6   7   0    2.62    0.20
  -6   7   0    2.25    0.28
   6   7   0    2.55    0.21
  -7  -7   0    0.05    0.22
   7  -7   0    0.12    0.13
  -7  -7   0    0.19    0.18
  -7   7   0    0.41    0.17
  -7   7   0    0.16    0.09
   7   7   0    0.14    0.17
   7   7   0    0.32    0.10
  -8  -7   0    1.10    0.22
  -8  -7   0    0.26    0.21
   8  -7   0    0.77    0.24
   8   7   0    0.51    0.17
  -8   7   0    0.68    0.24
  -9  -7   0    1.39    0.26
   9  -7   0    1.24    0.27
  -9  -7   0    0.43    0.25
  -9   7   0    1.02    0.29
   9   7   0    1.20    0.23
 -10  -7   0   -0.28    0.20
  10  -7   0   -0.19    0.22
 -10  -7   0   -0.02    0.16
 -10   7   0   -0.23    0.16
  10   7   0    0.04    0.15
  11  -7   0    0.02    0.26
   0  -8   0    9.39    0.42
   0  -8   0    8.91    0.34
   0   8   0    8.96    0.41
   0   8   0    9.65    0.33
   0   8   0    9.69    0.44
   0   8   0    8.81    0.34
   1  -8   0   31.78    0.77
  -1  -8   0   32.98    1.02
  -1  -8   0   32.91    0.98
   1  -8   0   33.72    1.05
  -1  -8   0   32.58    0.78
   1   8   0   33.84    0.79
  -1   8   0   33.69    0.94
  -1   8   0   32.83    0.78
   1   8   0   33.92    1.00
  -1   8   0   31.44    0.77
   1   8   0   32.21    0.78
  -1   8   0   33.54    1.05
   1   8   0   32.70    1.02
  -2  -8   0    0.25    0.08
   2  -8   0    0.14    0.10
  -2  -8   0    0.26    0.09
  -2  -8   0    0.34    0.13
  -2   8   0    0.17    0.11
   2   8   0    0.23    0.08
   2   8   0    0.23    0.10
  -2   8   0    0.18    0.06
  -2   8   0    0.27    0.12
   2   8   0    0.22    0.09
  -2   8   0    0.14    0.09
   3  -8   0    0.07    0.10
  -3  -8   0   -0.05    0.09
  -3  -8   0    0.00    0.09
  -3   8   0    0.04    0.05
  -3   8   0    0.05    0.10
   3   8   0    0.04    0.09
  -3   8   0    0.02    0.08
   3   8   0   -0.02    0.09
   4  -8   0    0.17    0.09
  -4  -8   0    0.00    0.10
  -4  -8   0    0.17    0.10
   4   8   0    0.06    0.08
   4   8   0    0.01    0.08
  -4   8   0    0.00    0.09
  -4   8   0    0.05    0.04
  -5  -8   0    1.86    0.31
  -5  -8   0    2.01    0.25
   5  -8   0    2.15    0.24
  -5   8   0    2.09    0.14
  -5   8   0    1.98    0.24
   5   8   0    2.03    0.20
   5   8   0    2.06    0.24
  -6  -8   0    0.39    0.15
  -6  -8   0    0.40    0.19
   6  -8   0    0.28    0.18
  -6   8   0    0.21    0.15
  -6   8   0    0.20    0.07
   6   8   0    0.16    0.09
   6   8   0    0.28    0.14
   7  -8   0   -0.33    0.15
  -7  -8   0   -0.03    0.17
  -7  -8   0   -0.16    0.21
  -7   8   0   -0.05    0.19
   7   8   0   -0.01    0.12
  -8  -8   0    1.06    0.22
   8  -8   0    1.21    0.26
  -8  -8   0    0.86    0.28
   8   8   0    1.12    0.24
  -8   8   0    1.00    0.28
  -9  -8   0   -0.31    0.26
  -9  -8   0    0.52    0.19
   9  -8   0    0.52    0.23
  -9   8   0    0.02    0.23
   9   8   0    0.33    0.17
 -10  -8   0   -0.25    0.32
 -10  -8   0    0.37    0.19
  10   8   0    0.24    0.18
 -10   8   0    0.42    0.29
   0  -9   0   -0.04    0.09
   0  -9   0    0.03    0.08
   0   9   0    0.05    0.11
   0   9   0    0.01    0.06
   0   9   0   -0.12    0.09
   0   9   0    0.15    0.08
  -1  -9   0   12.84    0.56
  -1  -9   0   13.08    0.44
   1  -9   0   14.10    0.45
  -1  -9   0   13.26    0.54
  -1   9   0   13.82    0.52
   1   9   0   13.53    0.44
   1   9   0   13.63    0.58
   1   9   0   14.06    0.56
  -1   9   0   14.28    0.45
   1   9   0   13.69    0.45
  -1   9   0   14.16    0.60
  -1   9   0   13.55    0.45
   2  -9   0    4.96    0.26
  -2  -9   0    5.26    0.38
  -2  -9   0    5.62    0.30
  -2  -9   0    4.80    0.26
  -2   9   0    4.73    0.26
   2   9   0    5.10    0.32
  -2   9   0    5.35    0.40
  -2   9   0    5.42    0.27
   2   9   0    5.03    0.28
  -3  -9   0    0.57    0.18
  -3  -9   0    1.15    0.14
  -3  -9   0    0.96    0.16
   3  -9   0    0.68    0.15
  -3   9   0    0.69    0.17
   3   9   0    0.76    0.14
  -3   9   0    0.87    0.12
  -3   9   0    0.99    0.17
   3   9   0    0.81    0.16
  -4  -9   0   10.17    0.64
   4  -9   0    8.87    0.38
  -4  -9   0    8.95    0.41
  -4   9   0    9.31    0.40
   4   9   0    9.76    0.41
  -4   9   0    8.85    0.30
   4   9   0    9.10    0.40
  -4   9   0    8.11    0.29
  -5  -9   0    4.04    0.45
  -5  -9   0    4.04    0.29
   5  -9   0    4.41    0.32
  -5   9   0    5.55    0.37
   5   9   0    4.13    0.28
  -5   9   0    3.66    0.16
   5   9   0    3.96    0.28
   6  -9   0    1.03    0.19
  -6  -9   0    0.85    0.24
  -6  -9   0    1.32    0.22
   6   9   0    1.03    0.15
  -6   9   0    1.20    0.22
   6   9   0    1.33    0.24
  -7  -9   0    0.04    0.13
   7  -9   0   -0.20    0.17
  -7  -9   0   -0.15    0.22
   7   9   0    0.00    0.12
  -7   9   0   -0.24    0.19
  -8  -9   0    0.03    0.13
  -8  -9   0   -0.10    0.19
   8  -9   0   -0.13    0.18
   8   9   0   -0.11    0.18
  -8   9   0   -0.13    0.21
   9  -9   0   -0.02    0.16
  -9  -9   0    0.18    0.21
   9   9   0    0.08    0.15
  -9   9   0   -0.36    0.22
  10  -9   0   -0.19    0.21
 -10  -9   0    0.31    0.24
   0 -10   0    7.24    0.33
   0  10   0    7.11    0.39
   0  10   0    6.85    0.32
   0  10   0    7.15    0.43
  -1 -10   0    0.02    0.12
  -1 -10   0    0.07    0.09
  -1 -10   0    0.07    0.08
   1 -10   0    0.11    0.11
  -1  10   0    0.08    0.13
  -1  10   0    0.07    0.07
   1  10   0    0.08    0.12
  -1  10   0    0.20    0.12
   1  10   0    0.14    0.09
  -2 -10   0    1.42    0.23
  -2 -10   0    2.06    0.21
   2 -10   0    2.00    0.18
  -2 -10   0    1.84    0.21
  -2  10   0    1.52    0.20
  -2  10   0    1.83    0.26
  -2  10   0    2.03    0.19
   2  10   0    1.86    0.25
   2  10   0    2.25    0.22
  -3 -10   0   -0.05    0.15
  -3 -10   0    0.14    0.07
  -3 -10   0    0.14    0.12
   3 -10   0    0.14    0.12
   3  10   0    0.11    0.11
  -3  10   0    0.02    0.06
  -3  10   0    0.15    0.13
   3  10   0    0.15    0.13
  -3  10   0    0.01    0.12
  -4 -10   0    6.35    0.57
   4 -10   0    6.27    0.35
  -4 -10   0    6.09    0.36
  -4  10   0    5.62    0.33
   4  10   0    6.26    0.35
  -4  10   0    5.36    0.22
   4  10   0    6.39    0.36
  -4  10   0    5.04    0.21
  -5 -10   0    7.63    0.40
   5 -10   0    8.16    0.43
  -5 -10   0    8.00    0.61
  -5  10   0    8.65    0.46
   5  10   0    7.79    0.39
   5  10   0    7.90    0.38
   6 -10   0    3.99    0.31
  -6 -10   0    4.89    0.38
  -6 -10   0    4.24    0.52
  -6  10   0    4.49    0.35
   6  10   0    4.75    0.37
  -7 -10   0    0.06    0.14
   7 -10   0    0.15    0.20
  -7 -10   0   -0.05    0.25
   7  10   0    0.07    0.14
  -7  10   0    0.14    0.22
   8 -10   0   -0.13    0.19
  -8 -10   0    0.00    0.15
  -8 -10   0   -0.35    0.26
  -8  10   0   -0.26    0.22
   8  10   0   -0.02    0.18
   9 -10   0   -0.41    0.19
  -9 -10   0   -0.60    0.30
  -9 -10   0    0.22    0.22
  -9  10   0   -0.38    0.23
   9  10   0   -0.08    0.19
 -10 -10   0    0.27    0.26
  10 -10   0   -0.10    0.23
   0 -11   0    0.00    0.08
   0  11   0    0.08    0.09
   0  11   0    0.07    0.09
   0  11   0    0.05    0.13
   1 -11   0    0.09    0.09
  -1 -11   0    0.01    0.11
  -1  11   0   -0.02    0.09
  -1  11   0   -0.02    0.14
   1  11   0   -0.02    0.12
   1  11   0   -0.15    0.11
  -1  11   0   -0.09    0.06
   2 -11   0    2.45    0.24
  -2 -11   0    2.07    0.30
  -2 -11   0    2.17    0.24
  -2 -11   0    2.10    0.24
  -2  11   0    1.90    0.21
   2  11   0    1.93    0.20
  -2  11   0    1.76    0.28
   2  11   0    2.13    0.26
  -2  11   0    1.88    0.23
  -3 -11   0    1.22    0.17
   3 -11   0    1.19    0.21
  -3 -11   0    0.85    0.20
  -3 -11   0    0.98    0.20
  -3  11   0    0.60    0.10
   3  11   0    0.72    0.17
  -3  11   0    1.01    0.20
   3  11   0    1.08    0.20
  -4 -11   0    3.35    0.32
   4 -11   0    3.26    0.31
  -4 -11   0    3.21    0.42
  -4  11   0    2.73    0.15
  -4  11   0    3.58    0.34
   4  11   0    3.29    0.30
   4  11   0    3.33    0.31
  -5 -11   0    0.79    0.19
  -5 -11   0    0.67    0.28
   5 -11   0    0.78    0.21
   5  11   0    0.67    0.20
  -5  11   0    0.53    0.21
   5  11   0    0.45    0.14
   6 -11   0    0.85    0.23
  -6 -11   0    1.04    0.24
  -6 -11   0    0.56    0.24
  -6  11   0    0.90    0.22
   6  11   0    0.92    0.22
   7 -11   0   -0.13    0.18
  -7 -11   0    0.14    0.14
  -7 -11   0   -0.21    0.27
  -7  11   0    0.26    0.24
   7  11   0    0.13    0.14
   8 -11   0   -0.18    0.20
  -8 -11   0   -0.37    0.26
  -8 -11   0    0.16    0.16
   8  11   0    0.06    0.14
  -8  11   0   -0.25    0.23
   9 -11   0   -0.03    0.22
  -9 -11   0    0.19    0.23
   9  11   0   -0.10    0.20
  10 -11   0   -0.30    0.15
   0 -12   0   -0.10    0.08
   0  12   0   -0.01    0.10
   0  12   0   -0.19    0.13
   1 -12   0   -0.16    0.12
  -1 -12   0   -0.01    0.13
  -1  12   0   -0.07    0.14
   1  12   0   -0.21    0.13
  -1  12   0   -0.19    0.14
   1  12   0   -0.01    0.14
  -1  12   0   -0.10    0.08
  -2 -12   0    5.11    0.34
  -2 -12   0    4.95    0.48
   2 -12   0    4.67    0.30
   2  12   0    4.88    0.34
  -2  12   0    4.73    0.35
   2  12   0    4.59    0.39
  -2  12   0    4.94    0.32
  -2  12   0    4.58    0.41
  -3 -12   0    1.69    0.30
  -3 -12   0    1.71    0.25
   3 -12   0    2.17    0.24
  -3  12   0    1.93    0.25
   3  12   0    1.90    0.28
   3  12   0    1.74    0.25
   4 -12   0    4.30    0.34
  -4 -12   0    4.20    0.35
  -4 -12   0    4.72    0.57
  -4  12   0    3.72    0.32
   4  12   0    4.33    0.35
   4  12   0    4.13    0.33
  -5 -12   0    2.26    0.28
  -5 -12   0    2.05    0.38
   5 -12   0    2.54    0.27
   5  12   0    2.72    0.28
  -5  12   0    2.89    0.31
   6 -12   0    1.98    0.30
  -6 -12   0    2.46    0.32
  -6 -12   0    1.37    0.38
   6  12   0    2.08    0.30
  -6  12   0    2.03    0.33
  -7 -12   0    0.17    0.15
   7 -12   0    0.09    0.15
  -7 -12   0   -0.54    0.25
   7  12   0    0.06    0.14
  -7  12   0   -0.12    0.22
  -8 -12   0    0.53    0.20
   8 -12   0    0.25    0.19
  -8 -12   0   -0.15    0.34
  -8  12   0    0.04    0.19
   8  12   0    0.06    0.15
  -9 -12   0    0.34    0.23
   9 -12   0   -0.41    0.20
   0 -13   0   -0.14    0.13
   0  13   0   -0.03    0.15
   0  13   0   -0.31    0.14
  -1 -13   0   -0.17    0.09
   1 -13   0   -0.10    0.10
  -1  13   0   -0.18    0.15
  -1  13   0   -0.01    0.12
   1  13   0   -0.08    0.15
   1  13   0   -0.10    0.15
   2 -13   0    1.34    0.20
  -2 -13   0    1.33    0.23
   2  13   0    1.29    0.21
   2  13   0    0.83    0.20
  -2  13   0    1.25    0.21
  -2  13   0    1.14    0.27
  -3 -13   0   -0.02    0.11
   3 -13   0   -0.11    0.10
  -3 -13   0   -0.06    0.14
   3  13   0    0.01    0.12
  -3  13   0   -0.17    0.11
   3  13   0   -0.03    0.13
  -4 -13   0    1.44    0.33
   4 -13   0    1.42    0.23
  -4 -13   0    2.03    0.28
   4  13   0    1.23    0.20
   4  13   0    1.70    0.26
  -4  13   0    1.55    0.25
   5 -13   0    1.99    0.29
  -5 -13   0    1.87    0.27
  -5 -13   0    1.26    0.30
  -5  13   0    1.72    0.31
   5  13   0    1.96    0.27
   6 -13   0    0.14    0.15
  -6 -13   0   -0.15    0.27
  -6 -13   0    0.22    0.16
   6  13   0    0.25    0.16
  -6  13   0   -0.01    0.16
  -7 -13   0    0.40    0.22
   7 -13   0    0.40    0.22
  -7 -13   0   -0.51    0.28
   7  13   0    0.04    0.19
  -7  13   0   -0.02    0.24
   8 -13   0   -0.03    0.23
  -8 -13   0    0.22    0.22
   8  13   0    0.11    0.22
   0 -14   0    1.03    0.22
   0  14   0    1.11    0.24
   0  14   0    1.18    0.24
  -1 -14   0    0.16    0.13
   1 -14   0    0.18    0.16
  -1  14   0   -0.12    0.16
   1  14   0    0.22    0.15
  -1  14   0    0.13    0.17
   1  14   0    0.14    0.14
  -2 -14   0    0.84    0.21
   2 -14   0    0.92    0.21
   2  14   0    0.72    0.22
  -2  14   0    1.00    0.24
   2  14   0    0.80    0.20
  -3 -14   0   -0.14    0.15
   3 -14   0    0.09    0.13
   3  14   0    0.06    0.13
  -3  14   0    0.07    0.15
   3  14   0    0.17    0.18
   4 -14   0    0.44    0.20
  -4 -14   0    0.44    0.17
  -4 -14   0    0.05    0.19
   4  14   0    0.47    0.18
  -4  14   0    0.22    0.22
  -5 -14   0    4.61    0.40
   5 -14   0    3.88    0.38
  -5  14   0    3.40    0.39
   5  14   0    3.76    0.38
  -6 -14   0    0.21    0.15
  -6 -14   0   -0.57    0.26
   6 -14   0    0.27    0.21
   6  14   0    0.07    0.15
  -6  14   0    0.04    0.24
   7 -14   0    0.42    0.23
  -7 -14   0    0.63    0.24
  -7 -14   0   -0.57    0.32
  -7  14   0    0.05    0.26
   7  14   0    0.40    0.23
  -8 -14   0    0.95    0.28
   8 -14   0    0.56    0.27
   0 -15   0    0.10    0.17
   0  15   0    0.10    0.16
   0  15   0   -0.19    0.17
   1 -15   0   -0.03    0.11
  -1 -15   0    0.01    0.11
  -1  15   0    0.25    0.18
   1  15   0   -0.06    0.13
   1  15   0    0.17    0.15
  -1  15   0    0.00    0.13
  -2 -15   0    0.68    0.18
   2 -15   0    0.40    0.19
   2  15   0    0.37    0.21
  -2  15   0    0.42    0.23
   2  15   0    0.48    0.18
  -3 -15   0    0.43    0.17
   3 -15   0    0.23    0.19
  -3  15   0    0.11    0.20
   3  15   0    0.30    0.16
  -4 -15   0    0.57    0.22
   4 -15   0    0.35    0.20
  -4  15   0    0.14    0.22
   4  15   0    0.13    0.19
   5 -15   0    0.35    0.19
  -5 -15   0    0.05    0.18
  -5 -15   0   -0.60    0.27
  -5  15   0    0.03    0.17
   5  15   0   -0.16    0.18
   6 -15   0    0.08    0.21
  -6 -15   0    0.05    0.19
  -6  15   0   -0.29    0.23
   6  15   0    0.07    0.20
   7 -15   0   -0.17    0.21
  -7 -15   0    0.24    0.22
   0 -16   0    2.14    0.29
   0  16   0    1.85    0.30
   0  16   0    3.11    0.39
  -1 -16   0    0.16    0.13
   1 -16   0    0.16    0.17
  -1  16   0   -0.11    0.18
   1  16   0    0.41    0.18
   1  16   0    0.20    0.15
  -2 -16   0    0.01    0.13
   2 -16   0   -0.14    0.10
  -2  16   0    0.01    0.15
   2  16   0    0.14    0.15
   2  16   0   -0.05    0.13
  -3 -16   0   -0.10    0.17
   3 -16   0    0.04    0.18
  -3  16   0   -0.37    0.18
   3  16   0    0.27    0.21
   4 -16   0    0.47    0.18
  -4 -16   0    0.16    0.15
   4  16   0    0.08    0.15
  -4  16   0    0.02    0.22
   5 -16   0   -0.07    0.13
  -5 -16   0    0.20    0.15
  -5  16   0   -0.16    0.17
   5  16   0   -0.02    0.14
   6 -16   0   -0.17    0.20
  -6 -16   0    0.22    0.22
  -7 -16   0    0.22    0.19
   0 -17   0    0.14    0.16
   0  17   0    0.06    0.15
   1 -17   0    0.79    0.22
  -1 -17   0    0.88    0.22
  -1  17   0    0.56    0.24
   1  17   0    0.61    0.20
  -2 -17   0    0.26    0.18
   2 -17   0    0.13    0.17
   2  17   0   -0.30    0.18
  -2  17   0   -0.32    0.19
   3 -17   0    0.29    0.20
  -3 -17   0    0.42    0.21
  -3  17   0    0.32    0.24
   3  17   0    0.28    0.22
   4 -17   0    0.06    0.14
  -4 -17   0    0.34    0.22
   4  17   0    0.28    0.24
  -4  17   0   -0.12    0.16
  -5 -17   0    0.44    0.23
  -6 -17   0    0.31    0.19
   0 -18   0    0.07    0.13
   0  18   0    0.00    0.16
  -1 -18   0    0.45    0.20
   1 -18   0    0.11    0.13
  -1  18   0    0.28    0.19
   1  18   0   -0.09    0.20
  -2 -18   0    0.57    0.22
   2 -18   0    0.27    0.19
  -2  18   0    0.01    0.17
   2  18   0    0.20    0.24
  -3 -18   0    0.45    0.21
   3 -18   0    0.50    0.22
  -4 -18   0    0.66    0.21
 -11   0   1   -0.07    0.22
  11   0  -1    0.32    0.25
 -11   0   1   -0.23    0.22
 -10   0   1    0.17    0.21
  10   0  -1    0.23    0.16
 -10   0   1    0.03    0.21
   9   0  -1    0.00    0.17
  -9   0   1   -0.30    0.16
  -9   0   1   -0.08    0.17
  -8   0   1    0.08    0.13
  -8   0   1   -0.05    0.14
   8   0  -1   -0.14    0.11
  -7   0   1   -0.03    0.12
  -7   0   1    0.02    0.15
   7   0  -1   -0.08    0.13
   6   0  -1   -0.04    0.07
  -6   0   1   -0.05    0.10
   6   0  -1    0.02    0.10
  -6   0   1    0.05    0.09
   5   0  -1   -0.05    0.07
   5   0  -1   -0.04    0.06
   5   0  -1   -0.04    0.07
  -5   0   1   -0.05    0.08
  -5   0   1   -0.02    0.09
   5   0  -1   -0.15    0.07
   4   0  -1    0.01    0.06
  -4   0   1   -0.07    0.07
   4   0  -1   -0.02    0.05
  -4   0   1   -0.11    0.06
   4   0  -1   -0.09    0.05
  -4   0   1   -0.01    0.05
   4   0  -1   -0.10    0.06
  -3   0   1   -0.15    0.05
   3   0  -1   -0.05    0.05
   3   0  -1   -0.04    0.04
  -3   0   1   -0.12    0.05
   3   0  -1    0.01    0.04
  -3   0   1   -0.07    0.06
  -2   0   1   -0.08    0.05
   2   0  -1    0.00    0.05
   2   0  -1   -0.03    0.05
   2   0  -1   -0.07    0.04
  -2   0   1   -0.06    0.03
   2   0  -1   -0.07    0.03
  -2   0   1   -0.02    0.05
   1   0   1   -0.02    0.02
  -1   0  -1    0.02    0.02
  -1   0  -1    0.04    0.03
   1   0   1    0.10    0.03
   1   0   1    0.00    0.02
  -1   0  -1   -0.02    0.01
  -2   0  -1   -0.03    0.03
   2   0   1   -0.04    0.03
  -2   0  -1   -0.04    0.04
  -2   0  -1   -0.02    0.03
   2   0   1   -0.01    0.04
   2   0   1    0.02    0.04
  -3   0  -1   -0.10    0.05
   3   0   1   -0.02    0.04
  -3   0  -1    0.00    0.04
   3   0   1    0.01    0.04
   3   0   1   -0.07    0.05
  -3   0  -1    0.06    0.05
  -4   0  -1   -0.04    0.08
  -4   0  -1    0.09    0.06
   4   0   1   -0.06    0.05
   4   0   1    0.00    0.05
  -4   0  -1   -0.05    0.06
   4   0   1   -0.08    0.05
  -5   0  -1   -0.19    0.08
   5   0   1   -0.08    0.06
   5   0   1   -0.08    0.06
  -5   0  -1   -0.20    0.08
  -5   0  -1   -0.07    0.08
  -6   0  -1   -0.02    0.10
   6   0   1    0.03    0.08
  -6   0  -1    0.01    0.11
   7   0   1    0.03    0.14
  -7   0  -1   -0.02    0.12
  -7   0  -1   -0.08    0.10
  -8   0  -1    0.06    0.13
   8   0   1   -0.13    0.15
  -8   0  -1   -0.04    0.14
  -9   0  -1   -0.10    0.17
   9   0   1    0.05    0.17
  -9   0  -1   -0.03    0.18
 -10   0  -1    0.32    0.18
  10   0   1    0.29    0.17
 -10   0  -1    0.12    0.23
 -11   0  -1   -0.32    0.26
 -11   0  -1    0.28    0.25
  11   0   1    0.17    0.23
 -11  -1   1   -0.10    0.23
 -11  -1   1    0.07    0.18
  11  -1  -1   -0.07    0.16
 -11   1   1   -0.17    0.22
  11   1  -1   -0.15    0.16
 -11   1   1    0.08    0.25
 -10  -1   1    0.13    0.17
  10  -1  -1    0.40    0.23
 -10  -1   1   -0.05    0.21
 -10   1   1    0.22    0.18
  10   1  -1    0.38    0.22
 -10   1   1   -0.18    0.18
  -9  -1   1    0.70    0.24
  -9  -1   1    1.01    0.26
   9  -1  -1    0.63    0.22
  -9   1   1    0.80    0.24
   9   1  -1    1.01    0.24
  -9   1   1    0.60    0.21
  -8  -1   1    0.14    0.14
   8  -1  -1    0.01    0.12
  -8  -1   1    0.03    0.16
   8   1  -1    0.08    0.16
  -8   1   1    0.04    0.13
  -8   1   1   -0.14    0.16
  -7  -1   1    0.11    0.11
   7  -1  -1    0.13    0.11
  -7  -1   1    0.09    0.15
  -7   1   1    0.10    0.13
   7   1  -1    0.00    0.10
  -7   1   1    0.14    0.12
  -6  -1   1    1.26    0.22
   6  -1  -1    1.44    0.19
  -6  -1   1    1.67    0.19
   6   1  -1    1.72    0.20
  -6   1   1    1.26    0.20
  -6   1   1    1.75    0.19
   6   1  -1    1.46    0.17
   5  -1  -1    0.40    0.11
   5  -1  -1    0.40    0.12
  -5  -1   1    0.16    0.12
  -5  -1   1    0.38    0.10
   5   1  -1    0.36    0.11
  -5   1   1    0.52    0.11
   5   1  -1    0.39    0.10
  -5   1   1    0.29    0.11
   5   1  -1    0.46    0.12
   5   1  -1    0.54    0.12
   4  -1  -1    2.77    0.21
  -4  -1   1    2.82    0.18
   4  -1  -1    2.80    0.18
  -4  -1   1    2.96    0.16
   4  -1  -1    2.62    0.21
   4  -1  -1    2.97    0.18
  -4  -1   1    2.61    0.26
   4   1  -1    2.81    0.17
   4   1  -1    2.73    0.17
  -4   1   1    2.48    0.15
   4   1  -1    2.75    0.24
  -4   1   1    2.76    0.17
  -4   1   1    2.59    0.22
   4   1  -1    2.70    0.18
   3  -1  -1    3.34    0.20
  -3  -1   1    3.13    0.15
  -3  -1   1    3.10    0.16
   3  -1  -1    3.06    0.16
  -3  -1   1    2.89    0.24
   3  -1  -1    3.39    0.16
   3  -1  -1    3.00    0.20
  -3   1   1    3.08    0.16
   3   1  -1    3.15    0.22
   3   1  -1    3.22    0.16
   3   1  -1    3.33    0.17
  -3   1   1    3.26    0.16
  -3   1   1    3.03    0.21
   3   1  -1    2.91    0.16
   2  -1  -1  146.37    3.51
  -2  -1   1  145.19    2.64
  -2  -1   1  151.10    3.45
  -2  -1   1  147.96    2.62
   2  -1  -1  148.70    2.64
   2  -1  -1  145.34    2.63
   2  -1  -1  150.78    3.41
   2   1  -1  149.66    2.63
   2   1  -1  146.31    2.64
  -2   1   1  147.45    2.63
   2   1  -1  147.10    3.63
   2   1  -1  146.03    3.45
  -2   1   1  147.22    3.60
  -2   1   1  146.60    3.41
  -2   1   1  145.88    2.64
  -1  -1   1    7.40    0.17
   1  -1  -1    7.44    0.25
   1  -1  -1    7.21    0.18
  -1  -1   1    7.22    0.18
  -1  -1   1    6.95    0.26
   1  -1  -1    7.24    0.18
  -1   1   1    7.48    0.25
   1   1  -1    7.37    0.26
   1   1  -1    7.23    0.17
   1   1  -1    7.28    0.18
  -1   1   1    7.32    0.18
  -1   1   1    7.36    0.19
   0   1   1    9.73    0.20
   1  -1   1   87.32    2.16
  -1  -1  -1   89.26    2.08
  -1  -1  -1   94.42    1.61
   1  -1   1   87.82    1.62
  -1  -1  -1   89.75    1.60
   1  -1   1   90.81    1.60
  -1   1  -1   91.60    1.62
   1   1   1   90.86    1.60
   1   1   1   89.96    1.60
  -1   1  -1   87.01    2.15
  -1   1  -1   87.86    1.60
  -2  -1  -1    3.83    0.20
   2  -1   1    3.70    0.13
  -2  -1  -1    3.80    0.14
   2  -1   1    3.85    0.17
   2  -1   1    3.84    0.15
  -2  -1  -1    3.89    0.15
  -2   1  -1    3.58    0.16
  -2   1  -1    3.76    0.13
   2   1   1    3.94    0.15
  -2   1  -1    3.70    0.15
   2   1   1    3.58    0.19
   2   1   1    3.59    0.13
  -3  -1  -1    1.88    0.13
  -3  -1  -1    2.06    0.19
   3  -1   1    1.88    0.12
   3  -1   1    1.93    0.15
   3  -1   1    1.98    0.14
  -3  -1  -1    1.89    0.13
   3   1   1    1.95    0.16
  -3   1  -1    2.02    0.13
   3   1   1    2.00    0.12
  -3   1  -1    1.93    0.15
  -3   1  -1    1.95    0.13
   3   1   1    1.91    0.13
   4  -1   1    0.01    0.08
  -4  -1  -1    0.00    0.06
  -4  -1  -1    0.03    0.06
   4  -1   1    0.03    0.05
  -4  -1  -1    0.13    0.06
  -4   1  -1    0.04    0.06
  -4   1  -1    0.01    0.06
  -4   1  -1   -0.06    0.07
   4   1   1    0.06    0.06
   4   1   1    0.02    0.06
   4   1   1    0.07    0.06
  -5  -1  -1    1.37    0.15
   5  -1   1    1.83    0.18
   5  -1   1    1.26    0.18
  -5  -1  -1    1.45    0.16
  -5   1  -1    1.35    0.15
  -5   1  -1    1.51    0.16
   5   1   1    1.00    0.16
  -5   1  -1    1.38    0.20
   5   1   1    1.28    0.16
  -6  -1  -1    1.27    0.19
   6  -1   1    0.76    0.15
   6  -1   1    1.19    0.17
  -6  -1  -1    0.92    0.19
   6   1   1    1.15    0.16
  -6   1  -1    0.90    0.16
  -6   1  -1    1.15    0.17
  -7  -1  -1    0.77    0.21
   7  -1   1    0.84    0.17
  -7  -1  -1    0.71    0.19
  -7   1  -1    0.65    0.17
   7   1   1    0.87    0.18
  -7   1  -1    0.93    0.20
   8  -1   1    1.07    0.22
  -8  -1  -1    0.70    0.22
  -8  -1  -1    0.69    0.23
  -8   1  -1    0.55    0.21
   8   1   1    0.71    0.21
  -8   1  -1    1.05    0.21
   9  -1   1    0.14    0.14
  -9  -1  -1    0.23    0.20
  -9  -1  -1   -0.31    0.17
   9   1   1    0.06    0.18
  -9   1  -1   -0.19    0.16
  -9   1  -1    0.22    0.20
  10  -1   1    5.75    0.45
 -10  -1  -1    5.80    0.49
 -10  -1  -1    3.00    0.44
 -10   1  -1    4.53    0.40
 -10   1  -1    4.18    0.54
  10   1   1    4.67    0.37
 -11  -1  -1    1.81    0.35
 -11  -1  -1    0.32    0.33
  11  -1   1    1.29    0.26
 -11   1  -1    1.25    0.33
  11   1   1    1.01    0.25
 -11  -2   1   -0.43    0.24
 -11  -2   1    0.31    0.25
  11  -2  -1   -0.36    0.20
  11   2  -1   -0.01    0.22
 -11   2   1    0.06    0.18
  10  -2  -1   -0.19    0.19
 -10  -2   1   -0.16    0.22
 -10  -2   1   -0.01    0.21
 -10   2   1   -0.26    0.16
  10   2  -1   -0.06    0.20
 -10   2   1   -0.28    0.19
   9  -2  -1    0.00    0.17
  -9  -2   1    0.06    0.19
  -9  -2   1    0.29    0.21
  -9   2   1    0.16    0.17
  -9   2   1    0.28    0.21
   9   2  -1    0.35    0.20
  -8  -2   1    1.61    0.27
   8  -2  -1    1.55    0.23
  -8  -2   1    1.42    0.26
  -8   2   1    1.44    0.25
   8   2  -1    1.50    0.24
  -8   2   1    1.84    0.28
   7  -2  -1    1.97    0.22
  -7  -2   1    1.78    0.29
  -7  -2   1    2.13    0.26
  -7   2   1    2.07    0.29
   7   2  -1    2.12    0.23
  -7   2   1    2.07    0.26
   7   2  -1    1.82    0.23
   6  -2  -1   11.91    0.43
  -6  -2   1   12.40    0.46
   6  -2  -1   12.30    0.57
  -6  -2   1   13.21    0.67
   6   2  -1   12.03    0.43
  -6   2   1   13.03    0.49
   6   2  -1   12.61    0.48
  -6   2   1   12.91    0.59
   5  -2  -1    1.90    0.21
   5  -2  -1    1.81    0.20
  -5  -2   1    1.96    0.17
   5  -2  -1    1.85    0.18
  -5  -2   1    1.77    0.24
  -5   2   1    1.68    0.21
   5   2  -1    1.78    0.15
   5   2  -1    1.93    0.18
   5   2  -1    1.71    0.16
  -5   2   1    1.66    0.17
   4  -2  -1    3.12    0.18
  -4  -2   1    2.72    0.28
   4  -2  -1    3.06    0.22
  -4  -2   1    2.86    0.17
   4  -2  -1    2.80    0.18
   4  -2  -1    2.89    0.22
  -4   2   1    2.94    0.16
  -4   2   1    2.89    0.18
  -4   2   1    3.09    0.23
   4   2  -1    3.14    0.18
   4   2  -1    2.80    0.26
   4   2  -1    2.91    0.17
  -3  -2   1    5.14    0.19
  -3  -2   1    4.60    0.29
  -3  -2   1    4.69    0.19
   3  -2  -1    4.81    0.24
   3  -2  -1    4.68    0.25
   3   2  -1    4.71    0.19
   3   2  -1    4.42    0.27
   3   2  -1    5.09    0.20
  -3   2   1    4.67    0.24
  -3   2   1    5.11    0.21
  -2  -2   1  223.23    4.04
  -2  -2   1  233.74    5.17
   2  -2  -1  225.29    3.95
   2  -2  -1  218.17    4.01
  -2  -2   1  215.80    3.95
   2  -2  -1  232.76    5.40
   2   2  -1  223.38    4.10
   2   2  -1  225.65    5.16
  -2   2   1  222.57    3.96
   2   2  -1  225.79    3.95
  -2   2   1  217.49    4.06
  -2   2   1  220.41    5.35
  -2   2   1  219.12    5.48
   1  -2  -1   73.09    1.30
   1  -2  -1   71.14    1.30
  -1  -2   1   69.92    1.73
  -1  -2   1   71.54    1.30
  -1  -2   1   70.99    1.29
   1  -2  -1   74.51    1.76
  -1  -2   1   73.41    1.72
  -1   2   1   71.02    1.31
  -1   2   1   73.97    1.76
  -1   2   1   71.56    1.30
   1   2  -1   71.05    1.29
   1   2  -1   60.33    1.73
   1   2  -1   72.88    1.30
   1   2  -1   72.86    1.72
   0  -2   1   96.64    1.77
   0  -2  -1   85.95    1.72
   0  -2  -1   97.55    1.73
   0  -2   1   96.73    1.71
   0  -2   1  101.69    2.36
   0  -2   1   97.06    2.41
   0  -2  -1   97.83    2.32
   0   2   1   96.60    2.32
   0   2   1   97.22    1.73
   0   2   1   99.04    1.73
   0   2  -1   99.77    1.77
   0   2  -1   98.05    2.39
   0   2  -1   95.66    1.71
  -1  -2  -1    6.56    0.26
  -1  -2  -1    6.31    0.18
   1  -2   1    7.19    0.17
  -1  -2  -1    6.48    0.18
   1   2   1    6.43    0.17
   1   2   1    6.18    0.25
  -1   2  -1    6.40    0.17
  -1   2  -1    6.52    0.17
   1   2   1    6.51    0.18
   1   2   1    6.33    0.22
   2  -2   1   49.34    1.16
  -2  -2  -1   48.95    0.95
  -2  -2  -1   48.80    0.96
   2  -2   1   49.15    0.95
  -2  -2  -1   49.22    1.27
   2  -2   1   48.57    0.94
   2   2   1   49.02    1.27
   2   2   1   48.05    0.96
  -2   2  -1   48.62    0.94
   2   2   1   48.61    0.94
  -2   2  -1   48.15    0.95
  -2   2  -1   49.90    1.15
   3  -2   1    2.70    0.14
   3  -2   1    2.67    0.14
   3  -2   1    2.62    0.16
  -3  -2  -1    2.46    0.23
  -3  -2  -1    2.58    0.16
  -3  -2  -1    2.80    0.15
   3   2   1    2.70    0.22
  -3   2  -1    2.79    0.14
   3   2   1    2.80    0.14
  -3   2  -1    2.84    0.16
   3   2   1    2.94    0.15
  -3   2  -1    2.74    0.16
   4  -2   1   28.28    0.67
  -4  -2  -1   28.17    0.70
   4  -2   1   29.38    0.85
   4  -2   1   29.77    0.69
  -4  -2  -1   29.60    0.68
  -4  -2  -1   29.47    0.94
   4   2   1   28.83    0.69
   4   2   1   29.03    0.94
  -4   2  -1   28.03    0.69
   4   2   1   28.64    0.68
  -4   2  -1   30.37    0.85
  -4   2  -1   29.59    0.68
  -5  -2  -1   14.20    0.47
  -5  -2  -1   13.59    0.61
   5  -2   1   13.80    0.53
   5  -2   1   13.44    0.42
   5   2   1   13.37    0.42
  -5   2  -1   12.97    0.44
  -5   2  -1   12.74    0.41
  -5   2  -1   14.00    0.54
  -6  -2  -1    5.05    0.31
  -6  -2  -1    5.02    0.42
   6  -2   1    5.31    0.35
   6  -2   1    4.83    0.29
   6   2   1    4.88    0.27
  -6   2  -1    4.75    0.28
  -6   2  -1    5.09    0.34
   7  -2   1    0.45    0.17
  -7  -2  -1    0.33    0.19
  -7  -2  -1    0.72    0.17
  -7   2  -1    0.55    0.15
  -7   2  -1    0.51    0.15
   7   2   1    0.50    0.14
  -8  -2  -1   -0.15    0.16
  -8  -2  -1    0.01    0.17
   8  -2   1   -0.12    0.15
  -8   2  -1    0.13    0.13
  -8   2  -1   -0.13    0.14
   8   2   1    0.05    0.12
  -9  -2  -1   -0.38    0.16
   9  -2   1   -0.10    0.12
  -9  -2  -1    0.17    0.20
   9   2   1   -0.10    0.17
  -9   2  -1   -0.21    0.17
  -9   2  -1   -0.18    0.14
  10  -2   1   -0.03    0.15
 -10  -2  -1    0.04    0.21
 -10  -2  -1   -0.20    0.23
 -10   2  -1   -0.06    0.21
  10   2   1    0.45    0.23
 -10   2  -1   -0.15    0.18
 -11  -2  -1    1.42    0.32
 -11  -2  -1    0.25    0.31
  11  -2   1    0.96    0.29
 -11   2  -1    0.94    0.26
  11   2   1    0.98    0.29
  11  -3  -1    0.04    0.18
 -11  -3   1   -0.14    0.28
 -11  -3   1    0.34    0.20
  11   3  -1   -0.12    0.22
 -11   3   1    0.05    0.26
  10  -3  -1   -0.18    0.14
 -10  -3   1   -0.06    0.19
 -10  -3   1   -0.29    0.20
 -10   3   1   -0.28    0.14
  10   3  -1    0.15    0.20
 -10   3   1   -0.21    0.20
  -9  -3   1    0.01    0.20
   9  -3  -1   -0.08    0.13
  -9  -3   1   -0.13    0.18
  -9   3   1    0.18    0.16
   9   3  -1   -0.08    0.17
  -9   3   1   -0.06    0.15
  -8  -3   1   -0.09    0.17
   8  -3  -1   -0.05    0.12
  -8  -3   1   -0.05    0.17
  -8   3   1   -0.07    0.11
   8   3  -1   -0.20    0.10
  -8   3   1    0.09    0.18
  -7  -3   1   -0.10    0.15
   7  -3  -1   -0.04    0.09
  -7  -3   1   -0.09    0.10
   7   3  -1   -0.14    0.13
  -7   3   1    0.00    0.10
  -7   3   1   -0.13    0.15
   7   3  -1   -0.02    0.08
   6  -3  -1    0.63    0.15
   6  -3  -1    0.38    0.11
  -6  -3   1    0.69    0.14
  -6  -3   1    0.42    0.15
   6   3  -1    0.54    0.10
  -6   3   1    0.53    0.14
   6   3  -1    0.51    0.12
  -6   3   1    0.44    0.12
  -5  -3   1    6.93    0.48
   5  -3  -1    6.96    0.31
  -5  -3   1    7.25    0.33
   5   3  -1    7.34    0.31
  -5   3   1    7.04    0.37
  -5   3   1    7.03    0.32
   4  -3  -1    1.33    0.13
   4  -3  -1    1.37    0.20
  -4  -3   1    1.27    0.15
   4  -3  -1    1.29    0.13
  -4  -3   1    1.23    0.12
  -4  -3   1    0.84    0.17
  -4   3   1    1.27    0.15
   4   3  -1    1.30    0.12
  -4   3   1    1.41    0.12
   4   3  -1    1.05    0.16
  -4   3   1    1.23    0.16
   4   3  -1    1.22    0.14
   3  -3  -1   15.41    0.41
   3  -3  -1   15.39    0.55
  -3  -3   1   15.03    0.41
  -3  -3   1   15.17    0.59
   3  -3  -1   14.54    0.39
  -3  -3   1   15.38    0.39
   3   3  -1   15.37    0.41
   3   3  -1   14.84    0.40
   3   3  -1   14.63    0.58
  -3   3   1   14.99    0.49
  -3   3   1   14.56    0.54
  -3   3   1   15.12    0.40
  -3   3   1   15.21    0.42
   2  -3  -1   19.02    0.59
   2  -3  -1   18.06    0.43
   2  -3  -1   17.51    0.42
  -2  -3   1   17.18    0.41
  -2  -3   1   17.81    0.60
  -2  -3   1   17.16    0.42
  -2   3   1   17.94    0.58
   2   3  -1   17.35    0.41
   2   3  -1   17.88    0.42
  -2   3   1   17.94    0.42
  -2   3   1   18.15    0.44
   2   3  -1   17.59    0.59
   2   3  -1   18.09    0.45
  -1  -3   1   30.85    0.61
  -1  -3   1   30.39    0.75
  -1  -3   1   30.23    0.60
   1  -3  -1   30.20    0.84
  -1  -3   1   30.67    0.83
   1  -3  -1   29.79    0.61
   1  -3  -1   29.61    0.62
   1   3  -1   30.68    0.83
  -1   3   1   29.96    0.84
  -1   3   1   30.82    0.62
   1   3  -1   29.33    0.61
   1   3  -1   29.66    0.60
  -1   3   1   29.89    0.61
   1   3  -1   30.96    0.75
   0  -3  -1    1.72    0.09
   0  -3   1    1.82    0.12
   0  -3  -1    1.69    0.12
   0  -3   1    1.83    0.11
   0  -3   1    1.69    0.08
   0  -3  -1    1.74    0.09
   0  -3   1    1.74    0.09
   0   3  -1    1.68    0.11
   0   3   1    1.94    0.13
   0   3  -1    1.70    0.08
   0   3   1    1.80    0.10
   0   3  -1    1.69    0.08
   0   3   1    1.81    0.10
   0   3   1    1.76    0.13
   0   3  -1    1.91    0.11
  -1  -3  -1   21.88    0.46
  -1  -3  -1   21.74    0.60
   1  -3   1   21.89    0.46
  -1  -3  -1   21.73    0.47
   1  -3   1   22.35    0.63
  -1  -3  -1   21.73    0.63
   1  -3   1   20.93    0.45
  -1   3  -1   18.70    0.50
   1   3   1   21.33    0.46
   1   3   1   21.51    0.60
  -1   3  -1   21.36    0.46
  -1   3  -1   22.22    0.46
   1   3   1   21.62    0.63
   1   3   1   22.27    0.47
  -2  -3  -1    3.70    0.16
  -2  -3  -1    3.97    0.26
   2  -3   1    3.93    0.16
   2  -3   1    3.76    0.22
   2  -3   1    3.84    0.16
  -2  -3  -1    3.79    0.16
  -2   3  -1    4.01    0.12
  -2   3  -1    3.95    0.15
  -2   3  -1    3.73    0.16
   2   3   1    3.65    0.24
   2   3   1    3.94    0.16
   2   3   1    3.73    0.16
   2   3   1    3.68    0.18
   3  -3   1    5.06    0.20
  -3  -3  -1    4.63    0.21
  -3  -3  -1    4.97    0.32
   3  -3   1    4.87    0.29
   3  -3   1    4.85    0.21
  -3  -3  -1    5.01    0.20
   3  -3   1    5.24    0.21
   3   3   1    5.22    0.21
  -3   3  -1    4.79    0.20
   3   3   1    4.91    0.30
   3   3   1    4.98    0.21
  -3   3  -1    4.83    0.20
  -3   3  -1    5.05    0.20
  -4  -3  -1    0.40    0.09
   4  -3   1    0.42    0.11
   4  -3   1    0.23    0.07
  -4  -3  -1    0.22    0.10
   4  -3   1    0.41    0.10
  -4  -3  -1    0.38    0.09
   4  -3   1    0.37    0.10
   4   3   1    0.35    0.10
  -4   3  -1    0.60    0.11
  -4   3  -1    0.36    0.11
  -4   3  -1    0.25    0.07
   4   3   1    0.35    0.10
   4   3   1    0.47    0.11
   5  -3   1    6.69    0.34
  -5  -3  -1    6.47    0.43
  -5  -3  -1    6.53    0.30
   5  -3   1    6.48    0.28
  -5   3  -1    6.58    0.34
  -5   3  -1    7.07    0.30
   5   3   1    6.54    0.29
  -5   3  -1    6.36    0.30
   6  -3   1   -0.01    0.07
  -6  -3  -1   -0.04    0.13
   6  -3   1    0.09    0.11
  -6  -3  -1   -0.06    0.12
  -6   3  -1    0.04    0.08
  -6   3  -1    0.06    0.13
   6   3   1   -0.06    0.11
  -7  -3  -1    1.20    0.23
   7  -3   1    1.54    0.23
   7  -3   1    1.09    0.18
  -7  -3  -1    1.04    0.25
  -7   3  -1    1.19    0.18
   7   3   1    1.23    0.21
  -7   3  -1    1.40    0.21
  -8  -3  -1    0.01    0.12
   8  -3   1   -0.06    0.16
  -8  -3  -1   -0.09    0.18
  -8   3  -1   -0.02    0.12
  -8   3  -1    0.06    0.13
   8   3   1   -0.05    0.11
  -9  -3  -1    0.00    0.22
  -9  -3  -1   -0.08    0.17
   9  -3   1   -0.22    0.17
  -9   3  -1   -0.29    0.11
  -9   3  -1   -0.21    0.14
   9   3   1   -0.25    0.16
 -10  -3  -1    0.10    0.17
 -10  -3  -1    0.18    0.27
  10  -3   1    0.20    0.23
  10   3   1   -0.10    0.20
 -10   3  -1    0.35    0.20
  11  -3   1   -0.28    0.15
 -11  -3  -1   -0.60    0.25
 -11  -3  -1    0.11    0.18
  11   3   1    0.11    0.22
 -11  -4   1   -0.31    0.19
 -11  -4   1    0.09    0.18
  11  -4  -1   -0.46    0.23
 -11   4   1   -0.03    0.26
  11   4  -1    0.36    0.19
 -10  -4   1   -0.09    0.26
 -10  -4   1    0.10    0.16
  10  -4  -1   -0.12    0.21
 -10   4   1    0.08    0.23
  10   4  -1    0.08    0.15
   9  -4  -1   -0.39    0.16
  -9  -4   1    0.01    0.19
  -9  -4   1   -0.11    0.15
   9   4  -1   -0.12    0.17
  -9   4   1   -0.06    0.14
  -9   4   1    0.04    0.15
  -8  -4   1    0.64    0.18
  -8  -4   1    0.49    0.24
  -8   4   1    0.52    0.17
   8   4  -1    0.67    0.17
  -8   4   1    0.60    0.18
  -7  -4   1    1.54    0.29
   7  -4  -1    2.06    0.22
  -7  -4   1    2.12    0.25
  -7   4   1    1.59    0.25
   7   4  -1    1.56    0.18
  -7   4   1    2.16    0.28
   7   4  -1    1.74    0.22
   6  -4  -1    9.60    0.40
  -6  -4   1    8.97    0.57
  -6  -4   1    8.40    0.38
   6   4  -1    9.19    0.38
  -6   4   1    9.44    0.46
  -6   4   1    9.71    0.43
  -5  -4   1    3.22    0.33
  -5  -4   1    3.55    0.24
   5  -4  -1    3.74    0.22
  -5   4   1    3.75    0.27
   5   4  -1    3.67    0.23
  -5   4   1    3.63    0.26
   4  -4  -1   -0.07    0.06
  -4  -4   1    0.00    0.06
   4  -4  -1   -0.02    0.08
  -4  -4   1   -0.05    0.07
   4  -4  -1   -0.08    0.07
   4   4  -1    0.00    0.06
  -4   4   1    0.18    0.08
  -4   4   1   -0.01    0.05
   4   4  -1   -0.03    0.05
  -4   4   1    0.01    0.05
  -3  -4   1    5.56    0.23
  -3  -4   1    5.45    0.21
   3  -4  -1    5.52    0.22
   3  -4  -1    5.34    0.22
   3  -4  -1    5.66    0.33
  -3  -4   1    5.26    0.33
   3   4  -1    5.55    0.22
   3   4  -1    5.59    0.33
  -3   4   1    5.40    0.22
  -3   4   1    5.56    0.25
  -3   4   1    5.29    0.23
  -3   4   1    5.55    0.31
   3   4  -1    5.67    0.19
   3   4  -1    5.61    0.22
   2  -4  -1    0.07    0.06
   2  -4  -1    0.14    0.05
   2  -4  -1    0.13    0.08
  -2  -4   1    0.11    0.06
  -2  -4   1    0.05    0.05
  -2  -4   1    0.05    0.06
  -2   4   1    0.08    0.05
   2   4  -1    0.15    0.04
   2   4  -1    0.04    0.04
   2   4  -1    0.06    0.04
   2   4  -1    0.03    0.06
  -2   4   1    0.11    0.05
  -2   4   1    0.05    0.07
   1  -4  -1    4.17    0.17
   1  -4  -1    4.17    0.16
   1  -4  -1    4.50    0.25
  -1  -4   1    4.34    0.16
  -1  -4   1    4.65    0.24
  -1  -4   1    4.35    0.18
  -1  -4   1    4.53    0.16
   1   4  -1    4.27    0.16
   1   4  -1    4.47    0.16
  -1   4   1    4.22    0.16
   1   4  -1    4.40    0.18
  -1   4   1    4.05    0.17
  -1   4   1    4.45    0.25
   1   4  -1    4.52    0.24
   0  -4   1    6.73    0.25
   0  -4   1    6.37    0.20
   0  -4   1    6.52    0.20
   0  -4  -1    6.47    0.27
   0  -4   1    6.80    0.27
   0  -4  -1    6.54    0.21
   0  -4  -1    6.63    0.20
   0   4  -1    6.56    0.20
   0   4   1    6.76    0.27
   0   4   1    6.17    0.20
   0   4   1    6.52    0.28
   0   4  -1    6.57    0.20
   0   4   1    6.59    0.21
   0   4  -1    6.67    0.25
   0   4  -1    6.17    0.26
  -1  -4  -1   36.49    0.77
  -1  -4  -1   36.70    0.76
   1  -4   1   38.34    0.75
  -1  -4  -1   37.77    0.99
  -1  -4  -1   37.33    1.01
   1  -4   1   37.39    0.75
   1  -4   1   37.87    1.03
   1   4   1   36.85    0.76
  -1   4  -1   37.72    0.89
  -1   4  -1   36.81    0.75
  -1   4  -1   37.10    0.76
  -1   4  -1   37.66    1.03
   1   4   1   37.23    1.01
   1   4   1   37.16    0.99
   1   4   1   37.91    0.77
   2  -4   1    0.51    0.08
  -2  -4  -1    0.54    0.07
   2  -4   1    0.57    0.08
   2  -4   1    0.48    0.10
  -2  -4  -1    0.42    0.08
  -2  -4  -1    0.37    0.09
   2   4   1    0.35    0.09
   2   4   1    0.42    0.07
   2   4   1    0.50    0.08
   2   4   1    0.47    0.07
   3  -4   1    4.32    0.20
   3  -4   1    4.16    0.20
  -3  -4  -1    4.20    0.19
  -3  -4  -1    4.25    0.21
  -3  -4  -1    4.22    0.30
   3  -4   1    4.20    0.27
  -3   4  -1    4.55    0.19
   3   4   1    4.56    0.21
   3   4   1    4.28    0.21
   3   4   1    4.31    0.29
   3   4   1    4.19    0.19
  -3   4  -1    4.39    0.22
  -3   4  -1    4.41    0.17
  -4  -4  -1   12.54    0.58
  -4  -4  -1   11.87    0.41
   4  -4   1   12.26    0.39
  -4  -4  -1   12.21    0.38
  -4   4  -1   12.71    0.41
   4   4   1   12.63    0.41
  -4   4  -1   12.43    0.41
  -4   4  -1   13.15    0.39
   4   4   1   12.27    0.39
  -5  -4  -1    0.61    0.16
   5  -4   1    0.98    0.14
  -5  -4  -1    0.92    0.15
   5  -4   1    0.66    0.10
   5   4   1    0.87    0.15
  -5   4  -1    0.92    0.14
  -5   4  -1    0.67    0.11
  -6  -4  -1    4.89    0.30
  -6  -4  -1    4.81    0.46
   6  -4   1    4.85    0.27
   6  -4   1    5.25    0.32
  -6   4  -1    4.83    0.29
   6   4   1    5.10    0.30
  -6   4  -1    5.36    0.32
  -7  -4  -1   -0.11    0.10
   7  -4   1   -0.07    0.08
   7  -4   1   -0.02    0.10
  -7  -4  -1   -0.13    0.11
   7   4   1   -0.08    0.10
  -7   4  -1   -0.06    0.11
  -7   4  -1   -0.01    0.09
   8  -4   1   -0.04    0.17
  -8  -4  -1    0.23    0.18
  -8  -4  -1    0.11    0.13
  -8   4  -1    0.03    0.12
  -8   4  -1    0.31    0.20
   8   4   1    0.02    0.15
  -9  -4  -1    0.39    0.21
  -9  -4  -1    0.14    0.19
   9  -4   1   -0.11    0.18
  -9   4  -1   -0.08    0.16
   9   4   1    0.25    0.20
  -9   4  -1    0.07    0.21
 -10  -4  -1   -0.42    0.23
  10  -4   1   -0.12    0.20
 -10  -4  -1    0.13    0.18
 -10   4  -1    0.19    0.24
  10   4   1    0.24    0.17
  11  -4   1   -0.24    0.23
 -11  -4  -1   -0.11    0.22
 -11  -4  -1   -0.46    0.29
  11   4   1   -0.14    0.14
 -11  -5   1    0.61    0.27
  11  -5  -1    0.23    0.26
 -11  -5   1   -0.32    0.30
 -10  -5   1    0.52    0.21
  10  -5  -1    0.11    0.17
 -10  -5   1   -0.01    0.21
 -10   5   1    0.29    0.21
  10   5  -1    0.25    0.16
  -9  -5   1    0.32    0.21
   9  -5  -1    0.15    0.16
  -9  -5   1   -0.27    0.21
   9   5  -1    0.03    0.18
  -9   5   1    0.01    0.15
  -9   5   1    0.25    0.23
  -8  -5   1   -0.33    0.17
   8  -5  -1   -0.17    0.11
  -8  -5   1    0.13    0.18
  -8   5   1   -0.11    0.10
   8   5  -1    0.04    0.16
  -8   5   1    0.00    0.14
   7  -5  -1    1.89    0.25
  -7  -5   1    1.54    0.29
  -7  -5   1    1.96    0.27
  -7   5   1    2.49    0.27
   7   5  -1    1.97    0.25
   7   5  -1    2.12    0.18
  -7   5   1    2.38    0.29
  -6  -5   1    0.22    0.14
   6  -5  -1    0.41    0.15
  -6  -5   1    0.33    0.12
   6   5  -1    0.36    0.12
  -6   5   1    0.25    0.10
  -6   5   1    0.38    0.16
   5  -5  -1    6.47    0.31
  -5  -5   1    7.27    0.33
  -5  -5   1    7.68    0.52
  -5   5   1    6.39    0.32
   5   5  -1    7.28    0.31
   5   5  -1    6.74    0.27
  -5   5   1    7.15    0.35
  -4  -5   1    3.08    0.20
  -4  -5   1    2.56    0.28
   4  -5  -1    2.96    0.21
  -4   5   1    2.80    0.20
   4   5  -1    2.94    0.20
   4   5  -1    2.78    0.18
  -4   5   1    3.01    0.20
   4   5  -1    3.10    0.15
  -4   5   1    3.02    0.23
  -3  -5   1    9.05    0.31
   3  -5  -1   10.00    0.32
  -3  -5   1    9.10    0.46
  -3  -5   1    8.89    0.30
   3  -5  -1    8.92    0.43
   3   5  -1    9.07    0.30
  -3   5   1    9.28    0.34
  -3   5   1    9.27    0.44
   3   5  -1    8.89    0.31
  -3   5   1    9.99    0.34
   3   5  -1    9.33    0.29
   3   5  -1    9.00    0.45
  -3   5   1    9.20    0.31
  -2  -5   1    0.18    0.05
  -2  -5   1    0.31    0.07
  -2  -5   1    0.20    0.07
   2  -5  -1    0.24    0.08
   2  -5  -1    0.23    0.06
   2  -5  -1    0.24    0.09
  -2  -5   1    0.20    0.09
  -2   5   1    0.27    0.09
   2   5  -1    0.27    0.07
   2   5  -1    0.13    0.08
  -2   5   1    0.26    0.06
   2   5  -1    0.19    0.07
  -2   5   1    0.23    0.09
   2   5  -1    0.30    0.06
  -1  -5   1   13.67    0.35
   1  -5  -1   13.48    0.37
  -1  -5   1   13.70    0.49
   1  -5  -1   13.32    0.49
  -1  -5   1   13.55    0.36
   1  -5  -1   14.23    0.37
  -1  -5   1   13.91    0.43
  -1   5   1   13.36    0.50
   1   5  -1   13.49    0.49
  -1   5   1   13.45    0.36
  -1   5   1   13.18    0.36
   1   5  -1   13.42    0.36
   1   5  -1   13.11    0.35
   1   5  -1   13.64    0.43
   0  -5   1    1.19    0.12
   0  -5   1    1.10    0.09
   0  -5  -1    1.36    0.15
   0  -5  -1    1.08    0.10
   0  -5  -1    1.04    0.09
   0  -5   1    1.43    0.14
   0  -5   1    0.97    0.08
   0   5  -1    1.08    0.14
   0   5   1    1.35    0.17
   0   5   1    1.19    0.10
   0   5  -1    1.07    0.11
   0   5   1    1.23    0.14
   0   5  -1    1.08    0.09
   0   5  -1    1.13    0.10
   0   5   1    1.17    0.10
  -1  -5  -1    3.21    0.21
   1  -5   1    2.98    0.20
  -1  -5  -1    2.70    0.15
  -1  -5  -1    2.79    0.16
   1  -5   1    3.42    0.16
  -1  -5  -1    2.68    0.17
  -1   5  -1    2.60    0.19
   1   5   1    2.73    0.14
  -1   5  -1    2.75    0.15
  -1   5  -1    2.78    0.14
   1   5   1    3.00    0.16
  -1   5  -1    2.85    0.14
   1   5   1    2.86    0.19
   1   5   1    2.99    0.21
  -2  -5  -1    0.05    0.07
   2  -5   1    0.14    0.07
  -2  -5  -1    0.18    0.08
  -2  -5  -1    0.11    0.06
  -2  -5  -1    0.14    0.06
   2  -5   1    0.14    0.07
   2  -5   1    0.08    0.10
  -2   5  -1    0.14    0.02
  -2   5  -1    0.10    0.06
   2   5   1    0.18    0.08
   2   5   1    0.21    0.06
  -2   5  -1    0.11    0.07
   2   5   1    0.22    0.09
   2   5   1    0.20    0.07
  -3  -5  -1    2.32    0.24
   3  -5   1    2.17    0.24
   3  -5   1    2.20    0.17
  -3  -5  -1    2.69    0.17
   3  -5   1    2.23    0.16
  -3  -5  -1    2.21    0.16
   3   5   1    2.43    0.16
   3   5   1    2.36    0.22
   3   5   1    2.53    0.17
  -3   5  -1    2.21    0.18
   3   5   1    2.30    0.17
  -3   5  -1    2.34    0.15
  -3   5  -1    2.45    0.10
   4  -5   1   32.87    0.77
  -4  -5  -1   32.33    1.09
  -4  -5  -1   32.01    0.79
   4   5   1   32.27    0.92
   4   5   1   30.77    0.76
  -4   5  -1   32.39    0.76
  -4   5  -1   32.81    0.83
  -4   5  -1   33.43    0.80
  -5  -5  -1    3.03    0.34
  -5  -5  -1    2.99    0.22
   5  -5   1    3.07    0.23
  -5   5  -1    3.17    0.20
  -5   5  -1    2.87    0.24
   5   5   1    3.28    0.22
  -6  -5  -1    0.29    0.15
   6  -5   1    0.35    0.12
  -6  -5  -1    0.17    0.12
   6   5   1    0.37    0.12
  -6   5  -1    0.38    0.13
  -6   5  -1    0.31    0.09
  -7  -5  -1   -0.03    0.15
  -7  -5  -1   -0.20    0.17
   7  -5   1   -0.17    0.09
   7   5   1   -0.11    0.14
  -7   5  -1   -0.04    0.11
  -7   5  -1    0.01    0.09
  -8  -5  -1   -0.11    0.22
  -8  -5  -1    0.11    0.14
   8   5   1    0.23    0.17
  -8   5  -1   -0.17    0.11
  -8   5  -1   -0.07    0.18
  -9  -5  -1    1.13    0.35
  -9  -5  -1    1.82    0.31
   9  -5   1    0.82    0.25
  -9   5  -1    1.26    0.26
   9   5   1    1.43    0.26
 -10  -5  -1   -0.32    0.26
  10  -5   1   -0.04    0.22
 -10  -5  -1    0.39    0.20
  10   5   1    0.30    0.17
 -10   5  -1   -0.23    0.15
  11  -5   1    0.17    0.27
 -11  -5  -1   -0.40    0.29
  11   5   1    0.26    0.24
  11  -6  -1   -0.04    0.19
 -11  -6   1    0.18    0.24
 -10  -6   1    1.07    0.38
  10  -6  -1    1.44    0.28
 -10  -6   1    1.51    0.29
 -10   6   1    1.33    0.32
  10   6  -1    1.25    0.24
   9  -6  -1    0.83    0.21
  -9  -6   1    0.45    0.29
  -9  -6   1    0.93    0.26
   9   6  -1    0.59    0.22
  -9   6   1    0.69    0.22
  -8  -6   1   -0.13    0.20
  -8  -6   1   -0.04    0.17
   8  -6  -1    0.00    0.18
   8   6  -1   -0.10    0.16
  -8   6   1    0.14    0.20
  -8   6   1   -0.13    0.10
  -7  -6   1    1.24    0.30
   7  -6  -1    1.77    0.25
  -7  -6   1    1.77    0.25
  -7   6   1    1.64    0.23
   7   6  -1    1.59    0.22
  -7   6   1    1.67    0.24
   7   6  -1    2.11    0.17
   6  -6  -1    0.12    0.14
  -6  -6   1   -0.08    0.13
  -6  -6   1   -0.10    0.16
   6   6  -1    0.00    0.13
  -6   6   1   -0.10    0.14
   6   6  -1    0.14    0.06
  -6   6   1    0.13    0.08
   5  -6  -1    0.07    0.09
  -5  -6   1    0.01    0.10
  -5  -6   1    0.12    0.09
  -5   6   1    0.09    0.10
  -5   6   1    0.17    0.07
   5   6  -1    0.15    0.05
   5   6  -1    0.13    0.09
  -4  -6   1    0.45    0.10
  -4  -6   1    0.35    0.15
   4  -6  -1    0.46    0.13
   4   6  -1    0.39    0.07
   4   6  -1    0.37    0.10
  -4   6   1    0.46    0.14
  -4   6   1    0.33    0.13
  -4   6   1    0.33    0.08
   4   6  -1    0.45    0.10
   3  -6  -1   35.66    0.83
  -3  -6   1   36.34    1.16
  -3  -6   1   36.83    0.84
   3  -6  -1   35.07    0.83
  -3   6   1   35.82    1.14
   3   6  -1   35.69    0.82
  -3   6   1   36.69    0.85
  -3   6   1   36.24    0.82
   3   6  -1   36.24    0.83
   3   6  -1   36.71    1.17
   3   6  -1   37.49    0.94
   2  -6  -1    1.08    0.11
  -2  -6   1    1.29    0.14
  -2  -6   1    1.16    0.11
  -2  -6   1    1.07    0.16
   2  -6  -1    1.48    0.14
   2  -6  -1    1.17    0.18
  -2  -6   1    1.24    0.12
   2   6  -1    1.13    0.13
   2   6  -1    0.86    0.14
   2   6  -1    1.25    0.13
  -2   6   1    1.32    0.12
  -2   6   1    1.32    0.13
   2   6  -1    1.35    0.13
  -2   6   1    1.10    0.17
   1  -6  -1    1.19    0.13
  -1  -6   1    1.17    0.14
  -1  -6   1    1.14    0.11
  -1  -6   1    1.22    0.18
   1  -6  -1    1.27    0.11
   1  -6  -1    1.07    0.16
  -1  -6   1    1.19    0.10
  -1   6   1    1.31    0.17
   1   6  -1    1.04    0.13
  -1   6   1    1.05    0.11
   1   6  -1    1.08    0.16
  -1   6   1    1.15    0.12
   1   6  -1    1.11    0.12
   1   6  -1    1.13    0.12
  -1   6   1    1.07    0.13
   0  -6   1    8.47    0.28
   0  -6  -1    8.24    0.28
   0  -6  -1    8.22    0.28
   0  -6   1    8.10    0.26
   0  -6   1    8.31    0.33
   0  -6   1    8.58    0.36
   0  -6  -1    8.07    0.37
   0   6  -1    8.30    0.27
   0   6   1    7.96    0.27
   0   6  -1    8.14    0.33
   0   6  -1    8.43    0.36
   0   6   1    8.06    0.35
   0   6  -1    8.57    0.28
   0   6   1    8.38    0.28
   0   6   1    8.14    0.38
  -1  -6  -1   11.37    0.46
   1  -6   1   11.28    0.46
   1  -6   1   11.35    0.33
   1  -6   1   11.24    0.33
  -1  -6  -1   10.80    0.41
  -1  -6  -1   11.15    0.34
  -1  -6  -1   10.58    0.32
   1   6   1   11.13    0.46
  -1   6  -1   11.12    0.34
   1   6   1   11.16    0.34
  -1   6  -1   11.11    0.36
  -1   6  -1   10.72    0.32
   1   6   1   10.68    0.33
  -1   6  -1   10.82    0.46
   1   6   1   11.34    0.43
  -2  -6  -1   16.17    0.44
  -2  -6  -1   15.82    0.62
   2  -6   1   16.41    0.44
  -2  -6  -1   15.58    0.53
   2  -6   1   16.11    0.60
   2  -6   1   16.05    0.43
  -2  -6  -1   15.50    0.44
   2   6   1   15.50    0.45
   2   6   1   15.87    0.61
  -2   6  -1   15.93    0.43
  -2   6  -1   16.15    0.42
   2   6   1   16.45    0.54
   2   6   1   15.68    0.44
  -2   6  -1   15.47    0.44
  -3  -6  -1    0.06    0.09
  -3  -6  -1    0.02    0.08
   3  -6   1    0.01    0.09
  -3  -6  -1    0.04    0.11
  -3   6  -1    0.03    0.02
  -3   6  -1    0.09    0.08
  -3   6  -1    0.03    0.01
   3   6   1    0.07    0.06
   3   6   1    0.04    0.09
   3   6   1    0.01    0.06
  -3   6  -1    0.01    0.06
  -4  -6  -1    0.21    0.09
   4  -6   1    0.31    0.11
  -4  -6  -1    0.14    0.14
   4   6   1    0.29    0.09
   4   6   1    0.30    0.11
  -4   6  -1    0.21    0.04
  -4   6  -1    0.31    0.12
  -4   6  -1    0.21    0.09
  -5  -6  -1    0.03    0.11
   5  -6   1    0.05    0.11
  -5  -6  -1    0.02    0.09
   5   6   1    0.04    0.06
  -5   6  -1    0.02    0.04
   5   6   1   -0.02    0.07
  -5   6  -1   -0.05    0.11
   6  -6   1    0.04    0.10
  -6  -6  -1    0.11    0.14
  -6  -6  -1   -0.18    0.13
   6   6   1    0.01    0.13
   6   6   1    0.06    0.08
  -6   6  -1   -0.02    0.10
  -6   6  -1    0.00    0.06
  -7  -6  -1   -0.06    0.16
   7  -6   1   -0.15    0.14
  -7  -6  -1   -0.18    0.19
  -7   6  -1   -0.08    0.11
   7   6   1   -0.24    0.09
  -7   6  -1   -0.06    0.08
   7   6   1   -0.02    0.08
  -8  -6  -1    0.18    0.19
  -8  -6  -1    0.49    0.21
   8  -6   1    0.47    0.17
  -8   6  -1    0.40    0.17
   8   6   1    0.50    0.13
   8   6   1    0.42    0.19
  -9  -6  -1    0.27    0.22
  -9  -6  -1    1.14    0.27
   9  -6   1    0.86    0.21
  -9   6  -1    0.77    0.27
   9   6   1    0.88    0.24
  10  -6   1    1.00    0.25
 -10  -6  -1    2.12    0.36
 -10   6  -1    1.99    0.36
  10   6   1    1.59    0.27
  11  -6   1   -0.34    0.22
 -10  -7   1    0.52    0.25
 -10  -7   1   -0.38    0.30
 -10   7   1    0.32    0.27
  10   7  -1    0.05    0.20
  -9  -7   1   -0.05    0.27
   9  -7  -1    0.35    0.23
  -9  -7   1    0.42    0.22
  -9   7   1    0.06    0.18
   9   7  -1    0.52    0.22
  -8  -7   1    0.54    0.21
   8  -7  -1    0.34    0.17
  -8  -7   1    0.24    0.20
   8   7  -1    0.27    0.18
  -8   7   1    0.25    0.18
  -7  -7   1    0.00    0.13
  -7  -7   1    0.15    0.21
   7  -7  -1    0.17    0.13
  -7   7   1    0.13    0.09
  -7   7   1    0.32    0.20
   7   7  -1    0.06    0.12
  -6  -7   1   -0.09    0.10
  -6  -7   1    0.04    0.18
   6  -7  -1    0.06    0.11
  -6   7   1    0.10    0.08
   6   7  -1    0.01    0.06
  -6   7   1   -0.05    0.11
   6   7  -1   -0.04    0.09
   5  -7  -1   -0.05    0.08
  -5  -7   1    0.03    0.11
  -5  -7   1   -0.02    0.10
  -5   7   1    0.04    0.06
  -5   7   1    0.07    0.10
   5   7  -1   -0.04    0.05
   5   7  -1    0.16    0.11
  -4  -7   1   11.12    0.59
   4  -7  -1   10.68    0.39
  -4  -7   1   10.95    0.40
   4   7  -1   10.76    0.39
   4   7  -1   11.06    0.37
  -4   7   1   10.93    0.56
  -4   7   1   11.16    0.41
  -4   7   1   11.71    0.43
  -3  -7   1    5.43    0.27
   3  -7  -1    5.38    0.28
  -3  -7   1    6.25    0.43
  -3   7   1    5.59    0.29
   3   7  -1    5.66    0.25
  -3   7   1    5.88    0.27
  -3   7   1    5.98    0.38
   3   7  -1    5.89    0.28
   3   7  -1    5.63    0.27
   2  -7  -1   -0.05    0.11
  -2  -7   1    0.12    0.10
   2  -7  -1   -0.01    0.08
   2  -7  -1    0.04    0.08
  -2  -7   1    0.04    0.05
  -2  -7   1    0.02    0.08
   2   7  -1    0.04    0.06
   2   7  -1   -0.06    0.08
  -2   7   1    0.16    0.12
   2   7  -1    0.03    0.07
  -2   7   1    0.00    0.08
   2   7  -1    0.01    0.07
  -2   7   1    0.05    0.10
  -1  -7   1    3.34    0.18
   1  -7  -1    4.08    0.28
   1  -7  -1    4.82    0.23
  -1  -7   1    3.48    0.22
  -1  -7   1    3.79    0.19
  -1  -7   1    3.47    0.25
  -1   7   1    3.87    0.20
  -1   7   1    4.05    0.24
   1   7  -1    3.70    0.20
  -1   7   1    3.64    0.27
   1   7  -1    3.49    0.23
  -1   7   1    4.08    0.21
   1   7  -1    3.57    0.19
   1   7  -1    3.38    0.26
   0  -7  -1   -0.01    0.07
   0  -7  -1   -0.02    0.06
   0  -7   1    0.02    0.09
   0  -7   1    0.01    0.07
   0  -7   1    0.04    0.07
   0  -7  -1    0.04    0.08
   0  -7   1   -0.03    0.07
   0   7   1    0.14    0.08
   0   7  -1    0.08    0.09
   0   7  -1    0.06    0.07
   0   7   1   -0.01    0.07
   0   7   1    0.03    0.06
   0   7  -1    0.04    0.06
   0   7   1    0.03    0.09
   0   7  -1    0.09    0.06
  -1  -7  -1    1.89    0.18
  -1  -7  -1    1.96    0.16
   1  -7   1    1.73    0.13
  -1  -7  -1    1.94    0.17
   1  -7   1    1.67    0.22
  -1  -7  -1    2.07    0.23
   1  -7   1    1.92    0.15
   1   7   1    1.86    0.16
  -1   7  -1    1.78    0.19
  -1   7  -1    1.74    0.13
   1   7   1    1.99    0.21
   1   7   1    1.75    0.20
  -1   7  -1    1.65    0.14
  -1   7  -1    1.58    0.14
   1   7   1    2.02    0.17
  -2  -7  -1   13.60    0.41
  -2  -7  -1   13.54    0.49
  -2  -7  -1   13.55    0.59
  -2  -7  -1   13.43    0.42
   2  -7   1   13.79    0.41
   2  -7   1   13.53    0.56
   2   7   1   13.67    0.42
   2   7   1   13.89    0.59
  -2   7  -1   13.88    0.40
  -2   7  -1   13.75    0.41
   2   7   1   13.82    0.51
  -2   7  -1   13.32    0.41
   2   7   1   13.62    0.42
  -3  -7  -1    1.25    0.15
   3  -7   1    1.25    0.15
  -3  -7  -1    0.89    0.19
  -3   7  -1    1.15    0.12
  -3   7  -1    0.96    0.05
  -3   7  -1    1.11    0.05
   3   7   1    1.14    0.17
  -3   7  -1    1.19    0.16
   3   7   1    1.41    0.16
  -4  -7  -1    0.62    0.19
   4  -7   1    0.96    0.15
  -4  -7  -1    0.97    0.15
   4   7   1    0.78    0.12
   4   7   1    0.91    0.14
  -4   7  -1    0.90    0.16
  -4   7  -1    0.96    0.14
  -5  -7  -1    0.07    0.13
   5  -7   1    0.17    0.10
  -5  -7  -1    0.13    0.13
  -5   7  -1    0.16    0.04
  -5   7  -1    0.29    0.14
   5   7   1    0.24    0.09
   5   7   1    0.11    0.13
   6  -7   1    0.05    0.15
  -6  -7  -1    0.14    0.13
  -6  -7  -1    0.19    0.17
   6   7   1    0.16    0.09
  -6   7  -1    0.08    0.06
  -6   7  -1    0.23    0.18
   6   7   1   -0.04    0.11
  -7  -7  -1    3.36    0.30
   7  -7   1    2.75    0.31
  -7  -7  -1    3.99    0.56
   7   7   1    3.46    0.27
  -7   7  -1    2.87    0.33
   7   7   1    3.24    0.28
  -8  -7  -1    0.03    0.18
  -8  -7  -1    0.16    0.19
   8  -7   1   -0.21    0.17
  -8   7  -1   -0.09    0.19
   8   7   1    0.11    0.16
  -9  -7  -1    1.59    0.41
  -9  -7  -1    2.45    0.34
   9  -7   1    2.31    0.30
   9   7   1    2.49    0.33
  -9   7  -1    2.34    0.33
  10  -7   1    0.06    0.17
 -10  -7  -1    0.47    0.26
 -10  -7  -1   -0.36    0.30
 -10   7  -1    0.17    0.25
  10   7   1    0.18    0.23
  11  -7   1   -0.19    0.23
  10  -8  -1   -0.16    0.15
 -10  -8   1   -0.52    0.28
 -10  -8   1   -0.09    0.20
 -10   8   1    0.16    0.28
  10   8  -1    0.02    0.21
  -9  -8   1   -0.22    0.19
   9  -8  -1   -0.06    0.22
  -9  -8   1   -0.01    0.20
  -9   8   1   -0.28    0.22
   9   8  -1    0.15    0.20
  -8  -8   1    0.13    0.21
  -8  -8   1    0.39    0.17
   8  -8  -1    0.29    0.17
  -8   8   1    0.34    0.19
   8   8  -1    0.56    0.17
  -7  -8   1    0.75    0.22
  -7  -8   1    0.55    0.28
   7  -8  -1    0.59    0.18
  -7   8   1    0.52    0.19
   7   8  -1    0.57    0.19
  -6  -8   1    0.47    0.20
   6  -8  -1    0.94    0.21
  -6  -8   1    0.86    0.21
  -6   8   1    0.56    0.11
   6   8  -1    0.75    0.10
  -6   8   1    0.88    0.22
   6   8  -1    0.83    0.20
   5  -8  -1   -0.06    0.12
  -5  -8   1    0.02    0.16
  -5  -8   1    0.11    0.13
   5   8  -1   -0.07    0.11
  -5   8   1   -0.11    0.10
   5   8  -1   -0.04    0.06
  -5   8   1    0.01    0.06
  -4  -8   1    0.80    0.20
   4  -8  -1    0.96    0.16
  -4  -8   1    0.86    0.14
   4   8  -1    0.71    0.10
   4   8  -1    0.81    0.15
  -4   8   1    0.63    0.19
  -4   8   1    0.66    0.10
  -4   8   1    0.73    0.17
   3  -8  -1    0.47    0.13
  -3  -8   1    0.38    0.12
  -3  -8   1    0.32    0.13
   3   8  -1    0.47    0.10
   3   8  -1    0.58    0.11
  -3   8   1    0.50    0.15
  -3   8   1    0.35    0.14
   3   8  -1    0.43    0.10
  -2  -8   1    3.14    0.31
   2  -8  -1    3.16    0.20
  -2  -8   1    3.33    0.21
  -2  -8   1    3.19    0.20
   2   8  -1    3.42    0.22
  -2   8   1    3.21    0.28
  -2   8   1    3.40    0.21
  -2   8   1    3.30    0.21
   2   8  -1    3.54    0.23
  -2   8   1    3.33    0.22
   2   8  -1    3.39    0.21
  -1  -8   1    2.21    0.22
   1  -8  -1    2.21    0.19
   1  -8  -1    2.27    0.23
  -1  -8   1    1.89    0.17
  -1  -8   1    2.22    0.20
  -1   8   1    2.43    0.24
   1   8  -1    2.31    0.16
  -1   8   1    2.41    0.20
  -1   8   1    2.38    0.18
   1   8  -1    2.49    0.24
  -1   8   1    2.25    0.16
   1   8  -1    2.19    0.22
   1   8  -1    2.38    0.18
   0  -8  -1    6.90    0.30
   0  -8  -1    7.07    0.38
   0  -8   1    7.37    0.35
   0  -8   1    6.89    0.37
   0  -8   1    6.57    0.27
   0   8   1    7.12    0.39
   0   8   1    7.15    0.37
   0   8  -1    6.82    0.36
   0   8  -1    7.42    0.36
   0   8  -1    7.25    0.29
   0   8   1    6.67    0.28
   0   8  -1    6.80    0.28
   0   8   1    6.69    0.30
  -1  -8  -1   13.45    0.43
  -1  -8  -1   13.73    0.56
   1  -8   1   13.43    0.42
  -1  -8  -1   14.45    0.54
   1  -8   1   13.71    0.58
   1   8   1   14.59    0.59
   1   8   1   14.76    0.45
   1   8   1   14.51    0.45
  -1   8  -1   14.00    0.44
  -1   8  -1   14.44    0.59
   1   8   1   14.13    0.56
  -1   8  -1   13.44    0.42
  -1   8  -1   13.85    0.48
  -2  -8  -1    8.08    0.46
  -2  -8  -1    6.88    0.30
   2  -8   1    7.11    0.30
  -2  -8  -1    7.61    0.35
  -2   8  -1    7.30    0.31
  -2   8  -1    6.97    0.28
   2   8   1    7.35    0.37
   2   8   1    6.77    0.29
   2   8   1    7.63    0.35
  -2   8  -1    7.39    0.27
  -3  -8  -1    0.82    0.15
   3  -8   1    0.96    0.13
  -3  -8  -1    0.68    0.18
  -3   8  -1    0.95    0.14
  -3   8  -1    0.85    0.13
   3   8   1    0.66    0.13
  -3   8  -1    0.83    0.06
  -3   8  -1    0.87    0.06
   3   8   1    0.77    0.13
  -4  -8  -1    1.73    0.27
   4  -8   1    3.33    0.22
  -4  -8  -1    2.18    0.23
  -4   8  -1    2.26    0.21
   4   8   1    2.47    0.23
   4   8   1    2.56    0.23
  -5  -8  -1    1.11    0.23
  -5  -8  -1    1.00    0.18
   5  -8   1    1.50    0.21
  -5   8  -1    1.27    0.22
   5   8   1    1.34    0.20
   5   8   1    1.20    0.18
  -6  -8  -1    0.01    0.16
   6  -8   1    0.25    0.14
  -6  -8  -1    0.28    0.18
   6   8   1    0.43    0.18
   6   8   1    0.16    0.11
  -6   8  -1    0.19    0.14
  -7  -8  -1    0.20    0.19
  -7  -8  -1    0.46    0.16
   7  -8   1    0.15    0.18
   7   8   1    0.31    0.19
  -7   8  -1    0.33    0.21
   7   8   1    0.37    0.12
   8  -8   1    0.07    0.19
  -8  -8  -1    0.57    0.23
  -8  -8  -1    0.01    0.27
   8   8   1    0.54    0.21
  -8   8  -1    0.29    0.23
  -9  -8  -1   -0.21    0.29
   9  -8   1    0.32    0.18
  -9  -8  -1    0.48    0.23
  -9   8  -1    0.64    0.23
   9   8   1    0.58    0.24
 -10  -8  -1    0.28    0.23
 -10  -8  -1   -0.54    0.31
  10  -8   1   -0.05    0.18
  10   8   1    0.24    0.23
 -10  -9   1    0.35    0.25
  10  -9  -1   -0.08    0.16
   9  -9  -1   -0.41    0.19
  -9  -9   1    0.14    0.21
  -9  -9   1   -0.20    0.20
  -9   9   1   -0.62    0.21
   9   9  -1    0.14    0.21
  -8  -9   1    0.25    0.16
   8  -9  -1    0.41    0.22
  -8  -9   1    0.33    0.22
  -8   9   1    0.06    0.17
   8   9  -1    0.27    0.16
  -7  -9   1   -0.05    0.23
   7  -9  -1   -0.15    0.17
  -7  -9   1   -0.04    0.17
  -7   9   1   -0.01    0.20
   7   9  -1    0.04    0.17
  -6  -9   1    0.03    0.12
  -6  -9   1    0.23    0.18
   6  -9  -1    0.04    0.17
  -6   9   1    0.00    0.06
   6   9  -1    0.18    0.13
  -6   9   1    0.00    0.17
   5  -9  -1    4.23    0.32
  -5  -9   1    3.85    0.31
  -5  -9   1    3.65    0.43
  -5   9   1    3.36    0.22
   5   9  -1    3.68    0.21
   5   9  -1    3.65    0.30
  -5   9   1    4.01    0.34
   4  -9  -1    3.97    0.28
  -4  -9   1    3.89    0.28
  -4  -9   1    3.25    0.38
  -4   9   1    3.41    0.35
  -4   9   1    3.59    0.22
   4   9  -1    3.66    0.24
   4   9  -1    3.39    0.22
  -4   9   1    3.91    0.30
   3  -9  -1    1.41    0.19
  -3  -9   1    0.79    0.20
  -3  -9   1    1.11    0.17
  -3  -9   1    1.41    0.14
   3   9  -1    1.03    0.16
   3   9  -1    1.27    0.17
  -3   9   1    0.94    0.22
  -3   9   1    1.22    0.18
  -3   9   1    1.26    0.17
   2  -9  -1   -0.02    0.10
  -2  -9   1    0.09    0.08
  -2  -9   1    0.07    0.07
  -2  -9   1    0.09    0.12
  -2   9   1   -0.04    0.13
   2   9  -1    0.01    0.06
   2   9  -1    0.05    0.09
  -2   9   1    0.03    0.11
  -2   9   1   -0.05    0.07
   2   9  -1   -0.01    0.10
   1  -9  -1    0.82    0.13
  -1  -9   1    0.62    0.13
  -1  -9   1    0.60    0.14
  -1  -9   1    0.61    0.11
   1   9  -1    0.67    0.14
   1   9  -1    0.75    0.12
  -1   9   1    0.72    0.13
   1   9  -1    0.75    0.12
  -1   9   1    0.72    0.13
  -1   9   1    0.72    0.18
   1   9  -1    0.62    0.14
   0  -9   1    2.42    0.23
   0  -9  -1    1.98    0.17
   0  -9   1    2.21    0.17
   0  -9   1    2.10    0.24
   0  -9  -1    2.26    0.22
   0   9   1    2.32    0.27
   0   9  -1    2.99    0.21
   0   9  -1    2.43    0.22
   0   9  -1    2.15    0.16
   0   9   1    2.15    0.18
   0   9   1    2.02    0.22
   0   9  -1    2.90    0.26
   1  -9   1    0.10    0.07
  -1  -9  -1   -0.07    0.09
  -1  -9  -1    0.13    0.09
   1   9   1    0.24    0.13
  -1   9  -1    0.09    0.11
  -1   9  -1    0.05    0.10
   1   9   1    0.16    0.10
  -1   9  -1    0.01    0.05
  -1   9  -1    0.05    0.08
   1   9   1    0.13    0.08
  -2  -9  -1   -0.06    0.06
  -2  -9  -1    0.06    0.07
   2  -9   1   -0.01    0.07
  -2  -9  -1    0.05    0.10
  -2   9  -1    0.02    0.04
  -2   9  -1   -0.01    0.06
  -2   9  -1    0.06    0.10
   2   9   1    0.00    0.07
   2   9   1    0.01    0.10
   3  -9   1    0.05    0.08
  -3  -9  -1    0.01    0.08
  -3  -9  -1    0.00    0.10
  -3   9  -1    0.06    0.03
   3   9   1    0.00    0.11
   3   9   1    0.07    0.09
  -3   9  -1    0.04    0.09
  -4  -9  -1    1.12    0.19
   4  -9   1    1.06    0.16
  -4  -9  -1    0.64    0.22
   4   9   1    1.10    0.17
  -4   9  -1    1.04    0.19
   4   9   1    1.06    0.17
  -5  -9  -1   12.07    0.72
   5  -9   1   11.47    0.46
  -5  -9  -1   12.69    0.53
   5   9   1   12.17    0.50
   5   9   1   12.40    0.52
  -5   9  -1   12.32    0.50
   6  -9   1    3.93    0.30
  -6  -9  -1    3.91    0.49
  -6  -9  -1    4.89    0.38
  -6   9  -1    4.49    0.38
   6   9   1    4.52    0.32
   6   9   1    4.30    0.35
  -7  -9  -1    0.31    0.20
  -7  -9  -1    0.46    0.23
   7  -9   1    0.30    0.16
   7   9   1    0.65    0.21
  -7   9  -1    0.32    0.18
   8  -9   1    0.00    0.14
  -8  -9  -1    0.38    0.22
  -8  -9  -1   -0.41    0.24
   8   9   1    0.07    0.18
  -8   9  -1   -0.16    0.15
   9  -9   1    0.11    0.21
  -9  -9  -1    0.14    0.17
  -9  -9  -1   -0.06    0.23
  -9   9  -1   -0.23    0.22
   9   9   1    0.14    0.20
 -10  -9  -1    0.00    0.17
 -10 -10   1    0.12    0.25
  10 -10  -1   -0.08    0.24
  -9 -10   1    0.04    0.22
  -9 -10   1   -0.40    0.20
   9 -10  -1    0.05    0.23
  -9  10   1   -0.55    0.22
   9  10  -1    0.03    0.20
  -8 -10   1    0.24    0.23
   8 -10  -1    0.30    0.22
  -8 -10   1    0.26    0.17
  -8  10   1    0.18    0.18
   8  10  -1    0.40    0.17
  -7 -10   1    2.65    0.29
  -7 -10   1    1.76    0.39
   7 -10  -1    2.45    0.33
  -7  10   1    2.32    0.33
   7  10  -1    2.04    0.29
   6 -10  -1    0.11    0.18
  -6 -10   1    0.07    0.13
  -6 -10   1    0.09    0.17
   6  10  -1    0.16    0.14
  -6  10   1   -0.09    0.18
  -5 -10   1    8.53    0.62
  -5 -10   1    8.11    0.40
   5 -10  -1    8.80    0.44
  -5  10   1    7.07    0.31
   5  10  -1    7.45    0.31
  -5  10   1    7.87    0.45
   5  10  -1    7.52    0.38
  -4 -10   1    0.62    0.23
  -4 -10   1    1.06    0.19
   4 -10  -1    0.80    0.18
   4  10  -1    0.76    0.13
   4  10  -1    0.96    0.19
  -4  10   1    0.84    0.20
  -4  10   1    0.53    0.11
  -4  10   1    0.58    0.19
  -3 -10   1    0.70    0.16
   3 -10  -1    0.40    0.12
  -3 -10   1    0.53    0.19
  -3 -10   1    0.59    0.10
  -3  10   1    0.42    0.10
   3  10  -1    0.55    0.13
   3  10  -1    0.68    0.16
  -3  10   1    0.68    0.15
  -3  10   1    0.44    0.19
  -2 -10   1    0.31    0.13
   2 -10  -1    0.39    0.13
  -2 -10   1    0.36    0.13
  -2 -10   1    0.44    0.10
   2  10  -1    0.44    0.12
   2  10  -1    0.31    0.13
  -2  10   1    0.26    0.13
  -2  10   1    0.30    0.14
  -2  10   1    0.18    0.09
  -1 -10   1    1.14    0.17
  -1 -10   1    1.47    0.18
  -1 -10   1    1.02    0.18
   1 -10  -1    1.39    0.17
   1  10  -1    1.49    0.19
  -1  10   1    1.43    0.21
  -1  10   1    1.28    0.23
  -1  10   1    1.14    0.16
   1  10  -1    1.26    0.19
   0 -10  -1    0.09    0.08
   0 -10   1    0.06    0.09
   0  10  -1    0.11    0.11
   0  10   1    0.04    0.12
   0  10  -1    0.07    0.11
   0  10  -1    0.15    0.08
   0  10   1    0.16    0.09
   0  10  -1    0.05    0.07
   0  10   1    0.05    0.09
   1 -10   1    6.72    0.30
  -1 -10  -1    6.64    0.31
   1  10   1    7.27    0.43
  -1  10  -1    6.83    0.32
  -1  10  -1    6.85    0.35
  -1  10  -1    6.95    0.43
   1  10   1    6.44    0.31
   2 -10   1    0.26    0.11
  -2 -10  -1    0.07    0.12
  -2 -10  -1    0.04    0.10
  -2 -10  -1    0.10    0.09
   2  10   1    0.10    0.12
  -2  10  -1    0.05    0.05
   2  10   1    0.07    0.12
  -2  10  -1    0.21    0.12
  -3 -10  -1    0.91    0.20
  -3 -10  -1    1.76    0.19
   3 -10   1    1.38    0.19
  -3 -10  -1    1.22    0.18
   3  10   1    1.16    0.17
  -3  10  -1    1.22    0.10
  -3  10  -1    1.55    0.21
   3  10   1    1.12    0.19
   4 -10   1    1.21    0.18
  -4 -10  -1    1.17    0.21
  -4 -10  -1    0.85    0.22
   4  10   1    1.04    0.18
   4  10   1    1.09    0.19
  -4  10  -1    0.91    0.17
  -5 -10  -1    4.91    0.50
  -5 -10  -1    4.96    0.37
   5 -10   1    3.83    0.29
  -5  10  -1    3.99    0.31
   5  10   1    4.54    0.35
   5  10   1    3.94    0.34
  -6 -10  -1    3.66    0.50
  -6 -10  -1    4.31    0.38
   6 -10   1    4.29    0.36
   6  10   1    3.92    0.32
   6  10   1    4.30    0.36
  -6  10  -1    4.49    0.39
   7 -10   1   -0.04    0.14
  -7 -10  -1    0.46    0.21
  -7 -10  -1   -0.05    0.18
  -7  10  -1    0.14    0.17
   7  10   1    0.12    0.18
   8 -10   1   -0.24    0.12
  -8 -10  -1   -0.01    0.20
  -8 -10  -1   -0.33    0.26
  -8  10  -1    0.01    0.17
   8  10   1    0.03    0.19
  -9 -10  -1    0.17    0.17
  -9 -10  -1   -0.42    0.20
   9 -10   1   -0.33    0.13
   9  10   1    0.25    0.17
  -9  10  -1   -0.07    0.18
  10 -10   1    0.01    0.24
  -9 -11   1    0.18    0.22
   9 -11  -1    0.09    0.23
  -9  11   1   -0.17    0.19
   9  11  -1   -0.13    0.20
  -8 -11   1    1.15    0.24
   8 -11  -1    1.17    0.25
  -8 -11   1    0.75    0.30
  -8  11   1    0.94    0.26
   8  11  -1    1.16    0.24
  -7 -11   1    1.03    0.36
   7 -11  -1    1.28    0.24
  -7 -11   1    1.59    0.26
  -7  11   1    1.36    0.26
   7  11  -1    1.75    0.26
  -6 -11   1    0.00    0.25
  -6 -11   1    0.05    0.16
   6 -11  -1    0.19    0.19
  -6  11   1    0.18    0.21
   6  11  -1   -0.03    0.12
  -5 -11   1    7.95    0.41
  -5 -11   1    8.38    0.71
   5 -11  -1    8.37    0.42
  -5  11   1    7.99    0.44
   5  11  -1    7.84    0.41
  -4 -11   1    0.29    0.16
  -4 -11   1    0.11    0.16
   4 -11  -1    0.27    0.13
   4  11  -1    0.26    0.11
   4  11  -1    0.24    0.16
  -4  11   1    0.19    0.14
   3 -11  -1    1.94    0.24
  -3 -11   1    1.34    0.24
  -3 -11   1    2.28    0.20
  -3 -11   1    1.98    0.24
  -3  11   1    1.74    0.22
  -3  11   1    1.68    0.21
  -3  11   1    1.73    0.28
   3  11  -1    1.77    0.23
   3  11  -1    1.73    0.23
   2 -11  -1    0.13    0.12
  -2 -11   1    0.05    0.14
  -2 -11   1    0.27    0.13
  -2 -11   1    0.16    0.09
  -2  11   1    0.10    0.09
  -2  11   1    0.15    0.14
   2  11  -1    0.61    0.16
  -2  11   1    0.01    0.12
   2  11  -1    0.28    0.12
  -1 -11   1   -0.01    0.12
   1 -11  -1   -0.04    0.11
  -1 -11   1   -0.07    0.10
   1  11  -1   -0.09    0.11
  -1  11   1    0.10    0.13
   1  11  -1   -0.09    0.11
  -1  11   1   -0.12    0.07
   0 -11   1   -0.09    0.10
   0 -11  -1    0.11    0.09
   0  11   1   -0.06    0.14
   0  11  -1   -0.01    0.07
   0  11  -1   -0.10    0.11
   0  11   1   -0.10    0.08
   0  11  -1   -0.03    0.12
   1 -11   1    0.02    0.12
  -1 -11  -1    0.16    0.13
  -1  11  -1    0.04    0.07
  -1  11  -1    0.10    0.14
   1  11   1    0.15    0.13
  -1  11  -1    0.10    0.12
   1  11   1    0.01    0.13
   2 -11   1    1.29    0.19
  -2 -11  -1    1.39    0.19
  -2  11  -1    1.51    0.21
   2  11   1    1.05    0.22
   2  11   1    1.41    0.21
  -2  11  -1    1.41    0.18
  -3 -11  -1   17.53    0.61
  -3 -11  -1   16.50    0.64
   3 -11   1   16.33    0.55
  -3 -11  -1   17.62    0.84
   3  11   1   17.33    0.60
   3  11   1   17.05    0.69
  -3  11  -1   15.27    0.48
  -3  11  -1   16.05    0.57
  -4 -11  -1    6.98    0.56
   4 -11   1    7.67    0.40
  -4 -11  -1    7.61    0.43
  -4  11  -1    7.21    0.42
   4  11   1    6.69    0.43
   4  11   1    6.47    0.37
  -5 -11  -1    0.61    0.20
  -5 -11  -1    0.53    0.26
   5 -11   1    0.33    0.18
   5  11   1    0.25    0.16
  -5  11  -1    0.39    0.20
   5  11   1    0.71    0.21
   6 -11   1    2.80    0.28
  -6 -11  -1    2.17    0.38
  -6 -11  -1    3.64    0.36
  -6  11  -1    3.51    0.38
   6  11   1    3.47    0.35
  -7 -11  -1    0.71    0.28
   7 -11   1    1.11    0.26
  -7 -11  -1    1.45    0.28
  -7  11  -1    1.30    0.26
   7  11   1    1.46    0.27
   8 -11   1    0.05    0.20
  -8 -11  -1   -0.49    0.27
  -8 -11  -1    0.10    0.21
  -8  11  -1   -0.12    0.21
   8  11   1    0.08    0.20
   9 -11   1    0.08    0.17
  -9 -11  -1    0.20    0.22
   9  11   1    0.18    0.17
   9 -12  -1   -0.11    0.23
  -9 -12   1    0.08    0.16
  -8 -12   1    1.14    0.27
  -8 -12   1    0.31    0.35
   8 -12  -1    0.94    0.29
   8  12  -1    1.14    0.26
  -8  12   1    0.73    0.31
  -7 -12   1    0.68    0.23
   7 -12  -1    0.57    0.24
  -7 -12   1    0.11    0.23
  -7  12   1    0.57    0.26
   7  12  -1    0.68    0.23
  -6 -12   1   -0.16    0.24
   6 -12  -1    0.07    0.14
  -6 -12   1    0.16    0.18
  -6  12   1    0.03    0.16
   6  12  -1    0.03    0.13
   5 -12  -1    0.22    0.18
  -5 -12   1    0.29    0.14
  -5 -12   1    0.10    0.18
   5  12  -1    0.13    0.13
  -5  12   1   -0.04    0.20
   4 -12  -1    0.20    0.17
  -4 -12   1    0.10    0.16
  -4 -12   1    0.06    0.22
   4  12  -1    0.31    0.18
   4  12  -1    0.18    0.11
  -4  12   1    0.18    0.19
  -3 -12   1    0.03    0.19
  -3 -12   1   -0.06    0.14
   3 -12  -1   -0.04    0.15
   3  12  -1   -0.01    0.14
   3  12  -1    0.03    0.11
  -3  12   1   -0.12    0.16
  -3  12   1   -0.08    0.19
  -2 -12   1    0.15    0.17
  -2 -12   1    0.12    0.11
   2 -12  -1   -0.02    0.14
  -2  12   1    0.17    0.17
  -2  12   1    0.08    0.09
   2  12  -1    0.01    0.13
  -2  12   1   -0.03    0.18
   2  12  -1    0.07    0.14
   1 -12  -1    4.70    0.29
  -1 -12   1    4.21    0.28
   1  12  -1    4.04    0.31
   1  12  -1    4.02    0.36
  -1  12   1    4.51    0.44
  -1  12   1    4.28    0.30
   0 -12   1    1.25    0.20
   0 -12  -1    1.40    0.21
   0  12   1    1.10    0.24
   0  12   1    1.51    0.22
   0  12  -1    1.24    0.19
   0  12  -1    1.02    0.22
  -1 -12  -1    1.41    0.22
   1 -12   1    1.79    0.21
   1  12   1    1.26    0.25
   1  12   1    1.49    0.23
  -1  12  -1    1.69    0.23
  -1  12  -1    1.20    0.18
  -1  12  -1    1.38    0.25
   2 -12   1   -0.02    0.14
  -2 -12  -1    0.22    0.16
   2  12   1    0.20    0.16
  -2  12  -1    0.14    0.09
  -2  12  -1    0.25    0.17
   2  12   1    0.20    0.18
  -3 -12  -1    4.86    0.53
  -3 -12  -1    5.48    0.38
   3 -12   1    5.21    0.35
   3  12   1    4.74    0.41
   3  12   1    5.24    0.37
  -3  12  -1    5.19    0.37
  -4 -12  -1    0.78    0.27
  -4 -12  -1    1.18    0.23
   4 -12   1    0.87    0.18
  -4  12  -1    0.84    0.22
   4  12   1    1.01    0.22
   4  12   1    0.60    0.18
  -5 -12  -1    0.06    0.17
   5 -12   1    0.15    0.17
  -5 -12  -1    0.09    0.25
   5  12   1    0.21    0.19
  -5  12  -1   -0.01    0.19
   6 -12   1    3.68    0.36
  -6 -12  -1    2.51    0.41
  -6 -12  -1    4.54    0.40
   6  12   1    4.13    0.38
  -6  12  -1    3.53    0.34
  -7 -12  -1   -0.30    0.18
   7 -12   1    0.13    0.20
  -7 -12  -1    0.09    0.15
   7  12   1    0.13    0.19
  -7  12  -1   -0.41    0.20
   8 -12   1   -0.16    0.20
  -8 -12  -1   -0.46    0.20
  -8 -12  -1    0.23    0.18
   8  12   1    0.05    0.20
  -8  12  -1   -0.16    0.24
  -9 -12  -1   -0.08    0.21
   9 -13  -1    0.23    0.28
  -9 -13   1    0.20    0.17
  -8 -13   1    0.51    0.23
   8 -13  -1    0.31    0.25
  -8  13   1    0.29    0.30
  -7 -13   1    0.31    0.28
  -7 -13   1    0.97    0.26
   7 -13  -1    0.77    0.25
  -7  13   1    0.75    0.30
   7  13  -1    0.77    0.25
   6 -13  -1    0.14    0.20
  -6 -13   1    0.06    0.13
  -6 -13   1   -0.10    0.20
   6  13  -1    0.12    0.15
  -6  13   1   -0.05    0.23
   5 -13  -1    0.15    0.15
  -5 -13   1    0.02    0.13
  -5 -13   1   -0.24    0.22
   5  13  -1    0.13    0.14
  -5  13   1    0.04    0.15
  -4 -13   1    0.53    0.22
  -4 -13   1    0.49    0.20
   4 -13  -1    0.65    0.21
  -4  13   1    0.61    0.23
   4  13  -1    0.51    0.17
   3 -13  -1   -0.10    0.15
  -3 -13   1    0.03    0.15
  -3 -13   1    0.07    0.12
   3  13  -1    0.16    0.13
  -3  13   1    0.10    0.19
   3  13  -1    0.13    0.12
  -3  13   1    0.00    0.18
   2 -13  -1    1.42    0.24
  -2 -13   1    1.40    0.23
  -2 -13   1    1.05    0.25
  -2  13   1    1.24    0.28
  -2  13   1    1.67    0.26
   2  13  -1    1.56    0.25
   2  13  -1    1.45    0.22
  -1 -13   1    0.33    0.13
   1 -13  -1    0.23    0.17
  -1  13   1    0.20    0.20
   1  13  -1    0.28    0.16
  -1  13   1    0.25    0.18
   1  13  -1    0.25    0.13
   0 -13   1    2.01    0.22
   0 -13  -1    1.95    0.25
   0  13  -1    1.78    0.23
   0  13  -1    2.12    0.31
   0  13   1    1.71    0.29
   0  13   1    2.01    0.27
  -1 -13  -1    1.00    0.21
   1 -13   1    1.04    0.20
  -1  13  -1    1.08    0.20
   1  13   1    0.98    0.23
   1  13   1    1.14    0.22
   2 -13   1    0.08    0.15
  -2 -13  -1    0.25    0.14
  -2  13  -1    0.10    0.18
   2  13   1    0.13    0.13
   2  13   1    0.05    0.16
  -3 -13  -1    3.87    0.31
   3 -13   1    4.24    0.34
  -3  13  -1    4.37    0.37
   3  13   1    3.83    0.31
   3  13   1    4.33    0.40
   4 -13   1    0.37    0.18
  -4 -13  -1    0.64    0.21
  -4 -13  -1    0.26    0.27
   4  13   1    0.62    0.21
   4  13   1    0.30    0.17
  -4  13  -1    0.22    0.20
  -5 -13  -1    0.15    0.15
   5 -13   1    0.34    0.19
  -5 -13  -1   -0.04    0.27
   5  13   1    0.22    0.16
  -5  13  -1    0.21    0.17
   6 -13   1    0.02    0.17
  -6 -13  -1    0.17    0.19
  -6 -13  -1   -0.15    0.21
   6  13   1   -0.26    0.17
  -6  13  -1   -0.19    0.20
  -7 -13  -1    0.32    0.17
  -7 -13  -1   -0.30    0.21
   7 -13   1    0.04    0.14
  -7  13  -1   -0.07    0.22
   7  13   1   -0.05    0.14
  -8 -13  -1    0.32    0.19
   8 -13   1    0.13    0.18
   8  13   1    0.35    0.19
  -8 -14   1    0.65    0.26
   8 -14  -1    0.16    0.26
  -7 -14   1   -0.30    0.31
   7 -14  -1    0.11    0.22
  -7 -14   1    0.30    0.22
   7  14  -1    0.49    0.24
  -7  14   1    0.07    0.26
   6 -14  -1    0.25    0.17
  -6 -14   1   -0.28    0.26
  -6 -14   1    0.14    0.15
   6  14  -1    0.30    0.17
  -6  14   1   -0.05    0.17
  -5 -14   1    0.56    0.22
  -5 -14   1   -0.35    0.24
   5 -14  -1    0.51    0.22
   5  14  -1    0.42    0.20
  -5  14   1   -0.28    0.20
  -4 -14   1    0.08    0.25
  -4 -14   1    0.32    0.15
   4 -14  -1    0.00    0.18
  -4  14   1   -0.01    0.21
   4  14  -1    0.31    0.15
   3 -14  -1    0.23    0.18
  -3 -14   1    0.10    0.16
  -3 -14   1   -0.22    0.20
  -3  14   1   -0.22    0.17
   3  14  -1    0.10    0.12
   3  14  -1   -0.07    0.16
  -3  14   1    0.13    0.15
  -2 -14   1    2.71    0.30
   2 -14  -1    1.78    0.24
  -2  14   1    1.86    0.33
   2  14  -1    1.67    0.26
  -2  14   1    2.07    0.27
   2  14  -1    2.28    0.28
   1 -14  -1   -0.02    0.11
  -1 -14   1   -0.02    0.15
  -1  14   1   -0.06    0.17
   1  14  -1    0.02    0.12
   1  14  -1    0.07    0.13
  -1  14   1   -0.06    0.12
   0 -14  -1   -0.07    0.14
   0 -14   1    0.08    0.11
   0  14   1   -0.01    0.12
   0  14   1    0.21    0.19
   0  14  -1    0.06    0.16
  -1 -14  -1    1.67    0.25
   1 -14   1    1.39    0.21
   1  14   1    1.21    0.26
   1  14   1    1.67    0.26
  -1  14  -1    1.43    0.25
   2 -14   1    0.35    0.17
  -2 -14  -1    0.17    0.18
   2  14   1    0.22    0.19
   2  14   1    0.18    0.17
  -2  14  -1    0.50    0.21
   3 -14   1    0.02    0.16
  -3 -14  -1    0.25    0.18
   3  14   1    0.04    0.17
  -3  14  -1   -0.14    0.18
   3  14   1   -0.07    0.15
   4 -14   1   -0.03    0.16
  -4 -14  -1   -0.02    0.12
  -4  14  -1   -0.10    0.19
   4  14   1    0.17    0.15
  -5 -14  -1   -0.42    0.26
  -5 -14  -1    0.13    0.15
   5 -14   1    0.06    0.13
  -5  14  -1   -0.14    0.19
   5  14   1    0.11    0.15
   6 -14   1    0.20    0.20
  -6 -14  -1   -0.10    0.13
  -6 -14  -1   -0.67    0.26
  -6  14  -1   -0.04    0.21
   6  14   1    0.04    0.15
   7 -14   1   -0.29    0.19
  -7 -14  -1    0.25    0.21
  -7 -14  -1   -0.43    0.22
   7  14   1    0.20    0.22
  -7  14  -1   -0.21    0.22
  -8 -14  -1    1.13    0.29
   8 -15  -1    0.00    0.20
   7 -15  -1    0.32    0.20
  -7 -15   1    0.43    0.23
  -6 -15   1    0.37    0.22
   6 -15  -1    0.22    0.17
  -6 -15   1   -0.56    0.30
   6  15  -1    0.16    0.21
  -6  15   1    0.04    0.19
   5 -15  -1    0.09    0.20
  -5 -15   1    0.36    0.21
  -5 -15   1   -0.39    0.17
   5  15  -1    0.08    0.20
  -5  15   1   -0.14    0.22
  -4 -15   1   -0.19    0.26
   4 -15  -1    0.65    0.23
  -4 -15   1    0.50    0.21
   4  15  -1    0.47    0.22
  -4  15   1    0.18    0.23
  -3 -15   1    0.41    0.22
  -3 -15   1    0.85    0.22
   3 -15  -1    0.77    0.23
   3  15  -1    0.92    0.21
  -3  15   1    0.62    0.20
   2 -15  -1    0.24    0.18
  -2 -15   1    0.00    0.12
  -2  15   1    0.27    0.16
   2  15  -1    0.03    0.13
  -2  15   1   -0.02    0.19
  -1 -15   1    0.17    0.16
   1 -15  -1    0.18    0.18
  -1  15   1    0.15    0.19
   1  15  -1    0.03    0.17
  -1  15   1    0.24    0.20
   0 -15  -1    0.17    0.13
   0 -15   1    0.05    0.12
   0  15   1   -0.07    0.13
   0  15   1    0.10    0.17
   0  15  -1   -0.08    0.17
   1 -15   1    1.73    0.26
  -1 -15  -1    1.44    0.23
  -1  15  -1    1.35    0.26
   1  15   1    1.57    0.25
   1  15   1    1.17    0.27
   2 -15   1   -0.13    0.14
  -2 -15  -1   -0.12    0.15
   2  15   1   -0.10    0.17
   2  15   1   -0.09    0.16
  -2  15  -1    0.01    0.14
  -3 -15  -1   -0.15    0.11
   3 -15   1    0.05    0.15
  -3  15  -1   -0.03    0.19
   3  15   1   -0.05    0.16
   3  15   1   -0.12    0.12
  -4 -15  -1    0.67    0.23
   4 -15   1    0.53    0.20
  -4  15  -1    0.17    0.21
   4  15   1    0.37    0.21
  -5 -15  -1    0.46    0.21
   5 -15   1    0.39    0.20
   5  15   1    0.23    0.22
  -5  15  -1   -0.15    0.21
   6 -15   1    0.31    0.17
  -6 -15  -1    0.55    0.24
  -6  15  -1    0.11    0.19
   6  15   1    0.16    0.22
  -7 -15  -1   -0.01    0.20
   7 -16  -1   -0.08    0.23
  -6 -16   1   -0.06    0.20
   6 -16  -1   -0.16    0.20
  -5 -16   1    0.15    0.14
   5 -16  -1    0.00    0.20
   5  16  -1    0.05    0.16
  -5  16   1   -0.13    0.24
  -4 -16   1   -0.01    0.16
   4 -16  -1    0.25    0.22
   4  16  -1    0.06    0.15
  -4  16   1   -0.33    0.20
   3 -16  -1    0.07    0.14
  -3 -16   1   -0.09    0.16
   3  16  -1   -0.10    0.18
  -3  16   1    0.03    0.16
  -2 -16   1    0.19    0.17
   2 -16  -1    0.12    0.18
  -2  16   1    0.20    0.15
  -2  16   1    0.01    0.21
   2  16  -1   -0.08    0.17
  -1 -16   1    0.73    0.20
   1 -16  -1    0.29    0.19
   1  16  -1    0.29    0.20
  -1  16   1    0.44    0.22
  -1  16   1    0.24    0.21
   0 -16  -1    0.09    0.13
   0 -16   1    0.01    0.15
   0  16   1    0.02    0.17
   0  16   1   -0.16    0.13
   0  16  -1   -0.05    0.18
   1 -16   1    0.10    0.11
  -1 -16  -1    0.18    0.14
   1  16   1   -0.06    0.14
  -1  16  -1   -0.03    0.13
   1  16   1   -0.08    0.15
   2 -16   1   -0.17    0.14
  -2 -16  -1   -0.12    0.10
   2  16   1    0.02    0.15
  -2  16  -1   -0.03    0.20
   2  16   1   -0.13    0.13
  -3 -16  -1    0.15    0.18
   3 -16   1    0.14    0.13
   3  16   1   -0.01    0.19
  -3  16  -1    0.43    0.19
  -4 -16  -1    0.12    0.14
   4 -16   1   -0.03    0.17
   4  16   1    0.01    0.15
  -4  16  -1   -0.25    0.20
   5 -16   1   -0.22    0.17
  -5 -16  -1   -0.03    0.13
  -5  16  -1   -0.23    0.22
   5  16   1    0.07    0.16
  -6 -16  -1    0.20    0.22
   6 -17  -1    0.14    0.24
  -5 -17   1    0.31    0.23
   5 -17  -1    0.07    0.20
   4 -17  -1    1.20    0.29
  -4 -17   1    1.63    0.28
   4  17  -1    1.20    0.29
  -4  17   1    1.02    0.30
   3 -17  -1   -0.03    0.19
  -3 -17   1   -0.08    0.12
   3  17  -1   -0.01    0.15
  -3  17   1   -0.05    0.22
   2 -17  -1    0.31    0.20
  -2 -17   1    0.30    0.18
   2  17  -1   -0.15    0.19
  -2  17   1    0.24    0.22
   1 -17  -1    0.14    0.13
  -1 -17   1    0.42    0.18
  -1  17   1   -0.08    0.15
   1  17  -1   -0.04    0.18
  -1  17   1    0.30    0.21
   0 -17  -1    0.18    0.15
   0 -17   1    0.51    0.19
   0  17  -1   -0.04    0.19
   0  17   1    0.19    0.18
   0  17   1   -0.07    0.15
   1 -17   1    0.38    0.17
  -1 -17  -1    0.19    0.14
   1  17   1    0.25    0.18
   1  17   1   -0.09    0.14
  -1  17  -1    0.17    0.21
  -2 -17  -1    0.71    0.22
   2 -17   1    0.49    0.16
   2  17   1    0.21    0.22
  -2  17  -1    0.21    0.17
  -3 -17  -1    0.64    0.24
   3 -17   1    0.24    0.19
  -3  17  -1    0.28    0.23
   3  17   1    0.67    0.25
  -4 -17  -1    0.04    0.20
   4  17   1    0.02    0.22
  -4  17  -1   -0.28    0.22
  -5 -17  -1    0.24    0.21
  -6 -17  -1    0.67    0.23
   4 -18  -1    0.26    0.17
   3 -18  -1    0.14    0.20
   2 -18  -1    0.17    0.19
  -2 -18   1    0.29    0.19
  -2  18   1   -0.13    0.23
   2  18  -1    0.11    0.22
   1 -18  -1    0.47    0.20
  -1 -18   1    0.44    0.21
  -1  18   1    0.45    0.25
   1  18  -1    0.34    0.23
   0 -18  -1    0.41    0.21
   0 -18   1    0.37    0.20
   0  18  -1    0.50    0.24
   0  18   1    0.08    0.22
   0  18   1    0.51    0.21
  -1 -18  -1    0.19    0.14
   1  18   1   -0.04    0.16
   1  18   1    0.57    0.22
  -1  18  -1   -0.02    0.21
  -2 -18  -1    1.04    0.25
  -2  18  -1    0.97    0.30
   2  18   1    1.15    0.30
  -3 -18  -1    0.25    0.16
  -4 -18  -1    0.58    0.21
  -5 -18  -1    0.46    0.21
   2 -19  -1    0.21    0.21
   1 -19  -1    0.54    0.21
   0 -19  -1    0.61    0.22
  -1 -19  -1    0.83    0.21
  -3 -19  -1    0.40    0.24
 -11   0   2   -0.09    0.22
  11   0  -2   -0.25    0.14
 -11   0   2    0.13    0.18
 -10   0   2    0.37    0.23
 -10   0   2   -0.11    0.19
  10   0  -2    0.42    0.23
  -9   0   2    0.91    0.26
  -9   0   2    1.51    0.26
   9   0  -2    1.09    0.22
   8   0  -2    0.83    0.21
  -8   0   2    0.85    0.23
  -8   0   2    0.78    0.22
   7   0  -2   -0.13    0.09
  -7   0   2   -0.02    0.11
  -7   0   2    0.02    0.13
  -6   0   2    0.69    0.16
   6   0  -2    0.37    0.13
   6   0  -2    0.51    0.14
  -6   0   2    0.47    0.16
  -5   0   2   -0.15    0.08
   5   0  -2    0.03    0.07
   5   0  -2    0.00    0.07
   5   0  -2   -0.11    0.07
  -5   0   2    0.03    0.07
  -4   0   2   16.73    0.63
  -4   0   2   16.18    0.46
   4   0  -2   15.83    0.61
   4   0  -2   15.82    0.53
   4   0  -2   16.23    0.45
  -4   0   2   15.98    0.43
   4   0  -2   15.51    0.43
  -3   0   2   26.67    0.61
   3   0  -2   27.35    0.61
  -3   0   2   26.92    0.83
   3   0  -2   26.67    0.60
   3   0  -2   27.85    0.84
  -3   0   2   27.46    0.60
   3   0  -2   27.26    0.76
   2   0  -2  934.02   22.08
   2   0  -2  929.44   16.86
  -2   0   2  966.41   16.87
  -2   0   2 1000.00   22.47
  -2   0   2  917.54   16.92
   2   0  -2  941.11   16.91
  -2   0   2  931.73   22.13
  -1   0   2   59.50    1.06
   1   0  -2   58.40    1.06
   1   0  -2   58.85    1.06
  -1   0   2   58.08    1.05
   1   0  -2   57.70    1.42
  -1   0   2   59.75    1.43
  -1   0   2   58.85    1.42
   0   0   2    4.21    0.09
   0   0   2    4.22    0.09
  -1   0  -2    9.54    0.21
   1   0   2    9.53    0.21
   1   0   2    9.61    0.22
  -1   0  -2    9.37    0.22
   2   0   2   10.52    0.27
  -2   0  -2   10.81    0.36
   2   0   2   10.47    0.35
   2   0   2   10.43    0.26
  -2   0  -2   10.48    0.27
  -3   0  -2   10.00    0.29
   3   0   2   10.21    0.39
  -3   0  -2    9.85    0.30
  -3   0  -2   10.44    0.39
   3   0   2   10.19    0.29
   3   0   2   10.00    0.30
   4   0   2    0.03    0.08
  -4   0  -2   -0.05    0.07
   4   0   2    0.00    0.06
  -4   0  -2   -0.02    0.06
   4   0   2   -0.08    0.07
  -4   0  -2    0.05    0.07
  -5   0  -2   12.70    0.40
  -5   0  -2   12.11    0.43
   5   0   2   12.61    0.54
  -5   0  -2   12.43    0.54
   5   0   2   12.49    0.41
  -6   0  -2    8.54    0.48
  -6   0  -2    7.80    0.37
   6   0   2    7.96    0.34
  -7   0  -2    2.49    0.25
  -7   0  -2    2.73    0.35
   7   0   2    2.37    0.26
  -8   0  -2    0.14    0.17
   8   0   2    0.33    0.18
  -8   0  -2    0.33    0.15
  -9   0  -2    0.15    0.20
   9   0   2    0.83    0.23
  -9   0  -2    0.78    0.20
  10   0   2    1.28    0.25
 -10   0  -2    1.57    0.31
 -10   0  -2    1.00    0.30
 -11   0  -2   -0.04    0.23
  11   0   2   -0.01    0.16
 -12  -1   2   -0.53    0.27
 -11  -1   2    0.07    0.24
 -11  -1   2   -0.30    0.21
  11  -1  -2   -0.12    0.22
  11   1  -2   -0.47    0.19
 -11   1   2    0.08    0.23
 -11   1   2   -0.29    0.20
 -10  -1   2    0.26    0.19
  10  -1  -2    0.35    0.23
 -10  -1   2    0.47    0.20
 -10   1   2    0.29    0.24
 -10   1   2    0.15    0.20
  10   1  -2    0.44    0.22
  -9  -1   2    0.13    0.15
  -9  -1   2   -0.06    0.12
   9  -1  -2    0.01    0.13
   9   1  -2   -0.14    0.11
  -9   1   2   -0.09    0.15
  -9   1   2    0.05    0.15
  -8  -1   2    0.01    0.15
  -8  -1   2   -0.12    0.16
   8  -1  -2   -0.07    0.15
  -8   1   2    0.21    0.16
   8   1  -2   -0.17    0.14
  -8   1   2   -0.19    0.15
   7  -1  -2    1.76    0.23
  -7  -1   2    1.75    0.24
  -7  -1   2    1.31    0.25
  -7   1   2    1.42    0.23
   7   1  -2    1.49    0.22
  -7   1   2    1.87    0.25
   7   1  -2    1.91    0.23
  -6  -1   2    3.73    0.38
   6  -1  -2    3.82    0.26
   6  -1  -2    3.66    0.30
  -6  -1   2    3.91    0.28
  -6   1   2    3.50    0.27
  -6   1   2    3.77    0.35
   6   1  -2    3.80    0.26
   6   1  -2    3.58    0.26
   5  -1  -2   -0.04    0.10
   5  -1  -2   -0.11    0.10
   5  -1  -2    0.03    0.07
  -5  -1   2    0.10    0.10
  -5  -1   2   -0.14    0.10
   5  -1  -2    0.11    0.09
   5   1  -2    0.15    0.10
  -5   1   2    0.12    0.10
   5   1  -2    0.06    0.09
  -5   1   2   -0.08    0.10
   5   1  -2   -0.08    0.07
   4  -1  -2    0.61    0.10
  -4  -1   2    0.69    0.11
   4  -1  -2    0.67    0.11
  -4  -1   2    0.52    0.10
   4  -1  -2    0.65    0.12
  -4  -1   2    0.46    0.13
   4  -1  -2    0.46    0.10
   4   1  -2    0.61    0.09
   4   1  -2    0.58    0.10
   4   1  -2    0.42    0.11
   4   1  -2    0.52    0.10
  -4   1   2    0.76    0.10
  -4   1   2    0.45    0.10
  -4   1   2    0.69    0.10
  -3  -1   2    0.75    0.13
  -3  -1   2    1.00    0.09
   3  -1  -2    1.27    0.13
   3  -1  -2    1.16    0.10
   3  -1  -2    1.13    0.15
  -3  -1   2    1.33    0.12
   3  -1  -2    1.12    0.12
   3   1  -2    1.15    0.15
   3   1  -2    1.33    0.12
  -3   1   2    1.12    0.10
   3   1  -2    1.42    0.12
  -3   1   2    1.15    0.14
   3   1  -2    1.34    0.12
  -3   1   2    1.07    0.12
  -3   1   2    1.26    0.13
  -2  -1   2   85.00    1.54
  -2  -1   2   83.08    1.55
   2  -1  -2   86.22    2.07
   2  -1  -2   84.63    1.55
  -2  -1   2   81.60    2.09
   2  -1  -2   85.39    1.56
  -2  -1   2   86.47    2.08
  -2   1   2   84.48    1.56
   2   1  -2   84.01    1.54
   2   1  -2   83.87    2.07
  -2   1   2   84.50    2.07
   2   1  -2   85.78    1.55
  -2   1   2   82.41    1.55
   2   1  -2   84.21    2.07
  -2   1   2   84.68    2.05
  -1  -1   2    1.95    0.08
  -1  -1   2    2.16    0.14
  -1  -1   2    2.05    0.08
  -1  -1   2    2.05    0.07
   1  -1  -2    2.00    0.08
   1  -1  -2    1.87    0.08
   1  -1  -2    2.19    0.13
   1   1  -2    1.92    0.07
   1   1  -2    2.06    0.08
  -1   1   2    2.02    0.09
  -1   1   2    1.97    0.08
  -1   1   2    2.24    0.13
   1   1  -2    2.03    0.13
   0  -1  -2    5.56    0.20
   0  -1   2    5.70    0.11
   0  -1   2    5.94    0.11
   0  -1  -2    5.63    0.14
   0  -1  -2    5.62    0.13
   0   1   2    5.38    0.20
   0   1  -2    5.19    0.11
   0   1   2    5.78    0.14
   0   1   2    5.71    0.14
   1  -1   2   17.19    0.34
  -1  -1  -2   16.36    0.35
   1  -1   2   16.26    0.34
  -1  -1  -2   16.69    0.35
  -1   1  -2   16.69    0.33
  -1   1  -2   17.60    0.34
   1   1   2   16.57    0.35
   1   1   2   16.78    0.48
   1   1   2   16.69    0.35
   2  -1   2    1.42    0.08
  -2  -1  -2    1.23    0.09
   2  -1   2    1.37    0.10
  -2  -1  -2    1.26    0.09
   2  -1   2    1.29    0.08
  -2  -1  -2    1.18    0.14
  -2   1  -2    1.20    0.08
   2   1   2    1.38    0.14
  -2   1  -2    1.37    0.11
   2   1   2    1.33    0.09
   2   1   2    1.32    0.09
  -2   1  -2    1.27    0.09
   3  -1   2   -0.05    0.05
  -3  -1  -2   -0.08    0.05
   3  -1   2   -0.01    0.04
  -3  -1  -2   -0.01    0.05
  -3  -1  -2    0.02    0.05
  -3   1  -2    0.06    0.05
   3   1   2   -0.04    0.05
  -3   1  -2    0.05    0.05
  -3   1  -2    0.05    0.05
   3   1   2    0.03    0.04
   3   1   2   -0.01    0.04
  -4  -1  -2    3.95    0.29
  -4  -1  -2    3.54    0.18
   4  -1   2    3.60    0.23
   4  -1   2    3.31    0.19
  -4  -1  -2    3.34    0.19
   4  -1   2    3.21    0.18
  -4   1  -2    3.64    0.24
   4   1   2    3.22    0.18
   4   1   2    3.25    0.25
   4   1   2    3.07    0.19
  -4   1  -2    3.42    0.18
  -4   1  -2    3.15    0.20
   5  -1   2    3.11    0.19
  -5  -1  -2    3.60    0.32
  -5  -1  -2    3.16    0.21
   5  -1   2    3.02    0.26
  -5  -1  -2    3.27    0.21
   5   1   2    3.01    0.26
  -5   1  -2    2.77    0.22
   5   1   2    3.31    0.21
  -5   1  -2    2.73    0.20
  -5   1  -2    3.28    0.26
  -6  -1  -2    0.72    0.16
   6  -1   2    0.88    0.15
  -6  -1  -2    0.48    0.16
   6  -1   2    0.51    0.13
   6   1   2    0.55    0.12
  -6   1  -2    0.60    0.14
  -6   1  -2    0.55    0.13
  -7  -1  -2   -0.02    0.14
  -7  -1  -2   -0.19    0.13
   7  -1   2   -0.03    0.10
  -7   1  -2   -0.28    0.13
  -7   1  -2   -0.11    0.12
   8  -1   2    0.48    0.18
  -8  -1  -2    0.36    0.19
  -8  -1  -2    0.43    0.16
  -8   1  -2    0.37    0.15
  -8   1  -2    0.33    0.18
   8   1   2    0.43    0.18
   9  -1   2    0.41    0.19
  -9  -1  -2    0.34    0.17
  -9  -1  -2    0.04    0.21
   9   1   2    0.35    0.20
  -9   1  -2   -0.13    0.16
  -9   1  -2    0.62    0.23
 -10  -1  -2    0.42    0.27
 -10  -1  -2    0.69    0.22
  10  -1   2    0.71    0.21
 -10   1  -2    0.09    0.24
  10   1   2    0.42    0.23
 -10   1  -2    0.93    0.27
 -11  -1  -2    0.23    0.24
  11  -1   2   -0.12    0.22
  11   1   2    0.20    0.24
  11  -2  -2   -0.04    0.18
 -11  -2   2   -0.56    0.23
 -11  -2   2   -0.13    0.15
 -11   2   2    0.11    0.25
  11   2  -2   -0.16    0.20
  10  -2  -2   -0.32    0.12
 -10  -2   2   -0.07    0.14
 -10  -2   2   -0.12    0.21
 -10   2   2   -0.29    0.17
  10   2  -2    0.02    0.15
 -10   2   2   -0.13    0.15
  -9  -2   2    0.17    0.21
  -9  -2   2   -0.04    0.13
   9  -2  -2    0.15    0.19
  -9   2   2   -0.13    0.12
  -9   2   2    0.02    0.16
   9   2  -2   -0.19    0.11
   8  -2  -2    0.80    0.20
  -8  -2   2    0.61    0.23
  -8  -2   2    0.59    0.18
  -8   2   2    0.52    0.18
  -8   2   2    0.76    0.19
   8   2  -2    0.41    0.15
  -7  -2   2    1.47    0.21
  -7  -2   2    1.21    0.24
   7  -2  -2    1.97    0.24
  -7   2   2    1.71    0.22
   7   2  -2    1.48    0.20
   7   2  -2    1.33    0.18
  -7   2   2    1.37    0.23
  -6  -2   2    0.12    0.11
  -6  -2   2    0.18    0.13
   6  -2  -2    0.21    0.13
   6   2  -2    0.24    0.12
  -6   2   2    0.18    0.11
   6   2  -2    0.10    0.09
  -6   2   2    0.35    0.12
   5  -2  -2   -0.07    0.06
   5  -2  -2   -0.13    0.06
  -5  -2   2    0.05    0.07
   5  -2  -2   -0.09    0.06
   5   2  -2   -0.04    0.09
  -5   2   2    0.05    0.07
  -5   2   2   -0.04    0.07
   5   2  -2    0.02    0.07
   5   2  -2   -0.10    0.06
  -4  -2   2    8.39    0.45
   4  -2  -2    8.38    0.30
   4  -2  -2    8.38    0.30
  -4  -2   2    8.54    0.29
  -4  -2   2    8.44    0.31
   4  -2  -2    8.15    0.39
   4   2  -2    8.09    0.28
   4   2  -2    8.35    0.45
  -4   2   2    8.33    0.29
   4   2  -2    8.67    0.30
   4   2  -2    8.22    0.30
  -4   2   2    8.36    0.40
  -4   2   2    8.48    0.31
   3  -2  -2   22.11    0.53
   3  -2  -2   23.18    0.71
  -3  -2   2   22.16    0.51
  -3  -2   2   23.13    0.77
   3  -2  -2   21.87    0.52
  -3  -2   2   22.38    0.53
   3   2  -2   22.07    0.52
   3   2  -2   21.71    0.58
   3   2  -2   22.35    0.75
   3   2  -2   21.57    0.51
  -3   2   2   22.23    0.70
  -3   2   2   22.29    0.52
  -3   2   2   21.71    0.69
  -3   2   2   22.28    0.54
  -2  -2   2  138.25    2.49
   2  -2  -2  143.00    3.37
  -2  -2   2  137.47    3.31
  -2  -2   2  139.24    2.50
   2  -2  -2  141.64    2.50
   2  -2  -2  141.49    2.51
   2   2  -2  137.85    2.50
  -2   2   2  136.31    2.50
   2   2  -2  137.35    2.49
  -2   2   2  139.44    3.36
   2   2  -2  142.39    3.31
  -2   2   2  135.78    2.51
  -1  -2   2    2.23    0.08
   1  -2  -2    1.76    0.09
  -1  -2   2    1.97    0.08
   1  -2  -2    1.97    0.14
  -1  -2   2    1.88    0.15
   1  -2  -2    1.89    0.09
   1   2  -2    1.92    0.08
   1   2  -2    1.91    0.08
  -1   2   2    1.88    0.09
  -1   2   2    1.95    0.09
   1   2  -2    1.80    0.14
  -1   2   2    2.11    0.15
   0  -2   2    0.51    0.04
   0  -2  -2    0.56    0.05
   0  -2   2    0.54    0.06
   0  -2  -2    0.47    0.05
   0  -2   2    0.56    0.04
   0  -2  -2    0.44    0.07
   0   2   2    0.44    0.05
   0   2  -2    0.42    0.03
   0   2  -2    0.49    0.06
   0   2   2    0.47    0.05
   0   2  -2    0.53    0.04
   0   2   2    0.56    0.07
  -1  -2  -2    1.72    0.09
   1  -2   2    1.71    0.08
   1  -2   2    1.70    0.08
  -1  -2  -2    1.73    0.09
   1   2   2    1.73    0.09
   1   2   2    1.56    0.12
   1   2   2    1.74    0.13
   1   2   2    1.83    0.09
  -1   2  -2    1.79    0.08
  -1   2  -2    1.67    0.08
   2  -2   2    3.10    0.13
   2  -2   2    2.97    0.13
  -2  -2  -2    3.31    0.22
  -2  -2  -2    2.91    0.14
   2  -2   2    2.95    0.13
  -2  -2  -2    3.10    0.14
  -2   2  -2    2.88    0.13
   2   2   2    2.80    0.13
   2   2   2    3.23    0.21
   2   2   2    2.87    0.13
  -2   2  -2    2.87    0.12
  -3  -2  -2    3.80    0.18
   3  -2   2    3.56    0.16
   3  -2   2    3.77    0.18
   3  -2   2    3.94    0.19
  -3  -2  -2    4.05    0.27
  -3  -2  -2    3.67    0.17
  -3   2  -2    3.91    0.19
  -3   2  -2    3.43    0.18
   3   2   2    3.82    0.17
   3   2   2    3.71    0.18
   3   2   2    3.71    0.24
  -3   2  -2    3.95    0.16
  -4  -2  -2    1.01    0.13
   4  -2   2    1.05    0.14
  -4  -2  -2    0.98    0.12
   4  -2   2    0.65    0.10
   4  -2   2    0.92    0.11
  -4  -2  -2    0.73    0.15
   4   2   2    0.73    0.14
   4   2   2    1.12    0.14
  -4   2  -2    1.06    0.14
  -4   2  -2    0.81    0.13
   4   2   2    1.02    0.13
  -4   2  -2    0.97    0.13
  -5  -2  -2    0.56    0.14
  -5  -2  -2    0.58    0.16
   5  -2   2    0.51    0.11
  -5   2  -2    0.51    0.12
  -5   2  -2    0.73    0.12
   5   2   2    0.89    0.13
  -5   2  -2    0.67    0.13
  -6  -2  -2    0.15    0.11
   6  -2   2    0.35    0.13
   6  -2   2    0.25    0.10
  -6  -2  -2    0.19    0.13
  -6   2  -2    0.25    0.11
  -6   2  -2    0.23    0.11
   6   2   2    0.24    0.10
  -7  -2  -2   -0.06    0.15
   7  -2   2   -0.15    0.13
  -7  -2  -2   -0.27    0.13
  -7   2  -2   -0.07    0.12
   7   2   2   -0.15    0.09
  -7   2  -2   -0.01    0.11
  -8  -2  -2    0.80    0.25
  -8  -2  -2    0.96    0.22
   8  -2   2    0.93    0.22
   8   2   2    1.24    0.23
  -8   2  -2    1.13    0.21
  -8   2  -2    0.62    0.19
  -9  -2  -2   -0.34    0.18
  -9  -2  -2    0.06    0.14
   9  -2   2    0.25    0.16
  -9   2  -2    0.38    0.22
   9   2   2   -0.01    0.17
  10  -2   2    0.39    0.24
 -10  -2  -2    0.61    0.20
 -10  -2  -2   -0.21    0.23
  10   2   2    0.38    0.22
 -10   2  -2    0.61    0.22
  11  -2   2   -0.40    0.18
 -11  -2  -2   -0.18    0.14
  11   2   2    0.16    0.22
  11  -3  -2   -0.21    0.22
 -11  -3   2    0.15    0.17
 -11  -3   2   -0.24    0.25
 -11   3   2    0.11    0.27
  11   3  -2    0.09    0.17
  10  -3  -2   -0.22    0.20
 -10  -3   2   -0.18    0.15
 -10  -3   2   -0.08    0.14
 -10   3   2   -0.08    0.18
 -10   3   2   -0.07    0.21
  10   3  -2   -0.03    0.14
  -9  -3   2   -0.05    0.13
   9  -3  -2   -0.04    0.18
  -9  -3   2   -0.11    0.19
  -9   3   2    0.00    0.18
   9   3  -2   -0.07    0.13
  -9   3   2   -0.08    0.15
   8  -3  -2   -0.01    0.16
  -8  -3   2   -0.12    0.17
  -8  -3   2   -0.17    0.15
   8   3  -2   -0.12    0.15
  -8   3   2   -0.09    0.11
  -8   3   2    0.16    0.13
  -7  -3   2    3.84    0.29
   7  -3  -2    4.99    0.33
  -7  -3   2    4.52    0.44
  -7   3   2    4.16    0.37
   7   3  -2    3.91    0.27
   7   3  -2    3.57    0.27
  -7   3   2    4.29    0.31
  -6  -3   2    0.17    0.15
   6  -3  -2    0.20    0.10
  -6  -3   2    0.06    0.12
  -6   3   2    0.24    0.14
  -6   3   2    0.18    0.11
   6   3  -2    0.17    0.09
   6   3  -2    0.20    0.12
   5  -3  -2    0.05    0.08
  -5  -3   2    0.09    0.10
  -5   3   2    0.07    0.08
   5   3  -2    0.06    0.10
   5   3  -2    0.02    0.06
  -5   3   2    0.06    0.08
   5   3  -2    0.17    0.10
  -4  -3   2    2.81    0.18
  -4  -3   2    3.18    0.20
   4  -3  -2    3.11    0.27
  -4  -3   2    3.01    0.28
   4  -3  -2    3.08    0.18
   4  -3  -2    3.09    0.18
  -4   3   2    3.12    0.24
  -4   3   2    2.90    0.23
  -4   3   2    3.54    0.22
   4   3  -2    2.97    0.19
   4   3  -2    3.26    0.20
   4   3  -2    2.86    0.29
  -4   3   2    3.06    0.18
   4   3  -2    3.06    0.15
  -3  -3   2    0.83    0.15
   3  -3  -2    1.19    0.13
  -3  -3   2    1.05    0.11
   3  -3  -2    1.10    0.11
   3  -3  -2    1.04    0.15
  -3  -3   2    0.89    0.10
   3   3  -2    0.99    0.06
  -3   3   2    1.19    0.18
  -3   3   2    1.05    0.14
   3   3  -2    0.74    0.13
   3   3  -2    1.14    0.10
  -3   3   2    1.19    0.13
   3   3  -2    1.02    0.11
  -3   3   2    1.23    0.10
  -2  -3   2    1.31    0.15
   2  -3  -2    1.27    0.10
  -2  -3   2    1.42    0.10
   2  -3  -2    1.32    0.10
   2  -3  -2    1.35    0.15
  -2  -3   2    1.19    0.10
   2   3  -2    1.08    0.15
  -2   3   2    1.60    0.11
   2   3  -2    1.34    0.09
   2   3  -2    1.28    0.09
  -1  -3   2    0.37    0.05
  -1  -3   2    0.38    0.05
   1  -3  -2    0.40    0.08
  -1  -3   2    0.35    0.07
   1  -3  -2    0.32    0.06
  -1  -3   2    0.43    0.05
   1  -3  -2    0.26    0.06
   1   3  -2    0.37    0.07
  -1   3   2    0.40    0.09
   1   3  -2    0.41    0.05
  -1   3   2    0.27    0.06
   1   3  -2    0.40    0.05
  -1   3   2    0.37    0.06
   0  -3   2   14.05    0.30
   0  -3  -2   13.58    0.44
   0  -3   2   13.23    0.40
   0  -3  -2   13.66    0.32
   0  -3   2   13.85    0.30
   0  -3  -2   13.54    0.32
   0   3  -2   13.93    0.30
   0   3   2   13.89    0.32
   0   3   2   13.36    0.44
   0   3   2   13.83    0.33
   0   3  -2   13.80    0.30
   0   3  -2   13.79    0.40
   1  -3   2   27.61    0.66
  -1  -3  -2   27.26    0.77
   1  -3   2   30.64    0.57
   1  -3   2   30.61    0.57
  -1  -3  -2   27.78    0.58
  -1  -3  -2   27.09    0.58
   1   3   2   27.49    0.59
   1   3   2   27.34    0.78
   1   3   2   26.93    0.78
   1   3   2   27.28    0.58
  -1   3  -2   27.50    0.56
  -1   3  -2   27.43    0.56
  -2  -3  -2   25.45    0.57
   2  -3   2   26.40    0.61
  -2  -3  -2   26.13    0.79
   2  -3   2   26.25    0.56
  -2  -3  -2   25.97    0.58
   2  -3   2   26.31    0.56
   2   3   2   25.81    0.75
   2   3   2   26.32    0.58
  -2   3  -2   25.79    0.55
   2   3   2   25.97    0.57
   2   3   2   26.00    0.79
  -2   3  -2   25.93    0.57
  -3  -3  -2    6.39    0.35
   3  -3   2    6.11    0.23
  -3  -3  -2    6.29    0.25
   3  -3   2    6.13    0.23
   3  -3   2    6.42    0.23
  -3  -3  -2    6.62    0.24
   3   3   2    6.15    0.23
  -3   3  -2    6.57    0.23
  -3   3  -2    6.11    0.23
  -3   3  -2    6.43    0.23
   3   3   2    6.37    0.35
   3   3   2    6.27    0.24
   4  -3   2   32.45    0.79
  -4  -3  -2   31.51    0.76
   4  -3   2   31.27    0.72
   4  -3   2   31.58    0.87
  -4  -3  -2   31.99    1.03
  -4  -3  -2   32.32    0.74
  -4   3  -2   32.68    0.86
   4   3   2   31.88    0.74
  -4   3  -2   30.55    0.75
   4   3   2   30.88    1.02
   4   3   2   30.50    0.75
  -4   3  -2   33.23    0.74
  -5  -3  -2    5.64    0.42
   5  -3   2    4.57    0.24
   5  -3   2    4.87    0.28
  -5  -3  -2    4.89    0.28
  -5   3  -2    5.09    0.26
  -5   3  -2    4.91    0.29
  -5   3  -2    4.81    0.24
   5   3   2    5.01    0.25
  -6  -3  -2    0.88    0.21
   6  -3   2    1.22    0.17
  -6  -3  -2    1.17    0.18
   6   3   2    1.14    0.18
  -6   3  -2    0.81    0.15
  -6   3  -2    0.94    0.18
  -7  -3  -2    0.28    0.16
   7  -3   2    0.25    0.15
  -7  -3  -2    0.12    0.12
   7  -3   2    0.30    0.13
  -7   3  -2    0.20    0.12
   7   3   2    0.30    0.16
  -7   3  -2    0.32    0.14
   8  -3   2   -0.14    0.15
  -8  -3  -2    0.16    0.17
  -8  -3  -2   -0.13    0.18
  -8   3  -2   -0.02    0.12
   8   3   2    0.10    0.13
  -8   3  -2   -0.01    0.14
  -9  -3  -2   -0.01    0.22
   9  -3   2   -0.19    0.17
  -9  -3  -2    0.25    0.17
   9   3   2    0.24    0.19
  -9   3  -2   -0.12    0.14
  -9   3  -2   -0.01    0.20
  10  -3   2   -0.21    0.14
 -10  -3  -2   -0.33    0.23
 -10  -3  -2    0.07    0.21
 -10   3  -2   -0.07    0.22
  10   3   2   -0.03    0.15
  11  -3   2    0.01    0.23
 -11  -3  -2   -0.62    0.26
  11   3   2    0.35    0.20
 -11  -4   2    0.11    0.24
  11  -4  -2   -0.24    0.16
 -11  -4   2   -0.63    0.25
 -11   4   2   -0.10    0.18
  11   4  -2   -0.09    0.21
 -10  -4   2   -0.13    0.24
 -10  -4   2    0.28    0.22
  10  -4  -2   -0.05    0.16
  10   4  -2   -0.03    0.19
 -10   4   2   -0.06    0.15
  -9  -4   2   -0.10    0.15
   9  -4  -2    0.09    0.15
  -9  -4   2   -0.10    0.12
  -9   4   2    0.14    0.16
  -9   4   2   -0.03    0.20
   9   4  -2   -0.04    0.12
   8  -4  -2    0.23    0.14
  -8  -4   2    0.14    0.17
  -8  -4   2    0.11    0.20
   8   4  -2    0.13    0.17
  -8   4   2    0.14    0.19
  -8   4   2    0.34    0.15
   7  -4  -2    7.61    0.40
  -7  -4   2    7.39    0.41
  -7  -4   2    7.30    0.56
  -7   4   2    7.06    0.39
   7   4  -2    6.64    0.33
   7   4  -2    7.69    0.40
  -7   4   2    7.80    0.47
  -6  -4   2    0.35    0.18
  -6  -4   2    0.79    0.16
   6  -4  -2    0.84    0.17
  -6   4   2    0.65    0.14
   6   4  -2    0.51    0.10
  -6   4   2    0.70    0.15
   6   4  -2    0.61    0.15
  -5  -4   2   12.93    0.64
  -5  -4   2   12.57    0.43
   5  -4  -2   12.78    0.44
   5   4  -2   12.42    0.41
   5   4  -2   12.10    0.39
   5   4  -2   13.34    0.44
  -5   4   2   12.82    0.46
  -5   4   2   12.94    0.54
   4  -4  -2    0.18    0.10
   4  -4  -2    0.23    0.10
  -4  -4   2    0.15    0.09
  -4  -4   2    0.11    0.09
   4  -4  -2    0.32    0.09
   4   4  -2    0.23    0.08
   4   4  -2    0.11    0.09
   4   4  -2    0.18    0.04
   4   4  -2    0.20    0.03
  -4   4   2    0.13    0.09
  -4   4   2    0.30    0.11
  -4   4   2    0.19    0.07
  -4   4   2    0.17    0.07
  -3  -4   2    3.89    0.29
  -3  -4   2    3.91    0.18
   3  -4  -2    4.01    0.29
  -3  -4   2    3.75    0.19
   3  -4  -2    3.57    0.18
   3  -4  -2    3.59    0.18
   3   4  -2    3.84    0.28
  -3   4   2    3.75    0.18
  -3   4   2    3.63    0.19
  -3   4   2    4.03    0.23
  -3   4   2    3.85    0.26
   3   4  -2    4.04    0.19
   3   4  -2    4.09    0.19
  -2  -4   2    5.09    0.18
   2  -4  -2    5.02    0.20
   2  -4  -2    4.94    0.20
  -2  -4   2    5.19    0.19
   2  -4  -2    5.46    0.29
  -2  -4   2    5.26    0.30
  -2  -4   2    5.02    0.15
   2   4  -2    5.61    0.31
   2   4  -2    5.11    0.19
   2   4  -2    5.05    0.19
  -2   4   2    5.23    0.21
  -2   4   2    5.14    0.20
  -2   4   2    5.26    0.30
   1  -4  -2    3.02    0.20
   1  -4  -2    2.71    0.15
  -1  -4   2    3.22    0.13
  -1  -4   2    2.98    0.19
  -1  -4   2    3.00    0.12
   1  -4  -2    3.04    0.15
  -1  -4   2    3.21    0.15
  -1   4   2    3.38    0.23
  -1   4   2    2.70    0.15
   1   4  -2    3.16    0.20
   1   4  -2    3.01    0.13
  -1   4   2    2.83    0.14
   1   4  -2    2.92    0.13
   0  -4   2   56.91    1.35
   0  -4  -2   54.75    1.06
   0  -4  -2   53.94    1.07
   0  -4   2   55.21    1.04
   0  -4  -2   55.33    1.43
   0  -4   2   55.22    1.39
   0  -4   2   55.41    1.03
   0   4   2   54.40    1.07
   0   4  -2   54.08    1.04
   0   4   2   54.77    1.07
   0   4  -2   55.24    1.35
   0   4   2   53.29    1.43
   0   4  -2   54.40    1.04
  -1  -4  -2    0.20    0.07
  -1  -4  -2    0.21    0.07
   1  -4   2    0.28    0.06
   1  -4   2    0.34    0.05
   1  -4   2    0.13    0.08
  -1  -4  -2    0.17    0.06
   1  -4   2    0.25    0.05
  -1   4  -2    0.25    0.05
   1   4   2    0.25    0.08
  -1   4  -2    0.26    0.05
   1   4   2    0.29    0.06
   1   4   2    0.24    0.06
   1   4   2    0.23    0.08
  -1   4  -2    0.20    0.03
  -2  -4  -2    6.44    0.24
  -2  -4  -2    6.13    0.23
   2  -4   2    6.46    0.22
   2  -4   2    6.32    0.32
   2  -4   2    6.67    0.22
  -2  -4  -2    6.65    0.35
  -2   4  -2    6.63    0.23
   2   4   2    6.32    0.23
   2   4   2    6.92    0.23
   2   4   2    6.49    0.29
  -2   4  -2    6.45    0.21
   2   4   2    6.46    0.33
  -3  -4  -2   20.95    0.52
   3  -4   2   21.00    0.51
  -3  -4  -2   20.26    0.54
  -3  -4  -2   20.73    0.73
   3  -4   2   20.96    0.72
   3  -4   2   20.82    0.51
   3   4   2   21.31    0.74
   3   4   2   19.99    0.53
  -3   4  -2   20.43    0.52
   3   4   2   20.07    0.51
   3   4   2   20.11    0.65
  -3   4  -2   19.55    0.50
   4  -4   2    0.09    0.05
  -4  -4  -2    0.08    0.09
  -4  -4  -2    0.15    0.10
  -4  -4  -2    0.12    0.12
   4  -4   2    0.13    0.07
  -4   4  -2    0.09    0.05
  -4   4  -2    0.20    0.09
  -4   4  -2    0.06    0.09
   4   4   2    0.15    0.08
  -5  -4  -2   10.95    0.41
  -5  -4  -2   10.88    0.58
   5  -4   2   11.44    0.42
   5  -4   2   11.46    0.40
  -5   4  -2   11.14    0.39
  -5   4  -2   11.14    0.42
   5   4   2   10.38    0.39
  -5   4  -2   11.50    0.42
  -6  -4  -2    0.59    0.17
  -6  -4  -2    0.62    0.14
   6  -4   2    0.61    0.11
   6  -4   2    0.71    0.16
  -6   4  -2    0.65    0.16
  -6   4  -2    0.53    0.11
   6   4   2    0.86    0.17
  -7  -4  -2   -0.09    0.18
  -7  -4  -2    0.19    0.17
   7  -4   2    0.18    0.10
  -7   4  -2    0.15    0.11
   7   4   2    0.22    0.13
  -7   4  -2    0.19    0.17
   8  -4   2   -0.07    0.17
  -8  -4  -2    0.01    0.15
  -8  -4  -2    0.06    0.18
  -8   4  -2   -0.11    0.12
   8   4   2    0.06    0.12
  -8   4  -2   -0.18    0.11
  -9  -4  -2   -0.23    0.13
   9  -4   2   -0.11    0.19
  -9  -4  -2    0.03    0.14
   9   4   2   -0.09    0.17
  -9   4  -2   -0.19    0.13
 -10  -4  -2    0.07    0.23
  10  -4   2    0.06    0.22
 -10  -4  -2   -0.17    0.25
  10   4   2    0.17    0.17
 -10   4  -2    0.39    0.20
 -11  -4  -2   -0.65    0.28
  11  -4   2   -0.08    0.24
  11   4   2   -0.05    0.22
 -11  -5   2   -0.38    0.20
 -11  -5   2    0.13    0.24
  11  -5  -2   -0.14    0.23
 -11   5   2    0.08    0.26
 -10  -5   2    0.07    0.21
  10  -5  -2   -0.05    0.22
 -10  -5   2   -0.40    0.24
  10   5  -2    0.13    0.20
 -10   5   2   -0.22    0.22
  -9  -5   2    0.00    0.13
  -9  -5   2   -0.08    0.16
  -9   5   2    0.17    0.17
   9   5  -2   -0.12    0.11
  -9   5   2   -0.07    0.13
  -8  -5   2    0.10    0.14
  -8  -5   2    0.31    0.23
   8  -5  -2    0.21    0.18
   8   5  -2    0.21    0.14
  -8   5   2    0.16    0.12
  -8   5   2    0.09    0.20
   7  -5  -2    0.16    0.15
  -7  -5   2    0.08    0.12
  -7  -5   2    0.07    0.15
   7   5  -2   -0.06    0.07
   7   5  -2    0.08    0.11
  -7   5   2    0.01    0.12
  -7   5   2    0.08    0.11
  -6  -5   2    1.01    0.18
   6  -5  -2    1.07    0.19
  -6  -5   2    0.94    0.21
  -6   5   2    1.04    0.18
   6   5  -2    1.07    0.12
   6   5  -2    1.10    0.18
  -6   5   2    0.84    0.15
  -5  -5   2    3.85    0.36
   5  -5  -2    3.90    0.24
  -5  -5   2    4.05    0.26
   5   5  -2    3.80    0.24
  -5   5   2    3.80    0.28
   5   5  -2    3.83    0.16
   5   5  -2    3.66    0.15
  -5   5   2    3.99    0.29
  -4  -5   2    0.97    0.18
   4  -5  -2    1.01    0.15
  -4  -5   2    1.16    0.15
   4   5  -2    1.20    0.14
   4   5  -2    1.32    0.06
  -4   5   2    0.97    0.18
   4   5  -2    1.39    0.16
  -4   5   2    1.21    0.15
  -4   5   2    1.19    0.17
  -3  -5   2   -0.01    0.06
  -3  -5   2   -0.05    0.06
   3  -5  -2   -0.03    0.11
   3  -5  -2    0.00    0.08
   3  -5  -2    0.04    0.07
  -3  -5   2   -0.03    0.05
  -3   5   2   -0.02    0.06
   3   5  -2    0.01    0.01
   3   5  -2    0.05    0.06
  -3   5   2    0.00    0.10
   3   5  -2   -0.02    0.07
   3   5  -2   -0.09    0.06
  -3   5   2   -0.03    0.08
   2  -5  -2   15.16    0.57
   2  -5  -2   14.68    0.40
  -2  -5   2   14.23    0.37
  -2  -5   2   13.90    0.39
   2  -5  -2   13.94    0.40
  -2  -5   2   14.21    0.39
  -2  -5   2   14.15    0.55
  -2   5   2   14.05    0.55
  -2   5   2   13.85    0.40
   2   5  -2   13.99    0.37
   2   5  -2   14.57    0.56
   2   5  -2   14.34    0.39
  -2   5   2   14.15    0.39
   1  -5  -2   55.23    1.10
  -1  -5   2   55.14    1.38
  -1  -5   2   56.69    1.45
   1  -5  -2   54.51    1.10
  -1  -5   2   54.16    1.08
   1  -5  -2   53.97    1.49
  -1  -5   2   54.22    1.07
   1   5  -2   56.19    1.08
  -1   5   2   56.11    1.10
   1   5  -2   55.49    1.08
   1   5  -2   54.72    1.44
  -1   5   2   54.10    1.49
  -1   5   2   56.10    1.11
   0  -5   2    8.81    0.34
   0  -5  -2    8.06    0.26
   0  -5  -2    7.81    0.35
   0  -5  -2    8.52    0.26
   0  -5   2    8.63    0.25
   0  -5   2    8.65    0.32
   0  -5   2    8.16    0.24
   0   5   2    8.74    0.27
   0   5  -2    8.54    0.25
   0   5  -2    8.48    0.32
   0   5   2    8.39    0.37
   0   5  -2    8.42    0.25
   0   5   2    8.09    0.26
   0   5   2    8.68    0.36
  -1  -5  -2    4.15    0.18
   1  -5   2    4.57    0.17
   1  -5   2    4.24    0.17
  -1  -5  -2    3.96    0.22
   1  -5   2    4.21    0.25
   1  -5   2    4.04    0.17
  -1  -5  -2    4.35    0.19
  -1   5  -2    4.16    0.18
  -1   5  -2    4.25    0.17
   1   5   2    4.17    0.19
  -1   5  -2    4.25    0.17
   1   5   2    4.21    0.23
   1   5   2    4.18    0.25
   1   5   2    3.89    0.18
   2  -5   2    0.00    0.09
  -2  -5  -2   -0.04    0.05
   2  -5   2   -0.06    0.06
  -2  -5  -2    0.03    0.07
  -2  -5  -2   -0.11    0.06
   2  -5   2   -0.06    0.05
   2   5   2   -0.06    0.07
   2   5   2   -0.02    0.06
  -2   5  -2   -0.04    0.05
   2   5   2   -0.04    0.05
  -2   5  -2    0.00    0.04
   2   5   2    0.01    0.07
  -3  -5  -2    2.33    0.16
   3  -5   2    2.12    0.15
  -3  -5  -2    2.66    0.29
   3  -5   2    2.32    0.22
  -3  -5  -2    2.27    0.15
   3  -5   2    2.07    0.14
   3   5   2    2.35    0.17
   3   5   2    2.18    0.18
  -3   5  -2    2.15    0.15
  -3   5  -2    2.06    0.17
   3   5   2    2.14    0.17
   3   5   2    2.07    0.24
   4  -5   2    0.58    0.10
  -4  -5  -2    0.41    0.16
  -4  -5  -2    0.47    0.11
  -4   5  -2    0.66    0.11
   4   5   2    0.57    0.11
  -4   5  -2    0.71    0.12
   4   5   2    0.58    0.11
  -5  -5  -2    9.20    0.38
   5  -5   2    8.72    0.34
  -5  -5  -2    9.01    0.54
  -5   5  -2    9.45    0.33
  -5   5  -2    9.27    0.36
   5   5   2    8.91    0.36
  -5   5  -2    8.96    0.38
   6  -5   2    0.37    0.12
  -6  -5  -2    0.17    0.18
  -6  -5  -2    0.27    0.16
  -6   5  -2    0.42    0.13
   6   5   2    0.22    0.12
  -6   5  -2    0.27    0.09
  -7  -5  -2    0.51    0.20
   7  -5   2    0.55    0.15
  -7  -5  -2    0.63    0.17
   7   5   2    0.45    0.18
  -7   5  -2    0.59    0.13
  -7   5  -2    0.45    0.16
  -8  -5  -2    0.34    0.16
   8  -5   2    0.11    0.14
  -8  -5  -2    0.05    0.22
  -8   5  -2    0.02    0.19
  -8   5  -2   -0.04    0.12
   8   5   2    0.08    0.13
  -9  -5  -2    1.70    0.39
  -9  -5  -2    2.28    0.31
   9  -5   2    2.19    0.28
  -9   5  -2    2.20    0.34
   9   5   2    2.04    0.29
 -10  -5  -2    0.12    0.22
 -10  -5  -2   -0.28    0.27
  10  -5   2   -0.02    0.20
 -10   5  -2    0.22    0.24
  10   5   2    0.48    0.23
  11  -5   2    0.07    0.24
  11   5   2    0.38    0.24
 -11  -6   2    0.15    0.18
  11  -6  -2    0.02    0.27
 -10  -6   2   -0.12    0.20
 -10  -6   2    0.37    0.23
  10  -6  -2   -0.01    0.22
  10   6  -2    0.26    0.21
 -10   6   2    0.33    0.20
  -9  -6   2   -0.13    0.24
   9  -6  -2   -0.07    0.19
  -9  -6   2    0.22    0.19
  -9   6   2   -0.15    0.21
   9   6  -2    0.01    0.17
  -8  -6   2   -0.05    0.16
   8  -6  -2    0.14    0.14
  -8  -6   2   -0.06    0.21
  -8   6   2    0.04    0.10
   8   6  -2    0.19    0.14
  -8   6   2    0.17    0.16
  -7  -6   2    0.11    0.16
   7  -6  -2    0.22    0.14
  -7  -6   2    0.10    0.16
   7   6  -2    0.00    0.16
   7   6  -2    0.23    0.06
  -7   6   2    0.18    0.14
  -7   6   2    0.12    0.11
  -6  -6   2    0.03    0.13
  -6  -6   2   -0.03    0.11
   6  -6  -2    0.02    0.10
   6   6  -2    0.21    0.11
   6   6  -2    0.01    0.04
  -6   6   2    0.00    0.11
  -6   6   2    0.04    0.08
   6   6  -2    0.12    0.04
  -5  -6   2    0.37    0.17
   5  -6  -2    0.54    0.13
  -5  -6   2    0.58    0.14
   5   6  -2    0.50    0.05
   5   6  -2    0.65    0.14
  -5   6   2    0.47    0.11
   5   6  -2    0.54    0.05
  -5   6   2    0.45    0.15
  -4  -6   2    0.14    0.08
  -4  -6   2    0.20    0.13
   4  -6  -2   -0.01    0.10
  -4   6   2    0.12    0.07
   4   6  -2    0.09    0.07
   4   6  -2    0.12    0.10
  -4   6   2    0.10    0.14
  -4   6   2    0.13    0.09
   4   6  -2    0.09    0.02
   3  -6  -2    0.30    0.10
   3  -6  -2    0.36    0.11
  -3  -6   2    0.19    0.09
  -3  -6   2    0.11    0.11
  -3   6   2    0.24    0.13
  -3   6   2    0.33    0.11
  -3   6   2    0.31    0.09
   3   6  -2    0.26    0.08
   3   6  -2    0.21    0.08
   3   6  -2    0.20    0.04
  -2  -6   2    9.90    0.32
   2  -6  -2    9.97    0.33
   2  -6  -2   10.06    0.46
  -2  -6   2   10.01    0.31
  -2  -6   2    9.56    0.32
   2  -6  -2    9.56    0.32
  -2  -6   2    9.59    0.47
  -2   6   2    9.78    0.34
   2   6  -2    9.62    0.32
   2   6  -2    9.94    0.47
  -2   6   2   10.09    0.33
   2   6  -2   10.18    0.32
  -2   6   2    9.90    0.47
   2   6  -2    9.96    0.32
  -1  -6   2   51.96    1.04
   1  -6  -2   50.98    1.07
  -1  -6   2   52.95    1.40
  -1  -6   2   51.00    1.05
   1  -6  -2   50.85    1.44
  -1  -6   2   52.64    1.34
   1  -6  -2   52.53    1.08
  -1   6   2   51.06    1.45
   1   6  -2   52.37    1.40
   1   6  -2   51.13    1.05
   1   6  -2   52.40    1.05
  -1   6   2   50.17    1.07
  -1   6   2   52.89    1.08
   1   6  -2   52.42    1.34
   0  -6   2   27.35    0.77
   0  -6   2   27.36    0.61
   0  -6   2   26.69    0.80
   0  -6  -2   27.25    0.64
   0  -6   2   27.37    0.60
   0  -6  -2   27.43    0.63
   0  -6  -2   27.18    0.84
   0   6  -2   26.94    0.61
   0   6  -2   27.72    0.79
   0   6  -2   26.57    0.61
   0   6   2   26.94    0.63
   0   6   2   26.73    0.81
   0   6   2   27.35    0.64
   0   6   2   26.72    0.84
   1  -6   2   11.35    0.33
   1  -6   2   11.13    0.32
   1  -6   2   11.77    0.35
  -1  -6  -2   11.28    0.35
   1  -6   2   11.37    0.46
  -1  -6  -2   11.38    0.35
  -1  -6  -2   11.44    0.44
  -1   6  -2   10.71    0.33
   1   6   2   11.59    0.46
   1   6   2   10.85    0.35
   1   6   2   11.72    0.35
   1   6   2   11.86    0.48
  -1   6  -2   11.54    0.36
  -1   6  -2   11.33    0.33
  -2  -6  -2    4.57    0.26
  -2  -6  -2    4.42    0.31
  -2  -6  -2    4.48    0.20
   2  -6   2    4.54    0.31
  -2  -6  -2    4.43    0.22
   2  -6   2    4.36    0.19
   2  -6   2    4.30    0.19
   2   6   2    4.38    0.31
   2   6   2    4.23    0.22
  -2   6  -2    4.23    0.20
   2   6   2    4.48    0.26
  -2   6  -2    4.20    0.21
   2   6   2    4.27    0.21
  -3  -6  -2   10.81    0.54
  -3  -6  -2   10.28    0.35
   3  -6   2   10.53    0.35
  -3  -6  -2   10.15    0.36
   3   6   2   10.37    0.36
  -3   6  -2   10.78    0.35
  -3   6  -2   10.79    0.37
   3   6   2   10.49    0.43
  -4  -6  -2    2.25    0.21
  -4  -6  -2    2.19    0.28
   4  -6   2    2.15    0.19
  -4   6  -2    2.11    0.16
   4   6   2    2.10    0.20
  -4   6  -2    2.21    0.20
   4   6   2    2.13    0.18
  -5  -6  -2    0.61    0.20
  -5  -6  -2    0.37    0.14
   5  -6   2    0.56    0.12
   5   6   2    0.54    0.12
   5   6   2    0.54    0.12
  -5   6  -2    0.51    0.15
   6  -6   2    0.08    0.13
  -6  -6  -2    0.09    0.12
  -6  -6  -2   -0.11    0.18
  -6   6  -2    0.09    0.11
  -6   6  -2    0.05    0.06
   6   6   2    0.13    0.14
   6   6   2    0.17    0.10
   7  -6   2    3.78    0.29
  -7  -6  -2    4.33    0.55
  -7  -6  -2    4.55    0.37
   7   6   2    4.05    0.32
  -7   6  -2    3.51    0.31
  -7   6  -2    3.57    0.26
   7   6   2    3.95    0.34
   8  -6   2    2.41    0.30
  -8  -6  -2    2.74    0.30
  -8  -6  -2    1.66    0.36
   8   6   2    3.11    0.29
   8   6   2    2.65    0.28
  -8   6  -2    2.04    0.31
   9  -6   2    0.06    0.20
  -9  -6  -2    0.38    0.17
  -9  -6  -2    0.02    0.20
   9   6   2   -0.04    0.13
  -9   6  -2    0.06    0.15
  10  -6   2    0.41    0.20
 -10  -6  -2    0.32    0.26
 -10  -6  -2    0.76    0.24
  10   6   2    0.36    0.22
 -10   6  -2    0.18    0.25
  11  -6   2   -0.14    0.17
 -11  -7   2    0.12    0.19
 -10  -7   2    0.50    0.25
 -10  -7   2   -0.08    0.22
  10   7  -2    0.27    0.21
 -10   7   2    0.12    0.20
  -9  -7   2   -0.10    0.26
  -9  -7   2    0.44    0.23
   9  -7  -2    0.26    0.18
  -9   7   2   -0.10    0.22
   9   7  -2    0.31    0.21
  -8  -7   2    0.11    0.18
  -8  -7   2    0.08    0.24
   8  -7  -2   -0.17    0.18
   8   7  -2    0.15    0.17
  -8   7   2   -0.33    0.18
   7  -7  -2    4.88    0.37
  -7  -7   2    4.16    0.32
  -7  -7   2    5.02    0.58
  -7   7   2    4.25    0.39
   7   7  -2    4.28    0.31
  -7   7   2    4.40    0.33
  -6  -7   2    0.75    0.17
  -6  -7   2    0.72    0.24
   6   7  -2    0.65    0.17
  -6   7   2    0.52    0.12
  -5  -7   2    0.04    0.11
   5  -7  -2   -0.02    0.12
  -5  -7   2    0.09    0.11
  -5   7   2   -0.18    0.12
   5   7  -2   -0.08    0.10
  -5   7   2    0.03    0.07
  -4  -7   2    0.15    0.08
   4  -7  -2    0.26    0.10
  -4  -7   2    0.20    0.15
   4   7  -2    0.20    0.08
   4   7  -2    0.13    0.11
  -4   7   2    0.19    0.15
  -4   7   2    0.09    0.12
  -4   7   2    0.15    0.08
   4   7  -2    0.20    0.03
   3  -7  -2   14.65    0.46
  -3  -7   2   14.50    0.45
  -3  -7   2   15.22    0.68
  -3   7   2   14.78    0.63
  -3   7   2   14.53    0.47
   3   7  -2   15.16    0.45
   3   7  -2   14.87    0.43
   3   7  -2   14.64    0.45
  -2  -7   2    9.08    0.32
   2  -7  -2    8.59    0.32
  -2  -7   2    9.52    0.46
  -2  -7   2    8.83    0.33
   2  -7  -2    8.89    0.32
   2   7  -2    9.11    0.32
   2   7  -2    8.95    0.46
  -2   7   2    8.77    0.34
  -2   7   2    8.90    0.47
   2   7  -2    8.50    0.31
   2   7  -2    8.83    0.32
  -2   7   2    8.91    0.32
  -1  -7   2   15.24    0.43
   1  -7  -2   15.27    0.45
   1  -7  -2   15.10    0.44
  -1  -7   2   15.26    0.52
  -1  -7   2   15.86    0.59
  -1  -7   2   15.39    0.41
   1  -7  -2   15.37    0.61
   1   7  -2   15.55    0.59
  -1   7   2   15.01    0.54
   1   7  -2   15.39    0.52
  -1   7   2   15.36    0.46
   1   7  -2   15.46    0.43
  -1   7   2   15.92    0.63
  -1   7   2   15.56    0.44
   1   7  -2   14.72    0.42
   0  -7   2    0.08    0.07
   0  -7   2    0.07    0.09
   0  -7   2   -0.01    0.06
   0  -7  -2    0.06    0.09
   0  -7  -2    0.02    0.08
   0  -7  -2    0.08    0.08
   0  -7   2    0.05    0.06
   0   7   2   -0.04    0.07
   0   7   2    0.10    0.08
   0   7  -2    0.07    0.07
   0   7   2   -0.04    0.08
   0   7  -2    0.05    0.05
   0   7   2    0.05    0.08
   0   7  -2    0.07    0.08
  -1  -7  -2    0.40    0.09
  -1  -7  -2    0.36    0.10
   1  -7   2    0.49    0.09
  -1  -7  -2    0.40    0.10
   1  -7   2    0.36    0.09
   1  -7   2    0.31    0.12
  -1   7  -2    0.38    0.07
   1   7   2    0.34    0.12
   1   7   2    0.37    0.10
   1   7   2    0.43    0.09
   1   7   2    0.35    0.11
  -1   7  -2    0.39    0.08
  -1   7  -2    0.41    0.10
   2  -7   2    0.11    0.08
  -2  -7  -2    0.13    0.08
  -2  -7  -2    0.12    0.07
  -2  -7  -2    0.16    0.11
  -2  -7  -2    0.14    0.07
   2  -7   2    0.06    0.11
  -2   7  -2    0.19    0.08
   2   7   2    0.11    0.09
   2   7   2   -0.01    0.08
  -2   7  -2    0.00    0.08
   2   7   2    0.12    0.09
  -2   7  -2    0.08    0.02
   2   7   2    0.14    0.07
   3  -7   2    1.00    0.14
  -3  -7  -2    0.78    0.18
  -3  -7  -2    0.83    0.14
  -3   7  -2    0.71    0.14
   3   7   2    0.75    0.13
  -3   7  -2    0.78    0.12
   3   7   2    0.88    0.13
   4  -7   2    4.90    0.27
  -4  -7  -2    4.96    0.29
  -4  -7  -2    4.74    0.40
   4   7   2    4.98    0.30
   4   7   2    5.17    0.29
  -4   7  -2    4.69    0.24
  -4   7  -2    5.13    0.29
  -5  -7  -2    1.00    0.17
   5  -7   2    1.56    0.18
  -5  -7  -2    1.31    0.26
   5   7   2    1.49    0.20
  -5   7  -2    1.49    0.20
   5   7   2    1.20    0.19
  -6  -7  -2   -0.01    0.14
   6  -7   2    0.04    0.15
  -6  -7  -2    0.03    0.16
   6   7   2    0.08    0.10
   6   7   2   -0.01    0.14
  -6   7  -2   -0.06    0.14
   7  -7   2    1.98    0.27
  -7  -7  -2    1.71    0.35
  -7  -7  -2    2.18    0.29
  -7   7  -2    1.88    0.29
   7   7   2    2.39    0.28
   7   7   2    2.24    0.25
  -8  -7  -2    1.12    0.23
   8  -7   2    0.81    0.22
  -8  -7  -2    0.48    0.24
  -8   7  -2    0.79    0.25
   8   7   2    1.14    0.24
  -9  -7  -2    0.08    0.29
  -9  -7  -2    0.48    0.19
  -9   7  -2    0.47    0.20
   9   7   2    0.37    0.17
 -10  -7  -2    0.12    0.17
  10  -7   2   -0.07    0.21
 -10   7  -2   -0.03    0.22
  10   7   2    0.16    0.16
 -10  -8   2    0.70    0.25
  10  -8  -2    0.02    0.23
 -10  -8   2   -0.26    0.32
 -10   8   2    0.08    0.20
  10   8  -2    0.42    0.24
   9  -8  -2    0.21    0.18
  -9  -8   2    0.25    0.32
  -9  -8   2    0.90    0.24
  -9   8   2    0.18    0.25
   9   8  -2    0.58    0.22
  -8  -8   2   -0.29    0.21
  -8  -8   2    0.07    0.18
   8  -8  -2   -0.29    0.17
  -8   8   2    0.06    0.22
   8   8  -2   -0.03    0.17
  -7  -8   2    4.13    0.57
   7  -8  -2    3.77    0.36
  -7  -8   2    3.50    0.34
   7   8  -2    3.61    0.29
  -7   8   2    4.21    0.40
  -7   8   2    3.19    0.29
  -6  -8   2    1.08    0.22
   6  -8  -2    1.12    0.19
  -6  -8   2    1.16    0.25
  -6   8   2    1.16    0.21
   6   8  -2    1.20    0.21
  -6   8   2    0.98    0.15
  -5  -8   2   -0.01    0.16
  -5  -8   2    0.12    0.10
   5  -8  -2    0.06    0.10
  -5   8   2   -0.10    0.14
  -5   8   2    0.01    0.11
  -5   8   2   -0.05    0.06
   5   8  -2   -0.02    0.08
  -4  -8   2    0.55    0.16
  -4  -8   2    0.59    0.14
   4  -8  -2    0.41    0.12
  -4   8   2    0.31    0.17
   4   8  -2    0.53    0.13
  -4   8   2    0.38    0.12
   4   8  -2    0.58    0.07
  -3  -8   2    5.46    0.43
  -3  -8   2    5.27    0.27
   3  -8  -2    4.63    0.26
  -3  -8   2    4.88    0.22
  -3   8   2    4.84    0.27
  -3   8   2    5.28    0.41
   3   8  -2    5.01    0.26
   3   8  -2    5.12    0.25
   3   8  -2    5.08    0.22
  -2  -8   2    0.07    0.07
  -2  -8   2    0.04    0.06
  -2  -8   2    0.12    0.11
   2  -8  -2    0.08    0.10
   2   8  -2    0.12    0.09
   2   8  -2    0.05    0.06
  -2   8   2    0.10    0.11
   2   8  -2    0.02    0.06
  -2   8   2    0.17    0.11
   2   8  -2    0.06    0.09
  -1  -8   2    3.32    0.19
  -1  -8   2    3.76    0.29
   1  -8  -2    3.32    0.22
  -1  -8   2    3.51    0.24
   1   8  -2    3.21    0.23
  -1   8   2    3.63    0.24
  -1   8   2    3.45    0.21
  -1   8   2    3.46    0.32
   1   8  -2    3.30    0.20
  -1   8   2    3.32    0.25
   1   8  -2    3.12    0.20
   1   8  -2    3.36    0.27
   0  -8   2    0.43    0.10
   0  -8  -2    0.34    0.09
   0  -8  -2    0.37    0.12
   0  -8   2    0.22    0.11
   0  -8   2    0.36    0.09
   0   8   2    0.47    0.12
   0   8   2    0.19    0.10
   0   8  -2    0.34    0.09
   0   8   2    0.34    0.10
   0   8  -2    0.46    0.10
   0   8   2    0.40    0.12
   0   8  -2    0.48    0.11
   1  -8   2    0.04    0.06
   1  -8   2   -0.03    0.08
  -1  -8  -2    0.02    0.07
  -1  -8  -2   -0.08    0.08
   1   8   2    0.03    0.10
   1   8   2   -0.03    0.06
  -1   8  -2    0.02    0.04
   1   8   2   -0.03    0.09
  -1   8  -2    0.02    0.05
  -1   8  -2   -0.02    0.08
  -2  -8  -2    2.90    0.33
   2  -8   2    3.11    0.20
  -2  -8  -2    2.86    0.20
  -2  -8  -2    3.05    0.23
  -2   8  -2    2.93    0.19
   2   8   2    2.87    0.26
   2   8   2    3.41    0.23
  -2   8  -2    3.04    0.18
  -2   8  -2    2.97    0.14
  -3  -8  -2    0.37    0.16
  -3  -8  -2    0.53    0.12
   3  -8   2    0.56    0.12
  -3   8  -2    0.68    0.12
   3   8   2    0.54    0.13
   3   8   2    0.58    0.14
  -3   8  -2    0.47    0.11
  -4  -8  -2    0.12    0.10
  -4  -8  -2    0.29    0.14
   4  -8   2    0.17    0.11
   4   8   2    0.09    0.10
  -4   8  -2    0.14    0.10
   4   8   2    0.21    0.11
   5  -8   2    0.58    0.17
  -5  -8  -2    0.60    0.19
  -5  -8  -2    0.53    0.23
  -5   8  -2    0.67    0.18
   5   8   2    0.50    0.17
   5   8   2    0.67    0.14
  -6  -8  -2    0.09    0.16
  -6  -8  -2    0.18    0.13
   6  -8   2    0.14    0.12
  -6   8  -2    0.25    0.15
   6   8   2    0.11    0.11
   6   8   2    0.13    0.12
  -7  -8  -2    0.30    0.19
   7  -8   2    0.41    0.19
  -7  -8  -2    0.22    0.19
   7   8   2    0.33    0.15
  -7   8  -2    0.39    0.17
   7   8   2    0.46    0.14
  -8  -8  -2    1.33    0.25
  -8  -8  -2    0.84    0.34
   8  -8   2    0.96    0.21
   8   8   2    1.66    0.27
  -8   8  -2    0.88    0.22
  -9  -8  -2   -0.14    0.21
  -9  -8  -2    0.36    0.22
   9  -8   2    0.33    0.21
  -9   8  -2   -0.21    0.21
   9   8   2    0.15    0.15
 -10  -8  -2   -0.19    0.25
 -10  -8  -2    0.36    0.24
  10  -8   2   -0.15    0.23
  10   8   2   -0.02    0.15
  10  -9  -2    0.06    0.24
 -10  -9   2    0.32    0.23
   9  -9  -2   -0.24    0.14
  -9  -9   2    0.24    0.21
  -9  -9   2   -0.46    0.27
  -9   9   2   -0.09    0.24
   9   9  -2    0.22    0.20
   8  -9  -2    0.71    0.21
  -8  -9   2    0.90    0.25
  -8  -9   2    0.35    0.29
   8   9  -2    0.78    0.23
  -8   9   2    0.52    0.26
  -7  -9   2    0.53    0.20
   7  -9  -2    0.44    0.17
  -7  -9   2    0.45    0.26
  -7   9   2    0.73    0.24
   7   9  -2    0.59    0.20
   6  -9  -2    1.64    0.25
  -6  -9   2    1.23    0.27
  -6  -9   2    1.55    0.24
  -6   9   2    1.52    0.24
   6   9  -2    1.46    0.23
  -6   9   2    1.68    0.21
  -5  -9   2    1.51    0.22
  -5  -9   2    1.01    0.23
   5  -9  -2    1.44    0.20
  -5   9   2    1.59    0.22
  -5   9   2    1.81    0.20
   5   9  -2    1.37    0.21
  -5   9   2    1.21    0.25
  -4  -9   2    0.19    0.12
  -4  -9   2   -0.03    0.15
   4  -9  -2    0.07    0.10
   4   9  -2    0.05    0.09
  -4   9   2   -0.04    0.16
  -4   9   2    0.19    0.12
  -3  -9   2    4.26    0.22
   3  -9  -2    3.94    0.25
  -3  -9   2    4.02    0.26
  -3  -9   2    4.01    0.40
  -3   9   2    4.22    0.29
   3   9  -2    4.02    0.26
  -3   9   2    4.08    0.36
   3   9  -2    4.08    0.22
  -2  -9   2    0.27    0.14
  -2  -9   2    0.33    0.09
   2  -9  -2    0.24    0.10
  -2  -9   2    0.27    0.09
  -2   9   2    0.37    0.11
   2   9  -2    0.39    0.11
   2   9  -2    0.50    0.11
   2   9  -2    0.28    0.09
  -2   9   2    0.24    0.13
  -2   9   2    0.25    0.11
   1  -9  -2    4.61    0.27
  -1  -9   2    4.47    0.30
  -1  -9   2    4.48    0.25
  -1  -9   2    4.63    0.33
   1   9  -2    4.78    0.25
  -1   9   2    4.34    0.27
   1   9  -2    4.59    0.25
  -1   9   2    4.50    0.34
   1   9  -2    4.57    0.29
   1   9  -2    5.00    0.34
  -1   9   2    4.43    0.31
   0  -9   2    1.10    0.15
   0  -9   2    1.33    0.18
   0  -9  -2    1.20    0.16
   0  -9   2    1.06    0.18
   0   9  -2    1.35    0.15
   0   9  -2    1.44    0.18
   0   9   2    1.29    0.21
   0   9  -2    1.27    0.16
   0   9   2    0.95    0.16
   0   9   2    1.10    0.15
  -1  -9  -2    0.00    0.07
   1  -9   2    0.04    0.08
  -1  -9  -2    0.11    0.09
  -1   9  -2    0.13    0.06
  -1   9  -2    0.02    0.09
   1   9   2    0.00    0.08
  -1   9  -2    0.04    0.08
   1   9   2    0.02    0.12
  -2  -9  -2    1.44    0.17
   2  -9   2    1.55    0.18
  -2  -9  -2    1.70    0.19
  -2   9  -2    1.61    0.12
   2   9   2    1.37    0.17
  -2   9  -2    2.03    0.17
  -2   9  -2    1.66    0.19
   2   9   2    1.33    0.20
  -3  -9  -2    1.25    0.24
   3  -9   2    2.18    0.20
  -3  -9  -2    1.70    0.19
  -3   9  -2    2.25    0.19
  -3   9  -2    2.19    0.20
   3   9   2    1.88    0.24
   3   9   2    1.75    0.20
  -4  -9  -2    0.02    0.13
  -4  -9  -2    0.14    0.11
   4  -9   2   -0.07    0.08
   4   9   2    0.03    0.12
  -4   9  -2    0.04    0.13
   4   9   2    0.21    0.15
  -5  -9  -2    0.53    0.24
   5  -9   2    0.33    0.13
  -5  -9  -2    0.62    0.19
   5   9   2    0.42    0.14
   5   9   2    0.45    0.15
  -5   9  -2    0.56    0.16
  -6  -9  -2    0.75    0.18
  -6  -9  -2    0.33    0.19
   6  -9   2    0.56    0.19
   6   9   2    0.63    0.17
  -6   9  -2    0.71    0.22
   6   9   2    0.55    0.15
  -7  -9  -2    0.05    0.18
   7  -9   2    0.28    0.15
  -7  -9  -2    0.14    0.20
  -7   9  -2    0.25    0.17
   7   9   2    0.33    0.15
  -8  -9  -2   -0.21    0.26
  -8  -9  -2    0.43    0.18
   8  -9   2    0.02    0.13
   8   9   2    0.44    0.17
  -8   9  -2    0.04    0.21
  -9  -9  -2   -0.33    0.29
   9  -9   2    0.07    0.20
  -9  -9  -2    0.00    0.22
  -9   9  -2   -0.18    0.23
   9   9   2   -0.14    0.20
  10 -10  -2   -0.35    0.22
 -10 -10   2    0.05    0.17
  -9 -10   2   -0.19    0.30
  -9 -10   2    0.33    0.21
   9 -10  -2   -0.03    0.18
  -9  10   2   -0.30    0.24
   9  10  -2    0.31    0.22
  -8 -10   2    1.14    0.38
   8 -10  -2    1.18    0.29
  -8 -10   2    1.77    0.30
  -8  10   2    1.72    0.34
   8  10  -2    1.84    0.29
  -7 -10   2    1.80    0.36
   7 -10  -2    2.64    0.30
  -7 -10   2    3.25    0.35
  -7  10   2    2.72    0.36
   7  10  -2    3.17    0.34
  -6 -10   2    2.68    0.27
   6 -10  -2    2.74    0.28
  -6 -10   2    2.01    0.37
  -6  10   2    2.83    0.30
   6  10  -2    2.30    0.25
   5 -10  -2    0.96    0.18
  -5 -10   2    1.02    0.28
  -5 -10   2    1.06    0.18
  -5  10   2    1.59    0.26
   5  10  -2    1.15    0.21
  -5  10   2    0.86    0.13
  -4 -10   2    0.16    0.14
   4 -10  -2    0.23    0.12
  -4 -10   2    0.09    0.18
  -4  10   2    0.01    0.14
  -4  10   2    0.05    0.14
   4  10  -2    0.23    0.14
  -3 -10   2    0.09    0.09
  -3 -10   2    0.30    0.08
   3 -10  -2    0.25    0.14
  -3 -10   2    0.02    0.11
  -3  10   2   -0.05    0.09
  -3  10   2    0.09    0.17
   3  10  -2    0.09    0.12
   3  10  -2    0.14    0.08
  -3  10   2    0.35    0.13
  -2 -10   2    0.69    0.17
  -2 -10   2    0.88    0.14
  -2 -10   2    0.71    0.12
   2 -10  -2    0.67    0.14
   2  10  -2    0.69    0.12
  -2  10   2    0.69    0.21
   2  10  -2    0.71    0.15
  -2  10   2    0.68    0.14
  -2  10   2    0.54    0.13
   1 -10  -2    3.14    0.22
  -1 -10   2    3.29    0.31
  -1 -10   2    3.07    0.26
  -1 -10   2    3.27    0.21
  -1  10   2    3.20    0.28
   1  10  -2    3.13    0.22
  -1  10   2    3.08    0.31
   1  10  -2    3.42    0.26
   1  10  -2    3.18    0.24
  -1  10   2    2.93    0.23
   0 -10   2    1.37    0.17
   0 -10   2    0.88    0.15
   0 -10  -2    1.53    0.18
   0  10   2    1.11    0.22
   0  10   2    1.34    0.17
   0  10  -2    1.29    0.16
   0  10  -2    1.34    0.17
   0  10  -2    0.95    0.15
  -1 -10  -2    0.08    0.09
   1 -10   2    0.07    0.07
   1  10   2   -0.03    0.13
   1  10   2    0.10    0.09
  -1  10  -2    0.21    0.11
  -1  10  -2    0.11    0.07
  -1  10  -2    0.11    0.07
  -2 -10  -2    0.73    0.15
   2 -10   2    0.78    0.15
   2  10   2    0.70    0.14
  -2  10  -2    0.56    0.08
   2  10   2    0.70    0.18
  -2  10  -2    0.90    0.14
  -2  10  -2    0.63    0.13
  -3 -10  -2   17.65    0.60
  -3 -10  -2   19.08    0.87
   3 -10   2   19.01    0.59
   3  10   2   19.87    0.75
  -3  10  -2   19.01    0.61
   3  10   2   18.66    0.61
  -4 -10  -2    2.20    0.24
   4 -10   2    2.24    0.22
  -4 -10  -2    1.53    0.27
   4  10   2    2.05    0.31
  -4  10  -2    2.25    0.26
   4  10   2    2.80    0.29
  -5 -10  -2    0.54    0.19
  -5 -10  -2    0.40    0.19
   5 -10   2    0.66    0.16
  -5  10  -2    0.46    0.16
   5  10   2    0.35    0.16
   5  10   2    0.45    0.15
   6 -10   2    2.46    0.29
  -6 -10  -2    2.51    0.28
  -6 -10  -2    1.72    0.33
   6  10   2    2.11    0.30
  -6  10  -2    2.46    0.32
   6  10   2    1.99    0.26
  -7 -10  -2   -0.10    0.19
   7 -10   2    0.02    0.14
  -7 -10  -2    0.02    0.18
   7  10   2    0.07    0.13
  -7  10  -2   -0.25    0.19
  -8 -10  -2    0.14    0.16
   8 -10   2    0.10    0.15
  -8 -10  -2   -0.19    0.21
  -8  10  -2    0.04    0.22
   8  10   2    0.27    0.17
  -9 -10  -2   -0.03    0.21
   9 -10   2    0.04    0.21
   9  10   2    0.15    0.23
  -9  10  -2   -0.29    0.23
 -10 -11   2    0.18    0.19
  -9 -11   2    0.28    0.21
   9 -11  -2   -0.02    0.24
  -9  11   2   -0.18    0.27
   9  11  -2    0.06    0.16
  -8 -11   2    2.27    0.33
  -8 -11   2    0.99    0.38
   8 -11  -2    2.27    0.35
  -8  11   2    1.47    0.34
   8  11  -2    2.21    0.32
  -7 -11   2    0.89    0.30
   7 -11  -2    1.45    0.28
  -7 -11   2    1.63    0.28
  -7  11   2    1.27    0.30
   7  11  -2    1.49    0.27
  -6 -11   2    0.03    0.23
  -6 -11   2    0.02    0.12
   6 -11  -2    0.01    0.13
   6  11  -2    0.42    0.15
  -6  11   2   -0.04    0.14
  -5 -11   2    0.13    0.12
   5 -11  -2    0.12    0.16
  -5 -11   2   -0.02    0.21
  -5  11   2    0.03    0.08
  -5  11   2    0.14    0.19
   5  11  -2    0.31    0.13
  -4 -11   2    1.61    0.23
  -4 -11   2    1.21    0.25
   4 -11  -2    1.43    0.23
  -4  11   2    1.34    0.24
  -4  11   2    1.55    0.31
   4  11  -2    1.84    0.24
  -3 -11   2    1.35    0.16
  -3 -11   2    1.10    0.17
  -3 -11   2    1.00    0.23
   3 -11  -2    1.26    0.21
  -3  11   2    1.01    0.24
  -3  11   2    1.23    0.23
   3  11  -2    1.08    0.19
  -3  11   2    0.79    0.15
  -2 -11   2    0.61    0.16
  -2 -11   2    0.60    0.13
   2 -11  -2    0.64    0.14
  -2 -11   2    0.55    0.18
   2  11  -2    0.63    0.16
  -2  11   2    0.46    0.14
   2  11  -2    0.82    0.14
  -2  11   2    0.68    0.23
  -2  11   2    0.84    0.16
  -1 -11   2   -0.09    0.11
  -1 -11   2   -0.11    0.10
  -1 -11   2   -0.06    0.11
   1 -11  -2    0.10    0.12
   1  11  -2   -0.04    0.08
  -1  11   2   -0.06    0.12
  -1  11   2   -0.03    0.10
  -1  11   2   -0.01    0.13
   0 -11  -2    0.12    0.12
   0 -11   2    0.07    0.08
   0  11  -2    0.05    0.09
   0  11   2    0.15    0.11
   0  11   2   -0.02    0.16
   0  11  -2   -0.02    0.12
  -1 -11  -2    6.45    0.35
   1 -11   2    5.69    0.31
   1  11   2    6.09    0.35
   1  11   2    5.67    0.44
  -1  11  -2    5.53    0.30
  -1  11  -2    5.69    0.33
   2 -11   2    0.29    0.14
  -2 -11  -2    0.33    0.16
  -2  11  -2    0.50    0.13
   2  11   2    0.33    0.16
   2  11   2    0.32    0.18
  -2  11  -2    0.15    0.07
  -3 -11  -2   12.09    0.49
   3 -11   2   11.30    0.45
  -3  11  -2   11.98    0.50
   3  11   2   12.15    0.59
   3  11   2   11.53    0.47
  -4 -11  -2    0.10    0.17
  -4 -11  -2    0.13    0.13
   4 -11   2    0.04    0.15
   4  11   2    0.03    0.14
  -4  11  -2    0.12    0.12
   4  11   2    0.26    0.14
   5 -11   2    0.68    0.19
  -5 -11  -2    0.94    0.23
  -5 -11  -2    0.40    0.21
  -5  11  -2    0.40    0.16
   5  11   2    0.77    0.18
   5  11   2    0.61    0.19
  -6 -11  -2    0.32    0.28
   6 -11   2    0.64    0.20
  -6 -11  -2    0.79    0.20
  -6  11  -2    1.03    0.25
   6  11   2    0.94    0.20
  -7 -11  -2   -0.31    0.27
   7 -11   2   -0.11    0.12
  -7 -11  -2    0.35    0.21
   7  11   2    0.14    0.18
  -7  11  -2    0.00    0.15
  -8 -11  -2   -0.40    0.20
  -8 -11  -2    0.27    0.23
   8 -11   2    0.08    0.14
   8  11   2    0.03    0.15
  -8  11  -2    0.17    0.18
  -9 -11  -2    0.28    0.19
   9  11   2    0.12    0.22
  -9 -12   2    0.73    0.21
   9 -12  -2    0.41    0.27
   8 -12  -2    1.65    0.33
  -8 -12   2    2.57    0.35
  -8 -12   2    1.24    0.43
   8  12  -2    1.93    0.32
  -8  12   2    1.20    0.29
   7 -12  -2    1.31    0.29
  -7 -12   2    0.65    0.35
  -7 -12   2    1.51    0.27
   7  12  -2    1.45    0.27
  -7  12   2    1.20    0.27
  -6 -12   2    2.18    0.38
   6 -12  -2    2.83    0.34
  -6 -12   2    2.42    0.31
  -6  12   2    2.47    0.35
   6  12  -2    1.99    0.27
  -5 -12   2    0.78    0.25
  -5 -12   2    1.12    0.20
   5 -12  -2    1.26    0.22
  -5  12   2    0.99    0.22
   5  12  -2    0.96    0.19
  -4 -12   2    1.67    0.24
  -4 -12   2    1.16    0.29
   4 -12  -2    1.78    0.24
  -4  12   2    1.63    0.29
   4  12  -2    1.67    0.24
  -4  12   2    2.14    0.30
  -3 -12   2   -0.03    0.13
  -3 -12   2   -0.05    0.18
   3 -12  -2    0.10    0.12
  -3  12   2   -0.14    0.19
   3  12  -2    0.28    0.16
  -3  12   2   -0.09    0.15
   2 -12  -2    0.07    0.11
  -2 -12   2   -0.05    0.13
  -2 -12   2    0.04    0.15
  -2 -12   2    0.03    0.10
  -2  12   2   -0.07    0.11
  -2  12   2   -0.21    0.17
   2  12  -2   -0.08    0.09
  -2  12   2   -0.09    0.09
  -1 -12   2    0.68    0.17
   1 -12  -2    0.69    0.18
  -1 -12   2    0.37    0.16
   1  12  -2    0.75    0.16
  -1  12   2    0.67    0.16
  -1  12   2    0.52    0.23
   0 -12  -2    5.68    0.35
   0 -12   2    4.76    0.29
   0  12   2    5.24    0.35
   0  12   2    5.29    0.43
   0  12  -2    5.17    0.34
  -1 -12  -2    7.83    0.41
   1 -12   2    6.89    0.37
  -1  12  -2    7.16    0.39
   1  12   2    7.62    0.41
  -1  12  -2    7.10    0.40
   1  12   2    7.08    0.51
   2 -12   2    0.93    0.19
  -2 -12  -2    1.21    0.22
  -2  12  -2    0.64    0.16
  -2  12  -2    0.53    0.10
   2  12   2    0.93    0.18
   2  12   2    0.72    0.23
   3 -12   2    0.15    0.15
  -3 -12  -2    0.33    0.18
   3  12   2    0.38    0.18
   3  12   2    0.09    0.18
  -3  12  -2    0.20    0.17
  -4 -12  -2    2.36    0.30
   4 -12   2    2.14    0.26
  -4 -12  -2    1.59    0.30
   4  12   2    1.86    0.28
  -4  12  -2    2.11    0.28
   4  12   2    2.51    0.27
   5 -12   2    1.02    0.22
  -5 -12  -2    0.65    0.25
  -5 -12  -2    1.31    0.26
  -5  12  -2    0.95    0.24
   5  12   2    0.92    0.23
   5  12   2    0.80    0.21
  -6 -12  -2    0.33    0.31
  -6 -12  -2    1.37    0.26
   6 -12   2    1.00    0.21
   6  12   2    1.04    0.22
  -6  12  -2    1.10    0.23
   7 -12   2    0.10    0.19
  -7 -12  -2    0.13    0.20
   7  12   2    0.32    0.21
  -7  12  -2    0.19    0.18
  -8 -12  -2    0.35    0.22
  -8 -12  -2   -0.61    0.31
   8 -12   2    0.16    0.22
   8  12   2    0.34    0.23
  -8  12  -2    0.08    0.23
   8 -13  -2   -0.25    0.22
  -8 -13   2    0.57    0.24
  -8  13   2    0.00    0.27
   7 -13  -2    0.60    0.25
  -7 -13   2    0.57    0.23
  -7 -13   2   -0.06    0.31
  -7  13   2    0.27    0.27
   7  13  -2    0.69    0.24
  -6 -13   2    0.57    0.33
   6 -13  -2    0.98    0.23
  -6 -13   2    1.11    0.22
   6  13  -2    1.11    0.22
  -6  13   2    0.84    0.24
  -5 -13   2   -0.50    0.20
   5 -13  -2    0.22    0.19
  -5 -13   2    0.29    0.14
   5  13  -2    0.09    0.13
  -5  13   2    0.08    0.22
   4 -13  -2    0.48    0.17
  -4 -13   2    0.32    0.19
  -4 -13   2    0.92    0.21
   4  13  -2    0.67    0.20
  -4  13   2    0.76    0.27
  -4  13   2    0.28    0.17
  -3 -13   2    0.15    0.16
  -3 -13   2    0.11    0.20
   3 -13  -2    0.24    0.14
   3  13  -2    0.28    0.13
  -3  13   2    0.46    0.21
  -3  13   2    0.41    0.23
   2 -13  -2   -0.14    0.14
  -2 -13   2   -0.25    0.15
  -2 -13   2   -0.08    0.13
  -2  13   2    0.09    0.20
  -2  13   2    0.05    0.17
   2  13  -2    0.10    0.15
  -1 -13   2   -0.01    0.15
  -1 -13   2    0.12    0.15
   1 -13  -2    0.20    0.16
  -1  13   2    0.15    0.17
  -1  13   2    0.02    0.19
   1  13  -2   -0.15    0.15
   0 -13   2    2.55    0.27
   0 -13  -2    2.66    0.29
   0  13   2    2.87    0.31
   0  13  -2    2.35    0.28
   0  13   2    2.77    0.41
   1 -13   2    0.78    0.16
  -1 -13  -2    0.55    0.19
   1  13   2    0.58    0.23
   1  13   2    0.86    0.21
  -1  13  -2    0.43    0.18
  -2 -13  -2    2.00    0.25
   2 -13   2    2.10    0.25
   2  13   2    1.64    0.28
  -2  13  -2    2.70    0.27
   2  13   2    2.33    0.29
   3 -13   2    1.59    0.23
  -3 -13  -2    1.60    0.24
   3  13   2    1.68    0.24
  -3  13  -2    1.53    0.25
   3  13   2    1.42    0.26
  -4 -13  -2    0.64    0.22
   4 -13   2    1.02    0.22
   4  13   2    0.40    0.21
  -4  13  -2    0.71    0.19
   4  13   2    0.67    0.22
  -5 -13  -2    0.13    0.19
   5 -13   2    0.11    0.12
   5  13   2    0.02    0.19
  -5  13  -2   -0.05    0.18
  -6 -13  -2    0.04    0.19
   6 -13   2    0.15    0.19
  -6  13  -2   -0.08    0.20
   6  13   2    0.21    0.20
   7 -13   2   -0.35    0.17
  -7 -13  -2    0.32    0.21
   7  13   2    0.05    0.21
  -7  13  -2   -0.21    0.21
  -8 -13  -2    0.62    0.25
   8  13   2    0.52    0.26
   8 -14  -2    0.01    0.24
   7 -14  -2    0.17    0.23
  -7 -14   2    0.00    0.32
  -7 -14   2    0.66    0.25
  -7  14   2    0.25    0.22
   7  14  -2    0.27    0.22
   6 -14  -2    0.94    0.27
  -6 -14   2    1.31    0.24
  -6 -14   2    0.34    0.32
  -6  14   2    0.86    0.29
   6  14  -2    0.76    0.24
  -5 -14   2    0.15    0.13
  -5 -14   2   -0.14    0.17
   5 -14  -2   -0.16    0.18
  -5  14   2   -0.41    0.20
   5  14  -2    0.16    0.18
  -4 -14   2   -0.12    0.14
   4 -14  -2   -0.06    0.13
  -4 -14   2   -0.20    0.22
  -4  14   2    0.01    0.14
  -4  14   2   -0.27    0.12
   4  14  -2    0.02    0.13
  -3 -14   2    0.35    0.14
   3 -14  -2   -0.02    0.16
  -3 -14   2   -0.18    0.19
   3  14  -2    0.19    0.17
  -3  14   2    0.07    0.16
  -3  14   2   -0.02    0.19
  -2 -14   2    1.64    0.22
  -2 -14   2    0.91    0.26
   2 -14  -2    1.60    0.26
  -2  14   2    1.81    0.29
   2  14  -2    1.82    0.24
  -2  14   2    1.43    0.30
  -1 -14   2    0.17    0.15
   1 -14  -2   -0.02    0.11
  -1  14   2    0.00    0.19
  -1  14   2    0.12    0.14
   1  14  -2   -0.03    0.16
   0 -14  -2    0.16    0.13
   0 -14   2    0.40    0.16
   0  14  -2    0.22    0.17
   0  14   2    0.25    0.19
   0  14   2    0.15    0.20
   1 -14   2    0.03    0.14
  -1 -14  -2    0.35    0.18
  -1  14  -2    0.08    0.17
   1  14   2    0.08    0.18
   1  14   2    0.11    0.17
   2 -14   2    0.47    0.18
  -2 -14  -2    0.52    0.20
   2  14   2    0.38    0.20
   2  14   2    0.29    0.20
  -2  14  -2    0.37    0.19
   3 -14   2    3.19    0.31
  -3 -14  -2    3.34    0.35
   3  14   2    2.74    0.38
  -3  14  -2    2.30    0.30
   3  14   2    3.58    0.36
   4 -14   2    0.15    0.16
  -4 -14  -2    0.16    0.14
  -4  14  -2    0.00    0.14
   4  14   2    0.01    0.13
   4  14   2   -0.32    0.14
  -5 -14  -2    0.52    0.19
   5 -14   2    0.13    0.18
   5  14   2    0.19    0.16
  -5  14  -2    0.00    0.20
  -6 -14  -2    0.22    0.21
   6 -14   2    0.24    0.15
   6  14   2    0.26    0.21
  -6  14  -2    0.19    0.22
  -7 -14  -2    0.76    0.21
   7  14   2    0.24    0.18
  -7  14  -2    0.19    0.20
   7 -15  -2    0.21    0.24
  -6 -15   2   -0.08    0.23
   6 -15  -2    0.25    0.23
  -6 -15   2    0.61    0.23
  -6  15   2    0.05    0.26
   6  15  -2    0.13    0.21
  -5 -15   2   -0.42    0.27
   5 -15  -2   -0.03    0.19
  -5 -15   2    0.39    0.19
   5  15  -2   -0.06    0.18
  -5  15   2   -0.18    0.23
   4 -15  -2    0.02    0.14
  -4 -15   2    0.29    0.18
   4  15  -2    0.02    0.18
  -4  15   2    0.23    0.18
   3 -15  -2    0.13    0.18
  -3 -15   2   -0.35    0.21
  -3 -15   2    0.01    0.15
  -3  15   2    0.24    0.17
  -3  15   2    0.10    0.21
   3  15  -2    0.10    0.17
  -2 -15   2    0.66    0.19
   2 -15  -2    0.55    0.17
  -2  15   2    0.46    0.19
   2  15  -2    0.50    0.20
  -2  15   2    0.50    0.23
   1 -15  -2    0.14    0.18
  -1 -15   2    0.02    0.14
  -1  15   2    0.23    0.20
   1  15  -2    0.05    0.17
  -1  15   2   -0.04    0.19
   0 -15  -2    0.05    0.12
   0 -15   2    0.46    0.17
   0  15   2    0.16    0.15
   0  15  -2    0.16    0.13
   0  15   2    0.08    0.17
   1 -15   2    0.03    0.10
  -1 -15  -2    0.06    0.16
  -1  15  -2    0.03    0.16
   1  15   2   -0.03    0.12
   1  15   2   -0.16    0.16
  -2 -15  -2    0.13    0.17
   2 -15   2   -0.06    0.14
  -2  15  -2   -0.19    0.16
   2  15   2   -0.23    0.15
   2  15   2   -0.07    0.13
   3 -15   2    0.65    0.20
  -3 -15  -2    0.40    0.17
   3  15   2    0.72    0.20
  -3  15  -2    0.47    0.21
   3  15   2    0.05    0.18
   4 -15   2    0.11    0.12
  -4 -15  -2    0.07    0.19
   4  15   2   -0.18    0.17
  -4  15  -2   -0.05    0.18
  -5 -15  -2    0.08    0.19
   5 -15   2   -0.05    0.17
  -5  15  -2   -0.32    0.19
   5  15   2   -0.17    0.19
  -6 -15  -2   -0.04    0.15
  -6  15  -2   -0.19    0.23
   6  15   2   -0.20    0.14
  -7 -15  -2    0.28    0.24
   6 -16  -2   -0.01    0.22
  -5 -16   2    0.63    0.23
   5 -16  -2    0.19    0.22
  -5 -16   2   -0.49    0.27
  -5  16   2   -0.06    0.25
   5  16  -2    0.14    0.16
   4 -16  -2    0.05    0.15
  -4 -16   2    0.03    0.17
   4  16  -2   -0.02    0.18
  -4  16   2   -0.11    0.16
  -3 -16   2   -0.04    0.11
   3 -16  -2   -0.06    0.17
   3  16  -2    0.13    0.19
  -3  16   2    0.32    0.22
  -3  16   2    0.13    0.22
  -2 -16   2    1.10    0.22
   2 -16  -2    0.97    0.24
  -2  16   2    0.59    0.25
   2  16  -2    1.25    0.26
  -2  16   2    1.08    0.30
  -1 -16   2    0.26    0.16
   1 -16  -2    0.10    0.13
  -1  16   2    0.11    0.20
   1  16  -2   -0.07    0.17
  -1  16   2   -0.11    0.14
   0 -16  -2    0.24    0.15
   0 -16   2    0.25    0.16
   0  16   2    0.09    0.19
   0  16   2    0.21    0.17
   0  16  -2    0.28    0.16
   1 -16   2    0.15    0.15
  -1 -16  -2    0.40    0.19
   1  16   2   -0.05    0.14
  -1  16  -2    0.10    0.19
   1  16   2    0.04    0.18
  -2 -16  -2    0.08    0.14
   2 -16   2    0.15    0.16
   2  16   2   -0.06    0.17
  -2  16  -2   -0.08    0.13
   2  16   2   -0.02    0.14
   3 -16   2    0.07    0.17
  -3 -16  -2    0.03    0.19
   3  16   2   -0.21    0.18
  -3  16  -2   -0.12    0.19
  -4 -16  -2    0.09    0.15
   4  16   2    0.16    0.17
  -4  16  -2   -0.04    0.16
  -5 -16  -2    0.09    0.15
  -5  16  -2   -0.16    0.22
   5  16   2   -0.13    0.19
  -6 -16  -2    0.20    0.23
   6 -17  -2   -0.06    0.24
   5 -17  -2    0.29    0.23
   4 -17  -2    0.33    0.22
   4  17  -2    0.08    0.21
  -4  17   2    0.06    0.25
   3 -17  -2    0.09    0.16
  -3  17   2    0.03    0.17
   3  17  -2    0.25    0.17
   2 -17  -2    0.61    0.20
  -2 -17   2    0.53    0.17
   2  17  -2    0.45    0.22
  -2  17   2    0.43    0.23
  -2  17   2    0.48    0.20
   1 -17  -2    0.09    0.18
  -1 -17   2    0.34    0.15
  -1  17   2    0.22    0.21
   1  17  -2    0.14    0.20
  -1  17   2    0.05    0.17
   0 -17  -2    0.27    0.20
   0 -17   2    0.28    0.14
   0  17   2   -0.04    0.20
   0  17  -2   -0.02    0.18
   0  17   2    0.03    0.19
  -1 -17  -2    0.15    0.14
   1 -17   2    0.41    0.18
   1  17   2    0.15    0.20
   1  17   2   -0.03    0.15
  -1  17  -2    0.31    0.17
  -2 -17  -2    0.35    0.17
   2  17   2    0.02    0.21
  -2  17  -2    0.05    0.21
   2  17   2    0.25    0.23
  -3 -17  -2    0.39    0.23
  -3  17  -2    0.19    0.22
   3  17   2    0.21    0.23
  -4 -17  -2   -0.05    0.19
   4  17   2   -0.16    0.21
  -4  17  -2    0.04    0.18
  -5 -17  -2    0.56    0.26
   5 -18  -2    0.57    0.28
   4 -18  -2    0.01    0.21
   3 -18  -2    0.15    0.21
   2 -18  -2    0.38    0.21
  -2  18   2   -0.21    0.22
   2  18  -2    0.10    0.16
   1 -18  -2    0.21    0.20
  -1  18   2    0.16    0.23
  -1  18   2    0.23    0.17
   1  18  -2    0.10    0.21
   0 -18  -2    0.58    0.23
   0  18  -2    0.36    0.23
   0  18   2    0.37    0.25
   0  18   2    0.47    0.24
  -1 -18  -2    0.20    0.15
   1  18   2   -0.05    0.17
  -1  18  -2    0.15    0.21
   1  18   2    0.28    0.22
  -2 -18  -2    0.46    0.23
  -2  18  -2    0.40    0.21
   2  18   2    0.40    0.26
  -3 -18  -2    0.46    0.19
  -4 -18  -2    0.07    0.16
   3 -19  -2    0.11    0.17
   2 -19  -2    0.31    0.18
   1 -19  -2    0.81    0.24
   0  19   2    0.68    0.23
  -1 -19  -2    1.84    0.29
  -3 -19  -2    0.55    0.26
  11   0  -3   -0.11    0.23
 -11   0   3   -0.30    0.19
 -11   0   3   -0.01    0.22
  10   0  -3   -0.09    0.13
 -10   0   3   -0.21    0.17
 -10   0   3    0.31    0.18
   9   0  -3   -0.10    0.17
  -9   0   3    0.04    0.19
  -9   0   3   -0.08    0.15
   8   0  -3    0.08    0.12
  -8   0   3   -0.11    0.14
  -8   0   3   -0.27    0.10
  -7   0   3   -0.12    0.12
   7   0  -3   -0.20    0.13
  -7   0   3   -0.15    0.13
   6   0  -3   -0.24    0.10
  -6   0   3   -0.02    0.12
  -6   0   3   -0.05    0.08
   6   0  -3    0.08    0.09
   5   0  -3    0.03    0.09
   5   0  -3   -0.07    0.09
   5   0  -3   -0.13    0.08
  -5   0   3   -0.04    0.09
  -5   0   3   -0.06    0.10
   4   0  -3   -0.08    0.07
  -4   0   3    0.01    0.08
   4   0  -3   -0.02    0.05
   4   0  -3   -0.05    0.05
  -4   0   3   -0.08    0.07
  -4   0   3   -0.08    0.08
   3   0  -3    0.06    0.05
  -3   0   3    0.04    0.08
  -3   0   3    0.02    0.07
   3   0  -3    0.06    0.06
   3   0  -3    0.04    0.05
  -3   0   3   -0.13    0.06
   3   0  -3    0.07    0.07
  -3   0   3    0.07    0.06
  -2   0   3   -0.30    0.06
   2   0  -3   -0.09    0.06
   2   0  -3    0.00    0.06
  -2   0   3    0.09    0.06
  -2   0   3   -0.01    0.06
  -2   0   3   -0.07    0.06
   2   0  -3   -0.01    0.06
   1   0  -3    0.03    0.03
  -1   0   3   -0.02    0.03
   1   0  -3    0.00    0.04
  -1   0   3   -0.06    0.02
   1   0  -3    0.00    0.02
  -1   0   3   -0.01    0.02
   0   0  -3   -0.02    0.01
   0   0  -3   -0.01    0.01
   0   0   3   -0.03    0.01
   0   0   3    0.00    0.01
  -1   0  -3   -0.02    0.02
   1   0   3   -0.02    0.02
   1   0   3   -0.03    0.02
  -1   0  -3   -0.06    0.02
   2   0   3   -0.03    0.04
   2   0   3   -0.05    0.03
  -2   0  -3   -0.01    0.04
  -2   0  -3   -0.04    0.04
   3   0   3   -0.08    0.06
  -3   0  -3   -0.13    0.05
   3   0   3   -0.07    0.04
  -3   0  -3   -0.05    0.05
   3   0   3   -0.01    0.05
  -3   0  -3    0.07    0.07
  -4   0  -3   -0.11    0.06
  -4   0  -3   -0.10    0.08
   4   0   3   -0.03    0.06
  -4   0  -3    0.09    0.08
   4   0   3   -0.11    0.07
   4   0   3    0.05    0.06
   5   0   3   -0.03    0.07
   5   0   3    0.04    0.09
  -5   0  -3   -0.02    0.08
  -5   0  -3   -0.02    0.09
  -5   0  -3   -0.01    0.07
  -6   0  -3   -0.08    0.08
   6   0   3   -0.03    0.11
  -6   0  -3    0.00    0.10
   7   0   3   -0.18    0.13
  -7   0  -3   -0.12    0.14
  -7   0  -3   -0.12    0.13
   8   0   3    1.04    0.21
  -8   0  -3    0.40    0.20
  -8   0  -3    0.45    0.15
  -9   0  -3   -0.06    0.20
  -9   0  -3    0.40    0.17
   9   0   3    0.56    0.21
 -10   0  -3    0.54    0.25
 -10   0  -3   -0.43    0.19
  10   0   3   -0.07    0.19
  11   0   3    0.04    0.16
 -12  -1   3    0.03    0.33
  11  -1  -3    0.35    0.20
 -11  -1   3    0.29    0.20
 -11  -1   3   -0.09    0.24
 -11   1   3    0.61    0.23
 -11   1   3    0.09    0.23
  11   1  -3    0.36    0.25
  10  -1  -3    0.15    0.21
 -10  -1   3    0.31    0.19
 -10  -1   3    0.06    0.17
 -10   1   3   -0.11    0.17
 -10   1   3    0.31    0.23
  10   1  -3    0.11    0.16
  -9  -1   3    0.36    0.21
  -9  -1   3    0.43    0.22
   9  -1  -3    0.27    0.20
  -9   1   3    0.21    0.19
   9   1  -3    0.37    0.20
  -9   1   3    0.25    0.21
  -8  -1   3    1.11    0.24
   8  -1  -3    1.09    0.20
  -8  -1   3    0.88    0.24
  -8   1   3    1.10    0.21
  -8   1   3    0.91    0.23
   8   1  -3    0.93    0.22
   7  -1  -3    0.49    0.14
  -7  -1   3    0.46    0.14
  -7  -1   3    0.34    0.18
  -7   1   3    0.50    0.17
   7   1  -3    0.26    0.14
  -7   1   3    0.49    0.15
   7   1  -3    0.42    0.13
   6  -1  -3    5.03    0.27
  -6  -1   3    5.30    0.42
   6  -1  -3    5.25    0.35
  -6  -1   3    5.27    0.29
   6   1  -3    5.28    0.32
  -6   1   3    5.42    0.30
  -6   1   3    5.64    0.40
   6   1  -3    5.19    0.27
  -5  -1   3   -0.23    0.10
   5  -1  -3   -0.16    0.08
   5  -1  -3   -0.06    0.06
   5  -1  -3   -0.22    0.09
   5  -1  -3    0.02    0.08
  -5  -1   3    0.01    0.07
   5   1  -3   -0.18    0.07
   5   1  -3    0.13    0.08
  -5   1   3    0.03    0.10
   5   1  -3    0.13    0.07
  -5   1   3   -0.07    0.06
  -4  -1   3   28.57    0.66
  -4  -1   3   28.77    0.95
   4  -1  -3   28.41    0.67
   4  -1  -3   29.10    0.86
   4  -1  -3   28.58    0.68
  -4  -1   3   28.04    0.67
   4  -1  -3   28.65    0.92
  -4   1   3   27.82    0.68
   4   1  -3   29.15    0.96
   4   1  -3   29.16    0.68
  -4   1   3   28.70    0.67
  -4   1   3   28.58    0.93
   4   1  -3   27.89    0.79
  -4   1   3   28.81    0.86
   4   1  -3   26.87    0.65
   3  -1  -3   23.61    0.54
  -3  -1   3   24.09    0.65
  -3  -1   3   23.13    0.55
   3  -1  -3   24.35    0.72
  -3  -1   3   23.41    0.53
   3  -1  -3   24.32    0.56
  -3  -1   3   24.34    0.80
   3   1  -3   24.20    0.56
   3   1  -3   24.07    0.54
  -3   1   3   23.46    0.56
   3   1  -3   24.05    0.79
  -3   1   3   23.84    0.77
  -3   1   3   24.11    0.72
  -3   1   3   23.83    0.55
   3   1  -3   23.94    0.65
  -2  -1   3  736.43   18.11
   2  -1  -3  754.00   13.58
   2  -1  -3  756.31   18.33
  -2  -1   3  774.57   13.61
  -2  -1   3  759.37   18.00
  -2  -1   3  790.00   13.70
   2  -1  -3  755.06   13.71
  -2   1   3  773.84   18.02
   2   1  -3  770.67   13.64
   2   1  -3  732.44   17.99
  -2   1   3  734.88   13.61
  -2   1   3  751.18   13.65
   2   1  -3  776.05   18.00
   2   1  -3  784.54   13.72
  -2   1   3  739.27   18.37
   1  -1  -3  228.62    5.81
  -1  -1   3  244.98    4.35
  -1  -1   3  240.58    4.29
   1  -1  -3  235.21    4.35
  -1  -1   3  244.15    5.53
  -1  -1   3  229.96    5.84
   1  -1  -3  232.87    4.31
  -1   1   3  226.14    4.28
  -1   1   3  235.92    5.89
  -1   1   3  239.04    4.38
   1   1  -3  239.62    4.31
   0  -1  -3    1.50    0.07
   0  -1  -3    1.42    0.11
   0  -1  -3    1.49    0.06
   0   1   3    1.39    0.12
   0   1   3    1.39    0.06
   0   1   3    1.37    0.06
  -1  -1  -3   22.21    0.45
  -1  -1  -3   22.31    0.45
   1  -1   3   22.17    0.43
   1   1   3   22.42    0.45
   1   1   3   22.42    0.45
  -1   1  -3   21.07    0.43
  -1   1  -3   23.02    0.44
   2  -1   3    6.40    0.19
   2  -1   3    6.47    0.25
  -2  -1  -3    5.94    0.19
  -2  -1  -3    6.13    0.20
   2  -1   3    6.20    0.19
  -2   1  -3    6.49    0.20
   2   1   3    5.93    0.20
   2   1   3    6.03    0.27
  -2   1  -3    6.43    0.19
   2   1   3    6.06    0.19
   3  -1   3    5.06    0.20
  -3  -1  -3    4.56    0.19
   3  -1   3    4.78    0.24
  -3  -1  -3    5.27    0.29
   3  -1   3    4.88    0.19
  -3  -1  -3    4.82    0.20
  -3   1  -3    4.74    0.20
   3   1   3    4.72    0.20
  -3   1  -3    5.29    0.25
   3   1   3    4.98    0.20
   3   1   3    4.93    0.28
  -3   1  -3    4.91    0.19
  -4  -1  -3   12.85    0.40
   4  -1   3   12.36    0.47
  -4  -1  -3   12.66    0.52
   4  -1   3   11.86    0.38
   4  -1   3   12.13    0.37
  -4   1  -3   12.26    0.39
  -4   1  -3   12.48    0.47
   4   1   3   12.59    0.38
   4   1   3   12.21    0.39
   4   1   3   12.39    0.51
  -4   1  -3   12.03    0.36
  -5  -1  -3    4.24    0.34
   5  -1   3    4.14    0.23
  -5  -1  -3    3.90    0.25
  -5  -1  -3    4.03    0.23
   5  -1   3    4.03    0.28
  -5   1  -3    4.06    0.22
  -5   1  -3    4.14    0.25
   5   1   3    3.93    0.22
  -5   1  -3    4.15    0.29
   5   1   3    4.19    0.30
  -6  -1  -3   -0.03    0.12
   6  -1   3    0.22    0.11
  -6  -1  -3    0.01    0.10
   6  -1   3    0.44    0.13
  -6   1  -3    0.16    0.10
   6   1   3    0.06    0.09
  -6   1  -3    0.10    0.11
   7  -1   3    0.67    0.15
  -7  -1  -3    0.44    0.18
  -7  -1  -3    0.74    0.17
   7   1   3    0.83    0.19
  -7   1  -3    0.54    0.16
  -7   1  -3    0.50    0.18
   8  -1   3   12.11    0.52
  -8  -1  -3   11.92    0.71
  -8  -1  -3   11.67    0.53
  -8   1  -3   11.47    0.65
  -8   1  -3   11.94    0.56
   8   1   3   11.45    0.51
  -9  -1  -3    6.72    0.44
   9  -1   3    7.82    0.47
  -9  -1  -3    6.82    0.62
  -9   1  -3    6.72    0.56
   9   1   3    7.63    0.46
  -9   1  -3    7.32    0.45
  10  -1   3    0.27    0.17
 -10  -1  -3   -0.22    0.26
 -10  -1  -3    0.49    0.20
 -10   1  -3   -0.18    0.21
 -10   1  -3    0.54    0.25
  10   1   3    0.26    0.22
  11  -1   3    0.30    0.25
  11   1   3    0.22    0.23
  11  -2  -3   -0.09    0.23
 -11  -2   3   -0.31    0.24
 -11  -2   3   -0.02    0.15
  11   2  -3   -0.05    0.16
 -11   2   3   -0.01    0.24
  10  -2  -3   -0.07    0.21
 -10  -2   3   -0.17    0.21
 -10  -2   3   -0.08    0.21
  10   2  -3   -0.09    0.19
 -10   2   3   -0.16    0.16
 -10   2   3   -0.24    0.21
   9  -2  -3   -0.03    0.12
  -9  -2   3   -0.30    0.17
  -9  -2   3   -0.02    0.19
  -9   2   3    0.18    0.17
  -9   2   3   -0.02    0.19
   9   2  -3   -0.08    0.17
  -8  -2   3    4.43    0.51
  -8  -2   3    4.88    0.38
   8  -2  -3    4.47    0.32
  -8   2   3    4.90    0.46
   8   2  -3    4.11    0.34
  -8   2   3    4.39    0.37
  -7  -2   3    2.64    0.27
  -7  -2   3    1.42    0.27
   7   2  -3    1.60    0.24
  -7   2   3    2.81    0.35
   7   2  -3    2.02    0.24
  -7   2   3    2.22    0.27
  -6  -2   3    2.44    0.21
  -6  -2   3    2.57    0.36
   6  -2  -3    2.27    0.20
   6   2  -3    2.86    0.21
  -6   2   3    2.53    0.25
  -6   2   3    2.34    0.30
   6   2  -3    2.58    0.22
  -5  -2   3    1.25    0.21
   5  -2  -3    1.89    0.16
   5  -2  -3    1.50    0.23
   5  -2  -3    2.03    0.17
  -5  -2   3    1.93    0.19
  -5   2   3    2.02    0.26
   5   2  -3    1.77    0.19
   5   2  -3    1.55    0.16
  -5   2   3    2.14    0.21
   5   2  -3    1.87    0.18
   4  -2  -3    1.47    0.15
  -4  -2   3    1.36    0.14
  -4  -2   3    1.00    0.18
   4  -2  -3    1.34    0.20
   4  -2  -3    1.42    0.16
  -4  -2   3    1.70    0.16
  -4   2   3    1.52    0.17
  -4   2   3    1.43    0.20
   4   2  -3    1.47    0.20
   4   2  -3    1.47    0.15
   4   2  -3    1.49    0.13
  -4   2   3    1.54    0.13
  -4   2   3    1.56    0.21
   3  -2  -3  186.34    4.42
   3  -2  -3  183.71    3.31
  -3  -2   3  182.05    3.30
   3  -2  -3  175.55    3.29
  -3  -2   3  187.10    4.38
   3   2  -3  190.21    4.38
   3   2  -3  185.14    3.30
  -3   2   3  175.36    3.31
   3   2  -3  179.20    3.27
  -3   2   3  185.47    4.32
   3   2  -3  179.29    4.53
  -3   2   3  182.02    3.29
  -3   2   3  183.35    4.41
  -2  -2   3   15.70    0.41
  -2  -2   3   16.06    0.36
  -2  -2   3   15.53    0.37
   2  -2  -3   15.84    0.53
  -2  -2   3   16.14    0.57
   2   2  -3   15.80    0.36
   2   2  -3   15.97    0.56
   2   2  -3   15.90    0.37
  -1  -2   3   22.17    0.43
   1  -2  -3   22.32    0.65
  -1  -2   3   22.88    0.66
   1  -2  -3   22.01    0.47
   1  -2  -3   22.02    0.46
  -1  -2   3   22.36    0.44
   1   2  -3   21.92    0.44
   1   2  -3   22.79    0.66
   1   2  -3   22.35    0.43
  -1   2   3   22.28    0.47
  -1   2   3   22.24    0.65
  -1   2   3   20.37    0.46
   0  -2  -3    0.02    0.04
   0  -2  -3    0.04    0.04
   0  -2   3    0.07    0.04
   0  -2   3    0.07    0.02
   0  -2  -3    0.05    0.03
   0  -2   3    0.09    0.02
   0   2  -3    0.08    0.02
   0   2   3    0.02    0.04
   0   2   3    0.04    0.04
   0   2   3    0.02    0.04
  -1  -2  -3    0.95    0.07
  -1  -2  -3    1.02    0.07
   1  -2   3    1.11    0.06
   1  -2   3    1.08    0.06
   1   2   3    0.95    0.07
  -1   2  -3    1.04    0.06
  -1   2  -3    0.94    0.06
   1   2   3    0.91    0.11
   1   2   3    0.92    0.07
  -2  -2  -3   93.97    1.77
  -2  -2  -3   95.75    1.75
   2  -2   3   97.96    1.74
   2  -2   3   96.43    1.74
   2  -2   3   93.87    2.20
   2   2   3   95.62    1.77
   2   2   3   94.71    2.32
  -2   2  -3   95.18    1.73
  -2   2  -3   93.74    1.75
   2   2   3   94.65    1.75
  -3  -2  -3    2.79    0.15
  -3  -2  -3    2.91    0.25
  -3  -2  -3    2.65    0.17
   3  -2   3    2.79    0.17
   3  -2   3    2.46    0.15
   3  -2   3    2.63    0.15
  -3   2  -3    2.52    0.16
   3   2   3    2.60    0.21
   3   2   3    2.94    0.16
   3   2   3    2.86    0.16
  -3   2  -3    2.53    0.14
  -4  -2  -3   30.52    0.74
  -4  -2  -3   32.23    1.00
  -4  -2  -3   30.80    0.71
   4  -2   3   31.55    0.73
   4  -2   3   31.13    0.88
  -4   2  -3   31.08    0.74
  -4   2  -3   30.71    0.86
  -4   2  -3   31.51    0.71
   4   2   3   30.01    0.97
   4   2   3   29.59    0.71
   5  -2   3    3.33    0.21
  -5  -2  -3    2.92    0.23
  -5  -2  -3    3.18    0.33
   5  -2   3    2.99    0.24
   5   2   3    2.83    0.19
  -5   2  -3    3.24    0.21
  -5   2  -3    2.91    0.22
  -5   2  -3    3.09    0.24
  -6  -2  -3    0.00    0.12
   6  -2   3    0.03    0.07
  -6  -2  -3   -0.13    0.12
   6  -2   3   -0.08    0.07
  -6   2  -3    0.05    0.10
   6   2   3    0.04    0.09
  -6   2  -3   -0.13    0.11
  -7  -2  -3    1.10    0.22
  -7  -2  -3    1.15    0.24
   7  -2   3    1.33    0.21
  -7   2  -3    1.44    0.21
  -7   2  -3    1.11    0.20
   7   2   3    1.39    0.20
  -8  -2  -3    2.68    0.28
   8  -2   3    2.87    0.32
  -8  -2  -3    2.63    0.38
  -8   2  -3    3.03    0.34
  -8   2  -3    2.01    0.28
   8   2   3    2.77    0.31
  -9  -2  -3    0.91    0.24
  -9  -2  -3    0.81    0.27
   9  -2   3    0.75    0.20
  -9   2  -3    0.28    0.21
   9   2   3    0.88    0.23
  -9   2  -3    1.15    0.27
  10  -2   3   -0.21    0.19
 -10  -2  -3   -0.28    0.22
 -10  -2  -3    0.10    0.21
  10   2   3    0.10    0.15
 -10   2  -3    0.03    0.16
  11  -2   3    0.17    0.19
  11   2   3   -0.05    0.16
 -11  -3   3   -0.30    0.26
 -11  -3   3   -0.04    0.23
  11  -3  -3   -0.04    0.17
 -11   3   3   -0.21    0.16
  11   3  -3   -0.23    0.22
 -10  -3   3   -0.01    0.20
 -10  -3   3   -0.22    0.21
  10  -3  -3   -0.09    0.14
 -10   3   3   -0.02    0.16
  10   3  -3   -0.11    0.19
 -10   3   3   -0.20    0.15
   9  -3  -3    0.14    0.15
  -9  -3   3    0.16    0.20
  -9  -3   3    0.04    0.21
  -9   3   3    0.11    0.15
  -9   3   3    0.21    0.17
   9   3  -3    0.05    0.18
  -8  -3   3   -0.01    0.12
  -8  -3   3    0.05    0.19
   8  -3  -3    0.15    0.14
   8   3  -3   -0.07    0.11
  -8   3   3    0.23    0.15
  -8   3   3    0.20    0.14
   7  -3  -3    1.95    0.21
  -7  -3   3    1.72    0.24
  -7  -3   3    1.36    0.28
  -7   3   3    1.98    0.26
  -7   3   3    2.18    0.31
   7   3  -3    1.20    0.16
   7   3  -3    1.69    0.22
  -6  -3   3    2.73    0.38
  -6  -3   3    2.68    0.22
   6  -3  -3    2.84    0.25
  -6   3   3    3.03    0.27
   6   3  -3    2.66    0.20
   6   3  -3    2.35    0.20
  -6   3   3    3.10    0.31
  -5  -3   3    8.30    0.51
  -5  -3   3    8.68    0.36
   5  -3  -3    7.99    0.32
  -5   3   3    8.75    0.37
  -5   3   3    8.01    0.42
   5   3  -3    8.10    0.30
   5   3  -3    8.83    0.35
  -5   3   3    8.82    0.46
   5   3  -3    8.58    0.32
  -4  -3   3    0.94    0.13
   4  -3  -3    0.93    0.15
  -4  -3   3    0.62    0.14
   4  -3  -3    1.05    0.14
   4  -3  -3    1.06    0.13
  -4  -3   3    0.93    0.10
   4   3  -3    0.78    0.15
   4   3  -3    0.90    0.11
  -4   3   3    0.85    0.14
  -4   3   3    0.76    0.12
  -4   3   3    1.05    0.13
   4   3  -3    0.88    0.08
  -4   3   3    0.87    0.15
   4   3  -3    1.11    0.14
  -3  -3   3    3.60    0.17
   3  -3  -3    3.89    0.27
   3  -3  -3    3.89    0.18
  -3  -3   3    3.81    0.19
   3  -3  -3    3.84    0.19
  -3  -3   3    3.91    0.30
   3   3  -3    3.66    0.17
  -3   3   3    3.83    0.25
  -3   3   3    3.69    0.19
   3   3  -3    3.89    0.28
   3   3  -3    3.59    0.16
  -3   3   3    3.54    0.18
  -3   3   3    3.91    0.26
   2  -3  -3    1.53    0.11
  -2  -3   3    1.66    0.10
  -2  -3   3    1.74    0.17
   2  -3  -3    1.55    0.12
  -2  -3   3    1.80    0.10
   2  -3  -3    1.93    0.19
  -2   3   3    1.67    0.11
  -2   3   3    2.30    0.21
   2   3  -3    1.72    0.10
   2   3  -3    1.72    0.11
  -2   3   3    1.54    0.11
   2   3  -3    1.75    0.17
   1  -3  -3   30.67    0.65
   1  -3  -3   31.27    0.65
  -1  -3   3   31.47    0.62
  -1  -3   3   31.55    0.61
  -1  -3   3   31.49    0.88
   1  -3  -3   30.95    0.89
   1   3  -3   32.94    0.89
  -1   3   3   30.85    0.65
   1   3  -3   31.58    0.62
  -1   3   3   31.02    0.65
   1   3  -3   31.42    0.61
  -1   3   3   31.02    0.89
   0  -3   3    6.23    0.16
   0  -3  -3    6.26    0.28
   0  -3   3    6.23    0.25
   0  -3  -3    6.19    0.19
   0  -3  -3    5.99    0.20
   0  -3   3    6.35    0.16
   0   3   3    6.25    0.28
   0   3  -3    6.25    0.16
   0   3  -3    6.25    0.25
   0   3   3    6.25    0.20
   0   3   3    6.16    0.20
   0   3  -3    6.39    0.16
   1  -3   3    0.17    0.04
  -1  -3  -3    0.20    0.06
  -1  -3  -3    0.16    0.05
  -1  -3  -3    0.15    0.05
   1  -3   3    0.14    0.04
   1  -3   3    0.18    0.04
   1   3   3    0.16    0.05
   1   3   3    0.19    0.05
   1   3   3    0.21    0.08
   1   3   3    0.15    0.07
  -1   3  -3    0.16    0.04
  -1   3  -3    0.19    0.04
  -2  -3  -3    0.13    0.05
   2  -3   3    0.22    0.05
   2  -3   3    0.15    0.05
   2  -3   3    0.19    0.03
  -2  -3  -3    0.22    0.06
   2   3   3    0.18    0.05
   2   3   3    0.19    0.08
  -2   3  -3    0.27    0.06
   2   3   3    0.23    0.07
  -2   3  -3    0.15    0.05
   2   3   3    0.16    0.07
   3  -3   3   23.81    0.56
   3  -3   3   23.30    0.54
   3  -3   3   23.17    0.62
  -3  -3  -3   23.58    0.79
  -3  -3  -3   24.16    0.56
  -3  -3  -3   22.95    0.57
  -3   3  -3   22.99    0.54
   3   3   3   23.83    0.58
  -3   3  -3   23.09    0.56
   3   3   3   23.03    0.78
   3   3   3   23.59    0.56
   4  -3   3   19.76    0.51
  -4  -3  -3   19.18    0.51
  -4  -3  -3   19.86    0.75
  -4  -3  -3   19.15    0.54
   4  -3   3   19.64    0.59
  -4   3  -3   20.59    0.54
   4   3   3   18.50    0.51
   4   3   3   19.28    0.74
  -4   3  -3   18.90    0.50
  -5  -3  -3    1.59    0.23
   5  -3   3    2.12    0.19
  -5  -3  -3    1.88    0.18
   5  -3   3    1.95    0.18
   5   3   3    2.42    0.20
  -5   3  -3    2.09    0.20
  -5   3  -3    2.24    0.21
  -5   3  -3    2.20    0.18
   6  -3   3   -0.07    0.11
  -6  -3  -3   -0.09    0.14
   6  -3   3    0.05    0.07
  -6  -3  -3   -0.01    0.09
  -6   3  -3   -0.06    0.11
  -6   3  -3    0.07    0.09
   6   3   3   -0.14    0.11
   7  -3   3    0.60    0.18
  -7  -3  -3    0.57    0.22
   7  -3   3    0.70    0.15
  -7  -3  -3    0.86    0.18
   7   3   3    0.72    0.19
  -7   3  -3    0.59    0.16
  -7   3  -3    0.79    0.17
   8  -3   3   -0.21    0.15
  -8  -3  -3   -0.24    0.15
  -8  -3  -3   -0.10    0.19
  -8   3  -3   -0.15    0.13
  -8   3  -3   -0.10    0.16
   8   3   3    0.12    0.16
   9  -3   3   -0.03    0.14
  -9  -3  -3    0.11    0.20
  -9  -3  -3   -0.08    0.16
  -9   3  -3    0.18    0.20
   9   3   3   -0.11    0.12
  -9   3  -3   -0.36    0.15
 -10  -3  -3   -0.11    0.20
 -10  -3  -3   -0.29    0.17
  10  -3   3   -0.11    0.14
 -10   3  -3   -0.10    0.21
  10   3   3   -0.01    0.19
  11  -3   3   -0.03    0.23
  11   3   3    0.12    0.21
  11  -4  -3   -0.18    0.22
 -11  -4   3    0.04    0.22
 -11  -4   3   -0.31    0.25
 -11   4   3   -0.34    0.22
 -10  -4   3   -0.15    0.17
  10  -4  -3   -0.48    0.18
 -10  -4   3   -0.16    0.19
  10   4  -3   -0.36    0.16
 -10   4   3   -0.04    0.22
 -10   4   3   -0.06    0.15
   9  -4  -3   -0.18    0.17
  -9  -4   3    0.00    0.20
  -9  -4   3   -0.07    0.12
  -9   4   3    0.16    0.15
  -9   4   3    0.01    0.19
   9   4  -3    0.03    0.18
  -8  -4   3    0.06    0.17
  -8  -4   3   -0.22    0.17
   8  -4  -3    0.19    0.18
  -8   4   3    0.17    0.15
   8   4  -3   -0.12    0.15
  -8   4   3    0.11    0.14
  -7  -4   3    0.85    0.17
   7  -4  -3    0.81    0.16
  -7  -4   3    0.34    0.18
  -7   4   3    0.92    0.21
   7   4  -3    0.47    0.11
  -7   4   3    0.67    0.17
   7   4  -3    0.59    0.15
  -6  -4   3    0.18    0.12
  -6  -4   3    0.03    0.12
   6  -4  -3    0.18    0.10
  -6   4   3    0.17    0.12
   6   4  -3    0.13    0.09
  -6   4   3   -0.06    0.13
   5  -4  -3    0.57    0.14
  -5  -4   3    0.36    0.16
  -5  -4   3    0.53    0.11
  -5   4   3    0.40    0.12
   5   4  -3    0.57    0.13
   5   4  -3    0.42    0.12
  -5   4   3    0.53    0.13
   5   4  -3    0.31    0.05
  -5   4   3    0.35    0.12
   4  -4  -3    7.10    0.30
   4  -4  -3    6.93    0.41
  -4  -4   3    7.64    0.45
  -4  -4   3    6.70    0.29
   4  -4  -3    7.61    0.30
  -4   4   3    7.28    0.30
   4   4  -3    7.06    0.27
  -4   4   3    7.43    0.39
   4   4  -3    6.92    0.29
  -4   4   3    7.31    0.38
  -3  -4   3    0.16    0.07
   3  -4  -3    0.19    0.07
  -3  -4   3    0.19    0.10
  -3  -4   3    0.06    0.07
   3  -4  -3    0.12    0.07
   3  -4  -3    0.16    0.09
   3   4  -3    0.16    0.06
  -3   4   3    0.14    0.09
  -3   4   3    0.17    0.07
   3   4  -3    0.15    0.06
   3   4  -3    0.16    0.08
  -3   4   3    0.23    0.10
  -2  -4   3    2.00    0.07
  -2  -4   3    1.92    0.11
  -2  -4   3    1.97    0.21
   2  -4  -3    1.61    0.13
  -2  -4   3    1.69    0.11
   2  -4  -3    1.93    0.13
   2  -4  -3    2.20    0.21
  -2   4   3    1.89    0.12
   2   4  -3    1.92    0.12
   2   4  -3    1.83    0.12
  -2   4   3    2.15    0.22
  -2   4   3    1.83    0.14
   2   4  -3    2.07    0.20
  -1  -4   3    0.60    0.08
  -1  -4   3    0.51    0.09
  -1  -4   3    0.68    0.07
   1  -4  -3    0.67    0.11
   1  -4  -3    0.56    0.08
   1  -4  -3    0.59    0.09
  -1  -4   3    0.63    0.06
   1   4  -3    0.56    0.07
   1   4  -3    0.48    0.09
  -1   4   3    0.67    0.11
  -1   4   3    0.53    0.09
  -1   4   3    0.70    0.08
   1   4  -3    0.59    0.07
   0  -4  -3    4.23    0.17
   0  -4   3    4.28    0.14
   0  -4   3    4.22    0.20
   0  -4  -3    4.47    0.24
   0  -4   3    3.98    0.14
   0  -4  -3    4.39    0.18
   0   4   3    4.18    0.17
   0   4  -3    4.01    0.20
   0   4  -3    4.15    0.14
   0   4   3    4.06    0.24
   0   4  -3    4.09    0.14
   0   4   3    4.20    0.17
   1  -4   3   17.86    0.47
  -1  -4  -3   17.63    0.43
  -1  -4  -3   17.09    0.57
  -1  -4  -3   18.07    0.43
   1  -4   3   17.23    0.39
   1  -4   3   17.57    0.39
   1   4   3   17.27    0.43
  -1   4  -3   17.47    0.39
   1   4   3   17.62    0.42
   1   4   3   17.41    0.59
   1   4   3   17.02    0.58
  -1   4  -3   17.07    0.40
  -2  -4  -3   11.78    0.33
   2  -4   3   11.31    0.31
  -2  -4  -3   11.15    0.34
   2  -4   3   11.41    0.31
   2   4   3   11.41    0.34
   2   4   3   11.06    0.43
  -2   4  -3   11.66    0.31
   2   4   3   11.54    0.48
   2   4   3   11.78    0.34
  -2   4  -3   11.54    0.32
  -3  -4  -3    7.77    0.30
   3  -4   3    7.51    0.23
  -3  -4  -3    7.39    0.40
   3  -4   3    7.76    0.27
  -3  -4  -3    7.67    0.27
   3  -4   3    7.94    0.27
   3   4   3    7.91    0.30
  -3   4  -3    9.39    0.30
   3   4   3    7.37    0.41
   3   4   3    7.78    0.29
  -3   4  -3    8.38    0.27
   3   4   3    7.35    0.35
  -4  -4  -3    1.24    0.14
  -4  -4  -3    0.80    0.16
   4  -4   3    1.02    0.10
   4  -4   3    1.11    0.14
  -4  -4  -3    1.16    0.16
  -4   4  -3    1.04    0.14
  -4   4  -3    1.15    0.13
   4   4   3    1.09    0.13
  -5  -4  -3    1.10    0.16
   5  -4   3    1.10    0.14
   5  -4   3    1.00    0.14
  -5  -4  -3    1.00    0.19
  -5   4  -3    1.40    0.18
  -5   4  -3    1.12    0.14
   5   4   3    1.25    0.16
  -6  -4  -3    0.96    0.17
   6  -4   3    0.82    0.16
  -6  -4  -3    0.73    0.19
   6  -4   3    0.65    0.11
  -6   4  -3    0.78    0.17
  -6   4  -3    0.62    0.12
   6   4   3    0.93    0.17
  -7  -4  -3   -0.21    0.15
  -7  -4  -3    0.11    0.15
   7  -4   3   -0.22    0.13
  -7   4  -3    0.05    0.16
   7   4   3    0.04    0.11
  -7   4  -3   -0.09    0.11
  -8  -4  -3    0.00    0.21
   8  -4   3   -0.19    0.16
  -8  -4  -3   -0.11    0.17
   8   4   3   -0.24    0.14
  -8   4  -3   -0.22    0.11
  -8   4  -3   -0.25    0.11
  -9  -4  -3   -0.07    0.23
   9  -4   3    0.17    0.20
  -9  -4  -3    0.38    0.22
  -9   4  -3    0.15    0.15
   9   4   3    0.17    0.14
 -10  -4  -3   -0.16    0.26
 -10  -4  -3    0.13    0.18
  10  -4   3    0.01    0.21
  10   4   3    0.11    0.21
 -10   4  -3    0.17    0.18
  11  -4   3    0.22    0.25
 -11  -4  -3   -0.63    0.31
  11   4   3    0.46    0.25
 -11  -5   3    0.25    0.19
  11  -5  -3   -0.29    0.23
 -11  -5   3   -0.44    0.28
 -11   5   3   -0.17    0.24
 -10  -5   3    0.25    0.21
 -10  -5   3   -0.34    0.22
  10  -5  -3   -0.22    0.20
 -10   5   3   -0.17    0.15
  10   5  -3    0.34    0.21
  -9  -5   3    0.49    0.24
  -9  -5   3    0.86    0.21
  -9   5   3    0.83    0.26
  -9   5   3    0.51    0.18
   9   5  -3    0.58    0.18
   8  -5  -3    0.33    0.15
  -8  -5   3    0.08    0.17
  -8  -5   3    0.05    0.22
  -8   5   3    0.33    0.21
   8   5  -3    0.23    0.18
  -8   5   3    0.32    0.15
  -7  -5   3    0.14    0.16
  -7  -5   3    0.02    0.15
   7  -5  -3    0.11    0.12
   7   5  -3    0.28    0.16
  -7   5   3    0.12    0.11
  -7   5   3    0.26    0.19
  -6  -5   3    0.73    0.15
   6  -5  -3    0.47    0.14
  -6  -5   3    0.31    0.19
  -6   5   3    0.42    0.14
   6   5  -3    0.46    0.06
  -6   5   3    0.73    0.19
   6   5  -3    0.67    0.06
   6   5  -3    0.70    0.14
  -5  -5   3    2.37    0.34
   5  -5  -3    1.98    0.22
  -5  -5   3    2.16    0.21
  -5   5   3    2.27    0.30
  -5   5   3    2.31    0.21
  -5   5   3    1.69    0.22
   5   5  -3    2.16    0.18
   5   5  -3    1.82    0.17
   4  -5  -3    0.04    0.07
  -4  -5   3   -0.04    0.08
  -4  -5   3    0.04    0.08
  -4   5   3   -0.17    0.09
   4   5  -3    0.01    0.06
  -4   5   3    0.01    0.12
  -4   5   3   -0.03    0.06
   4   5  -3   -0.08    0.08
  -3  -5   3    0.58    0.09
  -3  -5   3    0.56    0.13
   3  -5  -3    0.51    0.11
   3  -5  -3    0.74    0.12
  -3  -5   3    0.55    0.10
   3  -5  -3    0.58    0.15
  -3   5   3    0.58    0.11
   3   5  -3    0.74    0.11
  -3   5   3    0.64    0.15
  -3   5   3    0.66    0.10
   3   5  -3    0.47    0.09
   3   5  -3    0.49    0.12
  -2  -5   3    3.49    0.17
   2  -5  -3    4.00    0.29
  -2  -5   3    3.63    0.16
  -2  -5   3    3.54    0.26
   2  -5  -3    3.81    0.19
   2  -5  -3    3.74    0.18
  -2  -5   3    3.72    0.14
  -2   5   3    3.73    0.18
   2   5  -3    3.59    0.26
  -2   5   3    3.91    0.30
   2   5  -3    3.64    0.17
   2   5  -3    3.74    0.17
  -2   5   3    3.73    0.20
  -1  -5   3    3.38    0.15
   1  -5  -3    3.28    0.16
  -1  -5   3    3.41    0.24
  -1  -5   3    3.36    0.14
  -1  -5   3    3.63    0.18
   1  -5  -3    3.33    0.17
   1  -5  -3    3.67    0.24
   1   5  -3    3.66    0.15
   1   5  -3    3.53    0.23
  -1   5   3    3.36    0.17
   1   5  -3    3.29    0.15
  -1   5   3    3.33    0.18
  -1   5   3    3.42    0.24
   0  -5   3    0.47    0.08
   0  -5   3    0.50    0.07
   0  -5   3    0.47    0.09
   0  -5  -3    0.63    0.09
   0  -5  -3    0.55    0.11
   0  -5   3    0.54    0.07
   0  -5  -3    0.60    0.09
   0   5  -3    0.61    0.08
   0   5   3    0.68    0.09
   0   5  -3    0.50    0.07
   0   5  -3    0.45    0.07
   0   5   3    0.51    0.09
   0   5   3    0.63    0.11
   1  -5   3    3.58    0.15
  -1  -5  -3    3.98    0.18
   1  -5   3    3.71    0.24
   1  -5   3    3.89    0.16
   1  -5   3    3.76    0.16
  -1  -5  -3    3.72    0.23
  -1  -5  -3    3.60    0.19
   1   5   3    3.54    0.25
   1   5   3    3.76    0.17
  -1   5  -3    3.69    0.16
   1   5   3    3.72    0.27
  -1   5  -3    3.58    0.16
   1   5   3    3.81    0.18
   2  -5   3   23.75    0.53
   2  -5   3   23.63    0.54
  -2  -5  -3   22.63    0.55
   2  -5   3   22.85    0.76
  -2  -5  -3   22.36    0.56
  -2   5  -3   21.76    0.52
   2   5   3   22.56    0.78
   2   5   3   22.40    0.73
   2   5   3   22.70    0.56
   2   5   3   22.71    0.56
  -2   5  -3   22.21    0.54
  -3  -5  -3   20.96    0.78
  -3  -5  -3   21.63    0.57
   3  -5   3   21.60    0.55
   3  -5   3   20.65    0.52
  -3  -5  -3   21.80    0.56
   3   5   3   21.67    0.57
   3   5   3   21.01    0.71
   3   5   3   20.46    0.84
  -3   5  -3   21.60    0.53
   3   5   3   21.64    0.56
  -3   5  -3   22.20    0.56
  -4  -5  -3    6.30    0.45
   4  -5   3    6.37    0.27
  -4  -5  -3    6.02    0.30
  -4   5  -3    5.93    0.28
   4   5   3    6.01    0.33
   4   5   3    5.93    0.27
  -4   5  -3    6.46    0.27
  -5  -5  -3    0.05    0.11
   5  -5   3    0.13    0.10
  -5  -5  -3   -0.11    0.14
  -5   5  -3    0.07    0.09
  -5   5  -3    0.13    0.09
   5   5   3    0.06    0.08
   6  -5   3    0.64    0.17
  -6  -5  -3    0.85    0.20
  -6  -5  -3    0.61    0.22
   6  -5   3    0.60    0.09
   6   5   3    0.70    0.15
  -6   5  -3    0.75    0.17
  -7  -5  -3    0.00    0.19
  -7  -5  -3    0.08    0.16
   7  -5   3   -0.08    0.10
  -7   5  -3    0.10    0.13
   7   5   3    0.09    0.12
   8  -5   3    0.04    0.17
  -8  -5  -3    0.61    0.21
  -8  -5  -3    0.27    0.24
   8   5   3    0.26    0.14
  -8   5  -3    0.24    0.20
  -9  -5  -3    0.03    0.26
  -9  -5  -3    0.07    0.19
   9  -5   3    0.02    0.14
  -9   5  -3    0.01    0.20
   9   5   3   -0.05    0.12
 -10  -5  -3    0.48    0.34
 -10  -5  -3    1.43    0.28
  10  -5   3    1.43    0.26
  10   5   3    1.14    0.27
 -10   5  -3    1.94    0.34
 -11  -5  -3   -0.77    0.33
  11   5   3    0.57    0.25
 -11  -6   3    0.90    0.24
 -10  -6   3    0.02    0.29
  10  -6  -3    0.09    0.17
 -10  -6   3    0.60    0.25
  10   6  -3    0.59    0.23
 -10   6   3    0.05    0.25
  -9  -6   3    1.37    0.25
  -9  -6   3    0.74    0.27
   9  -6  -3    0.90    0.22
   9   6  -3    0.90    0.20
  -9   6   3    1.58    0.32
   8  -6  -3    0.26    0.20
  -8  -6   3    0.38    0.25
  -8  -6   3    0.35    0.16
  -8   6   3    0.35    0.15
  -8   6   3    0.15    0.21
   8   6  -3    0.48    0.16
   7  -6  -3    0.01    0.16
  -7  -6   3   -0.08    0.18
  -7  -6   3   -0.12    0.15
   7   6  -3    0.00    0.11
  -7   6   3    0.13    0.11
  -7   6   3    0.22    0.15
  -6  -6   3    0.01    0.09
  -6  -6   3    0.02    0.11
   6  -6  -3   -0.06    0.13
  -6   6   3    0.03    0.09
  -6   6   3    0.02    0.15
   6   6  -3    0.00    0.09
  -5  -6   3    1.43    0.23
   5  -6  -3    1.98    0.22
  -5  -6   3    2.00    0.21
   5   6  -3    1.90    0.20
  -5   6   3    1.64    0.20
  -5   6   3    2.05    0.31
  -5   6   3    2.03    0.22
  -4  -6   3   14.16    0.68
   4  -6  -3   14.37    0.46
  -4  -6   3   14.41    0.46
  -4   6   3   15.46    0.51
   4   6  -3   15.33    0.46
  -4   6   3   14.57    0.66
  -4   6   3   15.40    0.59
   4   6  -3   14.37    0.45
  -3  -6   3    1.62    0.15
   3  -6  -3    1.82    0.16
   3  -6  -3    1.79    0.17
  -3  -6   3    1.90    0.26
   3   6  -3    1.74    0.14
   3   6  -3    1.75    0.14
  -3   6   3    1.89    0.19
  -3   6   3    1.76    0.23
   2  -6  -3    0.07    0.08
  -2  -6   3    0.02    0.06
  -2  -6   3    0.08    0.05
   2  -6  -3    0.10    0.09
  -2  -6   3    0.13    0.05
   2  -6  -3    0.10    0.06
  -2  -6   3    0.08    0.07
  -2   6   3    0.16    0.08
  -2   6   3    0.17    0.13
   2   6  -3    0.02    0.06
  -2   6   3    0.09    0.07
   2   6  -3    0.47    0.12
   2   6  -3    0.06    0.07
  -1  -6   3    0.79    0.12
  -1  -6   3    0.46    0.10
   1  -6  -3    0.77    0.11
  -1  -6   3    0.62    0.08
   1  -6  -3    0.76    0.11
  -1  -6   3    0.68    0.08
   1  -6  -3    0.54    0.12
   1   6  -3    0.58    0.11
  -1   6   3    0.73    0.16
  -1   6   3    0.65    0.10
  -1   6   3    0.81    0.10
   1   6  -3    0.68    0.09
   1   6  -3    0.62    0.10
   0  -6   3    0.14    0.08
   0  -6  -3    0.14    0.09
   0  -6   3    0.16    0.06
   0  -6   3    0.09    0.06
   0  -6   3    0.13    0.06
   0  -6  -3    0.21    0.08
   0  -6  -3    0.17    0.06
   0   6   3    0.14    0.11
   0   6   3    0.12    0.08
   0   6  -3    0.07    0.06
   0   6   3    0.20    0.08
   0   6  -3    0.07    0.06
   0   6   3    0.14    0.06
   0   6  -3    0.10    0.06
  -1  -6  -3    0.68    0.11
   1  -6   3    0.71    0.10
  -1  -6  -3    0.66    0.12
   1  -6   3    0.76    0.10
   1  -6   3    0.68    0.13
  -1  -6  -3    0.84    0.11
   1  -6   3    0.70    0.09
  -1   6  -3    0.76    0.09
   1   6   3    0.66    0.10
   1   6   3    0.83    0.11
   1   6   3    0.56    0.11
  -1   6  -3    0.61    0.09
   1   6   3    0.62    0.13
  -2  -6  -3    1.26    0.12
   2  -6   3    1.08    0.12
   2  -6   3    0.82    0.14
   2  -6   3    1.17    0.12
  -2  -6  -3    1.07    0.14
  -2  -6  -3    1.12    0.15
   2   6   3    0.83    0.15
   2   6   3    0.84    0.14
  -2   6  -3    1.11    0.12
  -2   6  -3    0.93    0.12
   2   6   3    1.19    0.12
   2   6   3    1.22    0.14
  -3  -6  -3   12.26    0.41
   3  -6   3   13.05    0.39
  -3  -6  -3   12.87    0.61
  -3  -6  -3   12.94    0.40
   3   6   3   12.04    0.40
   3   6   3   12.81    0.51
  -3   6  -3   13.01    0.41
  -3   6  -3   13.12    0.39
  -4  -6  -3    1.95    0.20
   4  -6   3    2.27    0.19
  -4  -6  -3    2.24    0.29
   4   6   3    1.93    0.17
  -4   6  -3    2.27    0.20
  -4   6  -3    2.15    0.17
   4   6   3    2.30    0.23
  -5  -6  -3    0.14    0.13
   5  -6   3    0.07    0.10
  -5  -6  -3    0.12    0.13
  -5   6  -3    0.14    0.12
   5   6   3    0.17    0.12
   5   6   3    0.05    0.09
  -5   6  -3    0.06    0.09
   6  -6   3    0.09    0.14
  -6  -6  -3    0.38    0.14
  -6  -6  -3    0.14    0.15
   6   6   3    0.33    0.13
  -6   6  -3    0.38    0.16
   6   6   3    0.28    0.12
  -7  -6  -3    0.83    0.24
  -7  -6  -3    1.05    0.21
   7  -6   3    0.79    0.20
   7   6   3    1.00    0.21
  -7   6  -3    1.10    0.21
   7   6   3    1.00    0.19
  -8  -6  -3    1.12    0.25
  -8  -6  -3    0.67    0.30
   8   6   3    0.96    0.20
   8   6   3    1.09    0.20
  -8   6  -3    0.80    0.24
   9  -6   3    1.56    0.28
  -9  -6  -3    0.88    0.30
  -9  -6  -3    1.95    0.32
  -9   6  -3    1.45    0.26
   9   6   3    1.49    0.25
 -10  -6  -3    0.61    0.27
  10  -6   3    0.02    0.21
  10   6   3    0.64    0.21
 -10   6  -3    0.35    0.24
 -11  -7   3    0.16    0.24
 -10  -7   3    0.20    0.21
 -10  -7   3   -0.31    0.29
  10   7  -3    0.11    0.20
 -10   7   3   -0.12    0.25
   9  -7  -3   -0.16    0.20
  -9  -7   3    0.08    0.14
  -9  -7   3    0.00    0.19
   9   7  -3   -0.03    0.12
  -9   7   3   -0.14    0.16
   8  -7  -3   -0.04    0.13
  -8  -7   3    0.16    0.24
  -8  -7   3    0.20    0.19
  -8   7   3    0.10    0.12
   8   7  -3   -0.03    0.12
  -8   7   3   -0.16    0.19
   7  -7  -3    0.62    0.17
  -7  -7   3    0.35    0.23
  -7  -7   3    0.59    0.20
  -7   7   3    0.56    0.15
   7   7  -3    0.60    0.19
  -7   7   3    0.23    0.20
   6  -7  -3    1.76    0.24
  -6  -7   3    2.00    0.24
  -6  -7   3    1.51    0.29
   6   7  -3    1.89    0.23
  -6   7   3    2.21    0.26
  -6   7   3    1.85    0.24
  -5  -7   3    0.70    0.21
   5  -7  -3    0.93    0.16
  -5  -7   3    1.22    0.18
  -5   7   3    0.88    0.15
   5   7  -3    1.04    0.15
  -5   7   3    0.99    0.21
  -5   7   3    0.79    0.19
   4  -7  -3    1.48    0.19
  -4  -7   3    1.37    0.15
  -4  -7   3    1.07    0.20
   4   7  -3    1.43    0.17
  -4   7   3    1.32    0.18
   4   7  -3    1.64    0.16
  -4   7   3    1.67    0.25
  -3  -7   3   12.28    0.40
   3  -7  -3   12.21    0.43
  -3  -7   3   12.56    0.61
   3   7  -3   11.93    0.39
  -3   7   3   12.10    0.59
  -3   7   3   12.64    0.43
   3   7  -3   12.37    0.40
   2  -7  -3    8.67    0.33
  -2  -7   3    8.35    0.30
  -2  -7   3    8.33    0.31
  -2  -7   3    8.80    0.46
   2  -7  -3    8.44    0.33
   2   7  -3    8.50    0.44
  -2   7   3    9.10    0.48
  -2   7   3    8.09    0.32
   2   7  -3    8.64    0.31
   2   7  -3    8.34    0.30
   1  -7  -3   38.67    0.87
   1  -7  -3   38.00    1.18
   1  -7  -3   37.42    0.87
  -1  -7   3   39.85    1.15
  -1  -7   3   41.38    1.08
  -1  -7   3   39.03    0.84
  -1  -7   3   38.77    0.83
  -1   7   3   39.03    1.20
   1   7  -3   39.37    0.85
  -1   7   3   39.96    0.89
   1   7  -3   39.49    1.15
   1   7  -3   38.85    0.84
  -1   7   3   39.40    0.89
   0  -7  -3   12.62    0.39
   0  -7   3   12.38    0.36
   0  -7   3   12.90    0.48
   0  -7   3   12.39    0.35
   0  -7  -3   11.79    0.50
   0  -7  -3   12.07    0.39
   0  -7   3   12.74    0.46
   0   7  -3   12.29    0.36
   0   7   3   12.13    0.51
   0   7   3   12.12    0.52
   0   7   3   11.81    0.38
   0   7  -3   12.04    0.46
   0   7  -3   12.30    0.36
   0   7   3   12.13    0.38
   1  -7   3    7.71    0.26
  -1  -7  -3    8.30    0.30
   1  -7   3    7.93    0.29
  -1  -7  -3    7.93    0.38
   1  -7   3    7.90    0.40
  -1  -7  -3    7.51    0.30
   1  -7   3    7.81    0.27
  -1   7  -3    8.25    0.28
   1   7   3    8.00    0.42
   1   7   3    8.26    0.41
   1   7   3    7.62    0.30
   1   7   3    7.64    0.30
  -1   7  -3    7.90    0.30
  -1   7  -3    7.96    0.28
  -2  -7  -3    0.04    0.09
  -2  -7  -3    0.13    0.08
   2  -7   3    0.15    0.06
  -2  -7  -3    0.19    0.08
  -2   7  -3    0.24    0.08
   2   7   3    0.10    0.07
   2   7   3    0.09    0.08
  -2   7  -3    0.12    0.08
   3  -7   3   -0.01    0.08
  -3  -7  -3    0.09    0.13
  -3  -7  -3   -0.06    0.09
   3   7   3   -0.03    0.08
   3   7   3   -0.04    0.09
  -4  -7  -3    0.00    0.10
  -4  -7  -3    0.08    0.08
   4  -7   3   -0.10    0.08
  -4   7  -3   -0.11    0.09
   4   7   3    0.08    0.11
   4   7   3    0.04    0.08
  -4   7  -3    0.01    0.07
  -5  -7  -3    4.58    0.32
  -5  -7  -3    5.03    0.45
   5  -7   3    5.10    0.30
   5   7   3    5.04    0.33
   5   7   3    4.05    0.27
  -5   7  -3    4.31    0.28
  -6  -7  -3    2.46    0.26
  -6  -7  -3    2.02    0.34
   6  -7   3    2.57    0.27
   6   7   3    2.57    0.29
   6   7   3    2.56    0.28
  -6   7  -3    2.49    0.28
  -7  -7  -3    0.76    0.19
  -7  -7  -3    0.66    0.28
   7  -7   3    0.67    0.20
   7   7   3    0.97    0.21
   7   7   3    0.67    0.15
  -7   7  -3    0.58    0.22
   8  -7   3    0.09    0.17
  -8  -7  -3   -0.42    0.21
  -8  -7  -3    0.13    0.18
  -8   7  -3    0.11    0.19
   8   7   3    0.15    0.11
   8   7   3   -0.03    0.12
   9  -7   3    0.49    0.23
  -9  -7  -3    1.45    0.29
   9   7   3    1.44    0.27
  -9   7  -3    1.45    0.31
 -10  -7  -3    0.06    0.34
  10  -7   3    0.50    0.26
 -10  -7  -3    1.55    0.32
  10   7   3    0.98    0.27
 -11  -8   3   -0.03    0.22
 -10  -8   3    0.48    0.23
 -10  -8   3   -0.26    0.32
  10  -8  -3    0.03    0.24
 -10   8   3   -0.48    0.24
  10   8  -3   -0.10    0.14
  -9  -8   3    0.66    0.24
  -9  -8   3    0.50    0.27
   9  -8  -3    0.27    0.24
  -9   8   3    0.44    0.22
   9   8  -3    0.46    0.18
  -8  -8   3    0.16    0.19
   8  -8  -3   -0.08    0.14
  -8  -8   3    0.33    0.19
   8   8  -3    0.08    0.17
  -8   8   3    0.23    0.17
  -7  -8   3    1.05    0.27
  -7  -8   3    1.20    0.21
   7  -8  -3    1.12    0.24
   7   8  -3    1.06    0.19
  -7   8   3    0.84    0.16
  -7   8   3    1.30    0.24
  -6  -8   3    1.83    0.24
   6  -8  -3    1.85    0.26
  -6  -8   3    1.35    0.27
  -6   8   3    1.30    0.24
   6   8  -3    1.59    0.21
  -6   8   3    1.14    0.17
   5  -8  -3    0.02    0.13
  -5  -8   3   -0.05    0.08
  -5  -8   3   -0.06    0.11
  -5   8   3   -0.02    0.11
   5   8  -3    0.04    0.09
  -5   8   3    0.03    0.08
  -5   8   3   -0.04    0.12
   4  -8  -3    0.63    0.16
  -4  -8   3    0.62    0.17
  -4  -8   3    0.78    0.15
  -4   8   3    0.52    0.16
   4   8  -3    0.55    0.13
  -4   8   3    0.60    0.16
   4   8  -3    0.62    0.14
  -3  -8   3    2.73    0.14
  -3  -8   3    2.63    0.20
  -3  -8   3    2.70    0.33
   3  -8  -3    2.55    0.23
  -3   8   3    2.84    0.30
  -3   8   3    2.73    0.22
   3   8  -3    2.63    0.18
   3   8  -3    3.10    0.21
   2  -8  -3   25.14    0.67
  -2  -8   3   25.59    0.65
  -2  -8   3   26.81    0.92
  -2  -8   3   26.37    0.75
   2   8  -3   24.88    0.64
   2   8  -3   24.86    0.64
  -2   8   3   25.87    0.94
  -2   8   3   25.67    0.69
  -1  -8   3   23.60    0.59
  -1  -8   3   23.38    0.79
  -1  -8   3   22.90    0.73
   1  -8  -3   22.14    0.61
   1   8  -3   23.93    0.59
   1   8  -3   23.27    0.59
  -1   8   3   22.87    0.63
  -1   8   3   23.08    0.77
  -1   8   3   23.23    0.84
   1   8  -3   23.11    0.80
   0  -8   3    0.88    0.12
   0  -8  -3    0.98    0.14
   0  -8   3    0.86    0.15
   0  -8   3    0.82    0.12
   0  -8  -3    0.85    0.16
   0   8  -3    1.10    0.14
   0   8  -3    1.09    0.16
   0   8   3    0.61    0.14
   0   8   3    0.66    0.15
   0   8  -3    1.09    0.13
   0   8   3    0.80    0.14
  -1  -8  -3   -0.01    0.05
   1  -8   3   -0.08    0.09
   1  -8   3    0.05    0.06
  -1  -8  -3   -0.17    0.08
   1  -8   3    0.02    0.07
  -1   8  -3    0.09    0.07
   1   8   3   -0.03    0.10
   1   8   3   -0.07    0.06
  -1   8  -3    0.02    0.08
  -1   8  -3   -0.01    0.04
   2  -8   3    0.54    0.11
  -2  -8  -3    0.51    0.13
  -2  -8  -3    0.52    0.12
  -2   8  -3    0.60    0.11
   2   8   3    0.47    0.11
   2   8   3    0.37    0.13
  -2   8  -3    0.47    0.12
   3  -8   3    2.57    0.19
  -3  -8  -3    2.46    0.22
  -3  -8  -3    2.28    0.30
   3   8   3    2.21    0.25
   3   8   3    2.23    0.19
  -3   8  -3    2.46    0.18
  -3   8  -3    2.53    0.21
  -4  -8  -3    3.13    0.42
  -4  -8  -3    2.95    0.27
   4  -8   3    2.81    0.23
  -4   8  -3    3.01    0.22
  -4   8  -3    3.11    0.23
   4   8   3    2.73    0.25
   4   8   3    2.85    0.27
  -5  -8  -3    1.28    0.28
  -5  -8  -3    1.23    0.20
   5  -8   3    1.55    0.21
  -5   8  -3    1.27    0.21
   5   8   3    1.32    0.20
   5   8   3    1.24    0.21
   6  -8   3    6.76    0.38
  -6  -8  -3    7.92    0.61
  -6  -8  -3    7.43    0.44
  -6   8  -3    6.94    0.39
   6   8   3    7.64    0.45
   6   8   3    7.49    0.42
   7  -8   3    1.68    0.25
  -7  -8  -3    1.85    0.28
  -7  -8  -3    1.14    0.29
   7   8   3    1.75    0.27
   7   8   3    1.70    0.26
  -7   8  -3    1.61    0.25
  -8  -8  -3    1.59    0.29
  -8  -8  -3    0.96    0.35
   8  -8   3    1.23    0.22
   8   8   3    1.08    0.22
  -8   8  -3    1.23    0.25
  -9  -8  -3    0.11    0.24
  -9  -8  -3    0.41    0.23
   9   8   3    0.71    0.24
  -9   8  -3    0.42    0.25
  10   8   3    0.13    0.23
 -10  -9   3   -0.03    0.15
  10  -9  -3   -0.25    0.22
   9  -9  -3    0.21    0.23
  -9  -9   3   -0.06    0.21
  -9  -9   3    0.13    0.20
   9   9  -3    0.08    0.15
  -9   9   3    0.02    0.18
  -8  -9   3    0.73    0.28
   8  -9  -3    1.45    0.29
  -8  -9   3    1.41    0.27
   8   9  -3    1.45    0.27
  -8   9   3    1.17    0.26
   7  -9  -3    3.65    0.37
  -7  -9   3    3.37    0.49
  -7  -9   3    4.45    0.37
  -7   9   3    3.79    0.35
   7   9  -3    4.02    0.35
  -6  -9   3    4.97    0.57
   6  -9  -3    4.81    0.37
  -6  -9   3    4.52    0.34
  -6   9   3    4.13    0.38
   6   9  -3    4.63    0.34
  -6   9   3    4.23    0.33
   5  -9  -3    2.62    0.28
  -5  -9   3    1.82    0.30
  -5  -9   3    2.53    0.26
  -5   9   3    2.44    0.26
  -5   9   3    1.91    0.32
   5   9  -3    2.69    0.26
  -5   9   3    2.61    0.26
   4  -9  -3    1.44    0.21
  -4  -9   3    1.77    0.21
  -4  -9   3    1.11    0.24
   4   9  -3    1.39    0.17
  -4   9   3    1.19    0.21
  -4   9   3    1.30    0.27
  -3  -9   3    3.57    0.18
   3  -9  -3    3.59    0.24
  -3  -9   3    3.85    0.39
  -3  -9   3    3.35    0.22
   3   9  -3    3.68    0.25
   3   9  -3    3.54    0.24
  -3   9   3    3.80    0.40
  -3   9   3    3.47    0.25
  -2  -9   3    1.84    0.18
  -2  -9   3    1.26    0.20
  -2  -9   3    1.41    0.17
   2  -9  -3    1.33    0.17
   2   9  -3    1.67    0.17
   2   9  -3    1.60    0.15
  -2   9   3    1.54    0.18
  -2   9   3    1.36    0.24
   1  -9  -3    6.36    0.32
  -1  -9   3    6.86    0.40
  -1  -9   3    6.58    0.29
  -1  -9   3    6.61    0.34
   1   9  -3    6.51    0.29
  -1   9   3    6.76    0.39
  -1   9   3    6.48    0.42
   1   9  -3    6.68    0.39
  -1   9   3    7.19    0.34
   1   9  -3    6.29    0.29
   0  -9  -3    0.16    0.09
   0  -9   3    0.17    0.09
   0  -9   3    0.31    0.13
   0  -9   3    0.34    0.10
   0   9  -3    0.35    0.09
   0   9   3    0.37    0.13
   0   9  -3    0.27    0.09
   0   9   3    0.30    0.13
   0   9  -3    0.43    0.09
   1  -9   3    0.92    0.13
  -1  -9  -3    0.95    0.15
   1  -9   3    1.09    0.15
   1   9   3    0.89    0.19
  -1   9  -3    0.94    0.14
  -1   9  -3    1.00    0.13
  -1   9  -3    0.90    0.13
   1   9   3    0.90    0.14
   2  -9   3    1.19    0.14
  -2  -9  -3    1.13    0.18
  -2   9  -3    1.22    0.15
   2   9   3    1.09    0.19
   2   9   3    1.21    0.18
  -2   9  -3    1.24    0.16
   3  -9   3   20.01    0.58
  -3  -9  -3   20.70    0.64
   3   9   3   20.59    0.77
   3   9   3   19.63    0.60
  -3   9  -3   20.18    0.57
  -3   9  -3   19.44    0.59
  -4  -9  -3    6.33    0.55
   4  -9   3    5.38    0.31
  -4  -9  -3    5.68    0.36
  -4   9  -3    5.58    0.34
   4   9   3    5.88    0.40
   4   9   3    4.96    0.30
  -5  -9  -3    0.74    0.25
   5  -9   3    0.45    0.16
  -5  -9  -3    0.50    0.16
   5   9   3    0.46    0.16
   5   9   3    0.58    0.19
  -5   9  -3    0.52    0.16
  -6  -9  -3    1.73    0.32
   6  -9   3    1.81    0.25
  -6  -9  -3    2.39    0.30
   6   9   3    2.06    0.27
   6   9   3    1.96    0.28
  -6   9  -3    1.92    0.28
  -7  -9  -3   -0.26    0.15
  -7  -9  -3    0.13    0.18
   7  -9   3   -0.17    0.10
   7   9   3    0.11    0.18
  -7   9  -3   -0.21    0.17
   7   9   3    0.08    0.12
   8  -9   3   -0.11    0.16
  -8  -9  -3    0.06    0.19
  -8  -9  -3   -0.30    0.17
   8   9   3    0.42    0.20
  -8   9  -3   -0.09    0.20
   9  -9   3    0.12    0.20
  -9  -9  -3    0.24    0.19
  -9  -9  -3   -0.61    0.31
   9   9   3    0.14    0.21
  -9   9  -3   -0.29    0.22
 -10 -10   3    0.18    0.19
  -9 -10   3    0.66    0.24
   9 -10  -3    0.49    0.27
  -9 -10   3    0.23    0.26
   9  10  -3    0.45    0.19
  -9  10   3    0.39    0.24
   8 -10  -3    0.42    0.19
  -8 -10   3    0.39    0.25
  -8 -10   3    0.73    0.23
  -8  10   3    0.36    0.20
   8  10  -3    0.63    0.22
   7 -10  -3    3.54    0.38
  -7 -10   3    3.11    0.34
  -7 -10   3    2.04    0.41
  -7  10   3    2.11    0.30
   7  10  -3    3.05    0.33
  -6 -10   3    2.04    0.25
  -6 -10   3    1.74    0.36
   6 -10  -3    2.07    0.29
   6  10  -3    1.91    0.24
  -6  10   3    1.83    0.30
  -6  10   3    1.78    0.24
  -5 -10   3   -0.03    0.18
  -5 -10   3    0.28    0.12
   5 -10  -3   -0.03    0.16
  -5  10   3    0.01    0.13
   5  10  -3    0.01    0.13
  -5  10   3    0.00    0.20
  -5  10   3   -0.04    0.09
  -4 -10   3   -0.01    0.12
  -4 -10   3   -0.04    0.16
   4 -10  -3    0.08    0.14
  -4  10   3   -0.06    0.11
  -4  10   3    0.07    0.15
   4  10  -3   -0.18    0.12
  -3 -10   3    3.92    0.27
  -3 -10   3    4.50    0.44
   3 -10  -3    4.24    0.30
  -3 -10   3    4.16    0.22
   3  10  -3    3.98    0.27
  -3  10   3    5.49    0.35
  -3  10   3    3.87    0.39
  -2 -10   3    0.08    0.12
  -2 -10   3   -0.03    0.10
   2 -10  -3    0.03    0.12
  -2 -10   3   -0.08    0.08
   2  10  -3    0.09    0.08
   2  10  -3   -0.03    0.08
  -2  10   3   -0.01    0.09
  -2  10   3    0.13    0.17
  -2  10   3   -0.13    0.10
  -1 -10   3    1.90    0.19
   1 -10  -3    2.26    0.23
  -1 -10   3    2.27    0.25
  -1 -10   3    2.54    0.28
  -1  10   3    2.50    0.35
  -1  10   3    2.40    0.21
   1  10  -3    2.50    0.20
   1  10  -3    2.02    0.18
   1  10  -3    2.71    0.27
   0 -10   3    2.81    0.21
   0 -10   3    2.83    0.25
   0 -10  -3    2.82    0.22
   0  10   3    2.95    0.36
   0  10  -3    3.00    0.21
   0  10   3    2.80    0.22
   0  10  -3    3.12    0.23
   0  10  -3    3.24    0.27
  -1 -10  -3    1.26    0.18
   1 -10   3    1.20    0.15
  -1  10  -3    1.13    0.16
  -1  10  -3    1.32    0.17
   1  10   3    1.07    0.18
  -1  10  -3    1.31    0.17
   1  10   3    1.22    0.23
   2 -10   3    6.19    0.31
  -2 -10  -3    5.83    0.32
  -2  10  -3    6.47    0.31
   2  10   3    6.59    0.44
   2  10   3    6.22    0.35
  -2  10  -3    5.79    0.24
  -2  10  -3    6.18    0.30
  -3 -10  -3    0.37    0.17
   3 -10   3    0.48    0.15
   3  10   3    0.17    0.18
  -3  10  -3    0.55    0.16
   3  10   3    0.58    0.18
   4 -10   3    0.73    0.15
  -4 -10  -3    1.15    0.22
  -4 -10  -3    0.66    0.21
  -4  10  -3    1.16    0.21
   4  10   3    0.98    0.18
   4  10   3    0.72    0.19
   5 -10   3    0.28    0.16
  -5 -10  -3    0.37    0.21
  -5 -10  -3    0.38    0.15
  -5  10  -3    0.45    0.19
   5  10   3    0.54    0.19
   5  10   3    0.34    0.16
  -6 -10  -3   -0.32    0.22
  -6 -10  -3    0.25    0.18
   6 -10   3    0.02    0.15
   6  10   3    0.22    0.17
   6  10   3    0.05    0.14
  -6  10  -3   -0.06    0.17
   7 -10   3   -0.03    0.12
  -7 -10  -3    0.10    0.14
  -7 -10  -3   -0.56    0.24
   7  10   3    0.03    0.18
  -7  10  -3   -0.02    0.20
  -8 -10  -3    0.20    0.21
   8 -10   3   -0.26    0.15
  -8  10  -3   -0.08    0.20
   8  10   3   -0.13    0.18
  -9 -10  -3    0.21    0.23
  -9 -10  -3   -0.39    0.24
   9  10   3    0.16    0.17
  -9 -11   3    0.35    0.21
   9 -11  -3   -0.13    0.15
  -9  11   3   -0.06    0.19
  -8 -11   3    0.30    0.34
  -8 -11   3    1.18    0.26
   8 -11  -3    0.81    0.23
   8  11  -3    0.85    0.25
  -8  11   3    1.26    0.32
   7 -11  -3    0.23    0.17
  -7 -11   3   -0.02    0.26
  -7 -11   3    0.19    0.18
   7  11  -3    0.16    0.18
  -7  11   3    0.23    0.19
  -6 -11   3    1.52    0.25
   6 -11  -3    1.35    0.27
  -6 -11   3    1.06    0.28
  -6  11   3    1.26    0.25
   6  11  -3    1.32    0.21
  -5 -11   3    1.61    0.24
   5 -11  -3    1.52    0.23
  -5 -11   3    1.40    0.29
  -5  11   3    1.50    0.27
   5  11  -3    1.31    0.20
  -5  11   3    1.11    0.17
  -5  11   3    1.51    0.30
  -4 -11   3    0.76    0.18
  -4 -11   3    0.55    0.19
   4 -11  -3    0.61    0.16
  -4  11   3    0.59    0.21
   4  11  -3    0.83    0.19
  -4  11   3    0.51    0.24
  -3 -11   3    0.15    0.17
   3 -11  -3    0.19    0.12
  -3 -11   3    0.15    0.07
  -3 -11   3   -0.17    0.11
  -3  11   3    0.17    0.16
  -3  11   3   -0.20    0.11
   3  11  -3    0.03    0.13
  -3  11   3   -0.06    0.15
  -2 -11   3   -0.02    0.08
   2 -11  -3   -0.03    0.12
  -2 -11   3   -0.08    0.10
  -2 -11   3    0.09    0.13
   2  11  -3   -0.24    0.10
  -2  11   3   -0.11    0.18
  -2  11   3   -0.10    0.10
  -1 -11   3    0.41    0.14
   1 -11  -3    0.43    0.13
  -1 -11   3    0.32    0.15
  -1 -11   3    0.39    0.16
   1  11  -3    0.65    0.16
   1  11  -3    0.54    0.14
  -1  11   3    0.41    0.21
  -1  11   3    0.73    0.18
   0 -11  -3    4.18    0.30
   0 -11   3    3.86    0.33
   0 -11   3    3.79    0.26
   0  11  -3    3.95    0.30
   0  11  -3    3.91    0.26
   0  11   3    3.96    0.27
   0  11  -3    3.77    0.28
   0  11   3    4.06    0.43
   1 -11   3    0.50    0.13
  -1 -11  -3    0.76    0.18
  -1  11  -3    0.75    0.15
  -1  11  -3    0.56    0.16
   1  11   3    0.69    0.22
   1  11   3    0.92    0.19
  -1  11  -3    0.42    0.11
   2 -11   3   23.67    0.67
  -2 -11  -3   24.32    0.74
   2  11   3   23.95    0.92
  -2  11  -3   22.00    0.66
   2  11   3   23.93    0.73
  -2  11  -3   24.46    0.71
  -3 -11  -3    0.02    0.12
   3 -11   3   -0.03    0.10
   3  11   3   -0.05    0.19
  -3  11  -3    0.01    0.16
   3  11   3    0.39    0.18
   4 -11   3    5.82    0.35
  -4 -11  -3    6.10    0.40
   4  11   3    5.93    0.39
  -4  11  -3    5.55    0.34
   4  11   3    5.78    0.46
  -5 -11  -3    0.38    0.22
  -5 -11  -3    0.87    0.20
   5 -11   3    0.49    0.18
   5  11   3    0.59    0.20
   5  11   3    0.61    0.20
  -5  11  -3    0.41    0.16
   6 -11   3    0.19    0.17
  -6 -11  -3   -0.33    0.26
  -6 -11  -3    0.31    0.20
   6  11   3    0.07    0.16
   6  11   3    0.31    0.19
  -6  11  -3    0.10    0.19
  -7 -11  -3    0.11    0.15
   7 -11   3    0.08    0.13
  -7  11  -3   -0.39    0.16
   7  11   3    0.33    0.20
  -8 -11  -3   -0.12    0.13
   8  11   3    0.03    0.20
  -8  11  -3   -0.25    0.20
   9  11   3    0.11    0.22
   9 -12  -3   -0.41    0.22
  -8 -12   3    0.47    0.22
   8 -12  -3    0.49    0.27
   8  12  -3    0.62    0.23
  -8  12   3    0.24    0.28
   7 -12  -3    0.13    0.22
  -7 -12   3    0.23    0.18
  -7 -12   3   -0.14    0.19
   7  12  -3    0.13    0.19
  -7  12   3   -0.15    0.23
   6 -12  -3    0.54    0.19
  -6 -12   3    0.24    0.28
  -6 -12   3    0.95    0.22
  -6  12   3    0.95    0.27
   6  12  -3    0.71    0.18
   5 -12  -3    0.13    0.18
  -5 -12   3    0.15    0.16
  -5 -12   3   -0.08    0.23
  -5  12   3    0.32    0.23
  -5  12   3   -0.05    0.19
   5  12  -3    0.21    0.13
  -4 -12   3   -0.11    0.19
  -4 -12   3   -0.24    0.11
   4 -12  -3   -0.02    0.12
  -4  12   3   -0.12    0.12
  -4  12   3   -0.23    0.13
   4  12  -3   -0.20    0.13
  -3 -12   3    2.34    0.23
  -3 -12   3    1.49    0.29
   3 -12  -3    2.74    0.26
   3  12  -3    2.29    0.26
  -3  12   3    2.35    0.28
  -3  12   3    2.18    0.36
  -2 -12   3   -0.12    0.12
  -2 -12   3   -0.02    0.11
   2 -12  -3    0.01    0.10
  -2 -12   3   -0.07    0.14
   2  12  -3   -0.09    0.13
  -2  12   3   -0.23    0.18
  -2  12   3   -0.11    0.10
   1 -12  -3    2.88    0.28
  -1 -12   3    2.25    0.33
  -1 -12   3    1.79    0.20
   1  12  -3    1.75    0.23
  -1  12   3    2.61    0.25
  -1  12   3    2.23    0.34
   0 -12   3    0.00    0.13
   0 -12   3    0.08    0.13
   0 -12  -3    0.40    0.17
   0  12  -3    0.02    0.10
   0  12  -3   -0.11    0.14
   0  12   3    0.26    0.16
   0  12   3   -0.14    0.19
  -1 -12  -3    3.03    0.30
   1 -12   3    2.96    0.27
   1  12   3    3.30    0.32
   1  12   3    2.93    0.42
  -1  12  -3    2.71    0.26
  -1  12  -3    2.80    0.25
  -2 -12  -3   12.47    0.51
   2 -12   3   11.80    0.46
   2  12   3   13.04    0.68
   2  12   3   12.17    0.50
  -2  12  -3   12.66    0.51
  -3 -12  -3    0.06    0.17
   3 -12   3    0.07    0.14
   3  12   3   -0.12    0.11
  -3  12  -3   -0.21    0.14
   3  12   3   -0.20    0.16
   4 -12   3    1.89    0.25
  -4 -12  -3    1.94    0.26
   4  12   3    1.33    0.25
   4  12   3    1.69    0.26
  -4  12  -3    1.89    0.27
  -5 -12  -3    0.57    0.17
   5 -12   3    0.54    0.19
  -5  12  -3    0.31    0.19
   5  12   3    0.30    0.15
   5  12   3   -0.04    0.17
  -6 -12  -3    0.10    0.14
   6 -12   3    0.06    0.12
   6  12   3   -0.02    0.17
  -6  12  -3    0.00    0.19
  -7 -12  -3   -0.21    0.24
  -7 -12  -3    0.47    0.19
   7 -12   3    0.68    0.23
   7  12   3    0.63    0.20
  -7  12  -3    0.36    0.20
  -8 -12  -3    0.30    0.18
  -8  12  -3   -0.23    0.14
   8  12   3    0.26    0.18
   8 -13  -3    0.52    0.22
  -8  13   3    0.49    0.24
   7 -13  -3    0.35    0.20
  -7 -13   3    0.44    0.20
  -7 -13   3   -0.02    0.22
   7  13  -3    0.68    0.24
  -7  13   3    0.62    0.24
  -6 -13   3    0.56    0.20
  -6 -13   3    0.25    0.22
   6 -13  -3    0.32    0.23
   6  13  -3    0.33    0.16
  -6  13   3   -0.09    0.22
  -5 -13   3    0.06    0.19
   5 -13  -3    0.22    0.19
  -5 -13   3    0.17    0.16
   5  13  -3    0.12    0.14
  -5  13   3    0.27    0.23
  -5  13   3    0.49    0.26
  -4 -13   3   -0.27    0.19
  -4 -13   3    0.01    0.14
   4 -13  -3   -0.03    0.17
   4  13  -3   -0.27    0.13
  -4  13   3    0.04    0.21
  -4  13   3   -0.09    0.13
  -3 -13   3   -0.14    0.18
  -3 -13   3    0.17    0.15
   3 -13  -3    0.18    0.14
   3  13  -3    0.15    0.16
  -3  13   3    0.06    0.22
  -3  13   3   -0.01    0.13
  -2 -13   3   -0.15    0.12
  -2 -13   3   -0.22    0.15
   2 -13  -3    0.01    0.11
  -2  13   3   -0.13    0.20
  -2  13   3    0.09    0.13
   2  13  -3   -0.29    0.12
  -1 -13   3    1.31    0.21
  -1 -13   3    0.88    0.21
   1 -13  -3    1.19    0.20
  -1  13   3    1.02    0.23
   1  13  -3    1.21    0.22
  -1  13   3    0.98    0.28
   0 -13   3    1.26    0.21
   0 -13  -3    1.18    0.22
   0  13   3    1.28    0.29
   0  13  -3    1.10    0.19
   0  13   3    1.12    0.23
  -1 -13  -3    4.81    0.37
   1 -13   3    4.30    0.31
   1  13   3    3.99    0.46
   1  13   3    4.25    0.32
  -1  13  -3    4.47    0.34
  -2 -13  -3    7.11    0.43
   2 -13   3    7.07    0.38
   2  13   3    6.83    0.54
   2  13   3    7.13    0.43
  -2  13  -3    6.72    0.41
  -3 -13  -3    1.42    0.26
   3 -13   3    1.19    0.21
  -3  13  -3    0.99    0.19
   3  13   3    0.72    0.23
   3  13   3    1.13    0.24
   4 -13   3    0.27    0.16
  -4 -13  -3    0.50    0.21
  -4  13  -3    0.35    0.16
   4  13   3    0.39    0.16
   4  13   3    0.00    0.18
   5 -13   3    0.44    0.15
  -5 -13  -3    0.40    0.21
   5  13   3    0.50    0.21
  -5  13  -3    0.39    0.21
   6 -13   3    0.18    0.18
  -6 -13  -3    0.17    0.15
   6  13   3    0.06    0.15
  -6  13  -3   -0.15    0.18
  -7 -13  -3    0.31    0.22
   7  13   3    0.14    0.21
  -7  13  -3    0.04    0.23
  -8 -13  -3    0.37    0.24
   8  13   3   -0.14    0.22
   8 -14  -3    0.40    0.28
  -7 -14   3   -0.04    0.34
   7 -14  -3    0.76    0.28
  -7  14   3    0.56    0.31
   7  14  -3    0.69    0.24
  -6 -14   3    0.17    0.17
   6 -14  -3   -0.17    0.19
  -6  14   3   -0.06    0.25
   6  14  -3   -0.03    0.13
   5 -14  -3    0.43    0.19
  -5 -14   3    0.44    0.16
  -5 -14   3    0.06    0.27
   5  14  -3    0.74    0.22
  -5  14   3    0.41    0.21
  -4 -14   3    1.86    0.27
   4 -14  -3    1.36    0.28
  -4 -14   3    1.09    0.27
   4  14  -3    1.58    0.26
  -4  14   3    1.50    0.30
  -4  14   3    1.58    0.35
  -3 -14   3    0.08    0.14
   3 -14  -3    0.11    0.13
  -3  14   3    0.03    0.14
  -3  14   3    0.16    0.22
   3  14  -3    0.02    0.11
   2 -14  -3    0.21    0.18
  -2 -14   3   -0.19    0.17
  -2 -14   3    0.13    0.14
   2  14  -3    0.04    0.15
  -2  14   3    0.02    0.21
  -2  14   3   -0.09    0.18
   1 -14  -3    1.02    0.22
  -1 -14   3    1.10    0.20
  -1 -14   3    0.47    0.19
  -1  14   3    1.10    0.22
  -1  14   3    1.12    0.30
   1  14  -3    1.24    0.21
   0 -14   3    2.52    0.27
   0 -14  -3    2.35    0.26
   0  14   3    2.34    0.30
   0  14   3    2.36    0.37
   0  14  -3    2.32    0.29
  -1 -14  -3   -0.01    0.16
   1 -14   3    0.19    0.14
   1  14   3    0.02    0.19
   1  14   3    0.02    0.14
  -1  14  -3   -0.03    0.15
  -2 -14  -3    0.07    0.17
   2 -14   3   -0.05    0.12
  -2  14  -3   -0.02    0.12
   2  14   3    0.07    0.18
   2  14   3   -0.26    0.17
  -3 -14  -3    0.14    0.18
   3 -14   3    0.26    0.15
  -3  14  -3   -0.03    0.12
   3  14   3   -0.10    0.12
   3  14   3   -0.21    0.20
  -4 -14  -3    0.14    0.19
   4 -14   3   -0.03    0.11
  -4  14  -3   -0.11    0.18
   4  14   3    0.22    0.19
   4  14   3   -0.41    0.18
   5 -14   3    0.35    0.19
  -5 -14  -3    0.46    0.21
  -5  14  -3    0.21    0.21
   5  14   3    0.34    0.21
  -6 -14  -3    0.04    0.20
   6  14   3    0.12    0.21
  -6  14  -3    0.24    0.23
  -7 -14  -3    0.54    0.24
   7  14   3    0.54    0.25
   7 -15  -3    0.61    0.27
  -6 -15   3   -0.59    0.26
   6 -15  -3    0.06    0.17
  -6  15   3   -0.40    0.23
   6  15  -3    0.33    0.22
  -5 -15   3    0.24    0.17
   5 -15  -3   -0.09    0.14
  -5 -15   3   -0.22    0.18
  -5  15   3   -0.04    0.17
   5  15  -3    0.12    0.18
   4 -15  -3    0.28    0.22
  -4 -15   3    0.59    0.17
  -4 -15   3   -0.12    0.25
  -4  15   3    0.43    0.22
  -4  15   3    0.22    0.24
   4  15  -3    0.68    0.21
   3 -15  -3    0.03    0.14
  -3 -15   3   -0.37    0.19
  -3 -15   3    0.09    0.15
  -3  15   3   -0.02    0.20
  -3  15   3    0.26    0.22
   3  15  -3    0.07    0.17
   2 -15  -3    0.06    0.18
  -2 -15   3    0.11    0.11
  -2  15   3   -0.01    0.14
   2  15  -3   -0.07    0.16
  -2  15   3   -0.06    0.20
   1 -15  -3    0.03    0.16
  -1 -15   3    0.18    0.13
  -1  15   3   -0.04    0.18
  -1  15   3    0.02    0.20
   1  15  -3    0.08    0.12
   0 -15   3    0.48    0.14
   0 -15  -3    0.60    0.18
   0  15  -3    0.54    0.20
   0  15   3    0.23    0.16
   0  15   3    0.42    0.23
   1 -15   3    0.43    0.16
  -1 -15  -3    0.28    0.19
  -1  15  -3    0.56    0.20
   1  15   3    0.46    0.18
   1  15   3    0.15    0.22
  -2 -15  -3    0.14    0.18
   2 -15   3    0.28    0.16
   2  15   3   -0.08    0.19
   2  15   3    0.15    0.15
  -2  15  -3    0.28    0.19
  -3 -15  -3    0.10    0.14
   3 -15   3    0.19    0.16
   3  15   3    0.26    0.20
   3  15   3   -0.12    0.22
  -3  15  -3    0.23    0.15
  -4 -15  -3   -0.04    0.19
  -4  15  -3   -0.05    0.19
   4  15   3    0.11    0.15
  -5 -15  -3    0.13    0.15
   5  15   3    0.07    0.16
  -5  15  -3   -0.02    0.16
  -6 -15  -3    0.13    0.17
  -6  15  -3   -0.17    0.22
   6  15   3    0.34    0.24
  -6 -16   3   -0.51    0.31
   6 -16  -3    0.06    0.17
   5 -16  -3    0.12    0.18
  -5  16   3    0.07    0.20
   5  16  -3    0.20    0.20
   4 -16  -3    0.48    0.24
  -4 -16   3   -0.10    0.28
  -4  16   3    0.81    0.28
  -4  16   3    0.30    0.21
   4  16  -3    0.55    0.22
   3 -16  -3    0.00    0.20
  -3 -16   3   -0.48    0.22
  -3 -16   3   -0.01    0.16
  -3  16   3    0.13    0.23
  -3  16   3    0.24    0.20
   3  16  -3    0.09    0.14
   2 -16  -3   -0.05    0.17
  -2 -16   3    0.06    0.15
  -2  16   3    0.19    0.23
  -2  16   3    0.15    0.22
   2  16  -3    0.12    0.17
   1 -16  -3   -0.07    0.12
  -1 -16   3    0.08    0.14
   1  16  -3    0.03    0.12
  -1  16   3   -0.01    0.15
  -1  16   3   -0.11    0.14
   0 -16  -3    0.10    0.14
   0 -16   3    0.20    0.15
   0  16  -3    0.03    0.17
   0  16   3    0.15    0.16
   0  16   3   -0.14    0.20
  -1 -16  -3    0.51    0.20
   1 -16   3    0.52    0.18
  -1  16  -3    0.61    0.18
   1  16   3    0.29    0.18
   1  16   3    0.32    0.23
  -2 -16  -3    0.24    0.16
   2  16   3   -0.12    0.23
  -2  16  -3    0.21    0.20
   2  16   3   -0.07    0.13
  -3 -16  -3    0.17    0.20
   3  16   3    0.37    0.23
   3  16   3   -0.35    0.20
  -3  16  -3    0.10    0.19
  -4 -16  -3    0.10    0.20
  -4  16  -3    0.01    0.21
   4  16   3    0.08    0.21
  -5 -16  -3    1.02    0.27
   5  16   3    0.87    0.28
  -5  16  -3    0.70    0.23
  -6 -16  -3   -0.02    0.22
   5 -17  -3    0.11    0.18
   4 -17  -3   -0.02    0.15
   4  17  -3   -0.08    0.14
  -4  17   3    0.09    0.19
   3 -17  -3    0.12    0.15
  -3  17   3    0.26    0.19
  -3  17   3   -0.13    0.16
   3  17  -3   -0.05    0.19
   2 -17  -3    0.14    0.19
  -2  17   3    0.09    0.23
   2  17  -3   -0.26    0.16
  -2  17   3   -0.31    0.14
   1 -17  -3    0.20    0.19
   1  17  -3    0.03    0.18
  -1  17   3   -0.33    0.19
  -1  17   3    0.19    0.22
   0 -17  -3    0.14    0.19
   0  17   3    0.00    0.21
   0  17  -3   -0.14    0.17
   0  17   3   -0.22    0.19
  -1 -17  -3    0.48    0.18
  -1  17  -3    0.69    0.23
   1  17   3    0.33    0.25
   1  17   3    0.58    0.21
  -2 -17  -3    0.77    0.21
  -2  17  -3    0.52    0.20
   2  17   3    0.15    0.24
   2  17   3    0.49    0.24
  -3 -17  -3    0.43    0.22
  -3  17  -3    0.12    0.22
   3  17   3    0.05    0.17
  -4 -17  -3    0.46    0.24
   4  17   3    0.14    0.23
  -5 -17  -3    0.22    0.22
   4 -18  -3    0.26    0.22
   3 -18  -3   -0.13    0.19
  -3  18   3    0.29    0.20
   2 -18  -3    0.10    0.21
  -2  18   3    0.23    0.26
  -2  18   3   -0.40    0.21
   1 -18  -3    1.07    0.26
   1  18  -3    0.55    0.24
  -1  18   3    0.66    0.28
  -1  18   3    0.91    0.30
   0 -18  -3    0.78    0.24
   0  18   3    0.34    0.25
   0  18  -3    0.42    0.22
   0  18   3    0.41    0.24
  -1 -18  -3    0.38    0.17
   1  18   3    0.23    0.19
   1  18   3    0.34    0.23
  -1  18  -3    0.45    0.25
  -2 -18  -3    0.41    0.23
   2  18   3    0.44    0.26
  -3 -18  -3    0.10    0.15
  -4 -18  -3    0.25    0.18
   2 -19  -3    0.49    0.20
   1 -19  -3    0.65    0.20
  -1  19   3    0.65    0.29
   0 -19  -3    0.75    0.23
   0  19   3    0.57    0.26
  -1 -19  -3    0.47    0.18
  -2 -19  -3    0.70    0.26
 -11   0   4   -0.24    0.19
  11   0  -4   -0.34    0.20
 -11   0   4   -0.24    0.21
 -10   0   4   -0.13    0.19
 -10   0   4   -0.12    0.19
  10   0  -4   -0.25    0.18
  -9   0   4    0.01    0.17
  -9   0   4   -0.23    0.17
   9   0  -4   -0.13    0.16
  -8   0   4    0.58    0.21
  -8   0   4    0.68    0.21
   8   0  -4    0.69    0.21
  -7   0   4    0.23    0.14
   7   0  -4    0.21    0.12
  -7   0   4    0.29    0.13
  -6   0   4    0.60    0.15
   6   0  -4    0.67    0.15
   6   0  -4    0.37    0.14
  -6   0   4    0.53    0.15
  -5   0   4    2.70    0.20
   5   0  -4    2.89    0.21
   5   0  -4    2.64    0.21
  -5   0   4    2.42    0.32
   5   0  -4    2.34    0.23
   4   0  -4    0.44    0.11
   4   0  -4    0.25    0.10
  -4   0   4    0.13    0.10
  -4   0   4    0.27    0.09
  -4   0   4    0.27    0.13
   4   0  -4    0.43    0.12
  -4   0   4    0.27    0.09
  -3   0   4   48.83    0.97
  -3   0   4   49.35    1.28
   3   0  -4   49.22    0.99
  -3   0   4   48.54    0.99
   3   0  -4   48.83    1.28
  -3   0   4   48.28    1.38
   3   0  -4   48.47    0.97
  -2   0   4    3.94    0.15
  -2   0   4    4.21    0.21
   2   0  -4    3.97    0.15
   2   0  -4    4.29    0.20
   2   0  -4    4.08    0.15
  -2   0   4    4.05    0.26
  -2   0   4    4.00    0.16
  -1   0   4   11.08    0.37
   1   0  -4   10.37    0.36
  -1   0   4   10.95    0.24
  -1   0   4   11.49    0.24
   1   0  -4   10.78    0.24
   0   0   4  138.56    2.49
   0   0  -4  134.22    2.49
   0   0   4  137.41    2.49
  -1   0  -4   45.41    0.89
  -1   0  -4   49.54    0.90
   1   0   4   50.12    0.90
   1   0   4   50.46    0.90
  -2   0  -4   44.61    0.88
   2   0   4   44.99    0.87
   2   0   4   45.52    0.89
  -2   0  -4   45.82    0.89
   2   0   4   46.22    1.18
   3   0   4    5.77    0.29
  -3   0  -4    5.52    0.20
  -3   0  -4    5.22    0.22
   3   0   4    5.11    0.20
   3   0   4    5.47    0.22
  -4   0  -4    0.15    0.08
   4   0   4    0.15    0.08
   4   0   4    0.12    0.07
  -4   0  -4    0.05    0.07
   5   0   4   11.29    0.38
  -5   0  -4   11.30    0.41
   5   0   4   10.83    0.50
  -5   0  -4   11.57    0.52
  -5   0  -4   11.06    0.38
  -6   0  -4    1.95    0.20
  -6   0  -4    1.42    0.21
   6   0   4    1.88    0.21
   7   0   4    0.22    0.15
  -7   0  -4    0.13    0.11
  -7   0  -4    0.04    0.15
  -8   0  -4   23.12    0.98
   8   0   4   22.61    0.73
  -8   0  -4   22.31    0.78
   9   0   4    3.98    0.37
  -9   0  -4    4.26    0.36
  -9   0  -4    2.65    0.36
 -10   0  -4    0.41    0.19
  10   0   4    0.26    0.21
  11   0   4   -0.25    0.20
  11  -1  -4   -0.08    0.23
 -11  -1   4    0.08    0.18
 -11  -1   4   -0.12    0.24
  11   1  -4   -0.02    0.16
 -11   1   4   -0.21    0.20
 -11   1   4    0.02    0.23
  10  -1  -4   -0.12    0.14
 -10  -1   4   -0.30    0.18
 -10  -1   4   -0.17    0.18
 -10   1   4    0.12    0.17
 -10   1   4   -0.07    0.17
  10   1  -4   -0.10    0.20
  -9  -1   4   -0.39    0.15
   9  -1  -4    0.06    0.18
  -9  -1   4    0.00    0.14
  -9   1   4   -0.20    0.18
   9   1  -4    0.00    0.17
  -9   1   4   -0.02    0.17
   8  -1  -4    0.21    0.18
  -8  -1   4    0.38    0.20
  -8  -1   4    0.28    0.15
  -8   1   4    0.26    0.18
   8   1  -4    0.43    0.15
  -8   1   4    0.23    0.19
   7  -1  -4   -0.03    0.13
  -7  -1   4   -0.13    0.09
  -7  -1   4   -0.03    0.10
   7   1  -4   -0.07    0.13
  -7   1   4    0.21    0.16
  -7   1   4   -0.22    0.12
  -6  -1   4    1.04    0.22
   6  -1  -4    1.26    0.20
  -6  -1   4    1.54    0.20
   6   1  -4    1.42    0.20
  -6   1   4    1.19    0.22
   6   1  -4    1.56    0.19
  -6   1   4    1.73    0.21
  -5  -1   4   12.45    0.42
  -5  -1   4   11.73    0.63
   5  -1  -4   11.98    0.41
   5  -1  -4   11.45    0.40
   5  -1  -4   11.62    0.50
   5   1  -4   12.16    0.45
   5   1  -4   12.08    0.40
  -5   1   4   12.46    0.50
  -5   1   4   12.03    0.43
   5   1  -4   12.27    0.42
  -5   1   4   12.35    0.61
   4  -1  -4   40.80    0.91
  -4  -1   4   43.10    0.94
   4  -1  -4   43.88    0.95
  -4  -1   4   43.29    1.32
  -4  -1   4   43.49    1.14
  -4  -1   4   43.38    0.92
   4  -1  -4   44.41    1.22
   4   1  -4   44.29    0.94
  -4   1   4   43.43    0.95
   4   1  -4   43.17    1.31
   4   1  -4   43.19    0.92
   4   1  -4   43.57    1.15
  -4   1   4   41.57    0.92
  -4   1   4   43.55    1.30
  -4   1   4   42.94    1.20
   3  -1  -4    0.14    0.08
  -3  -1   4    0.05    0.05
   3  -1  -4    0.10    0.07
  -3  -1   4    0.00    0.06
   3  -1  -4    0.04    0.08
  -3  -1   4    0.08    0.06
  -3  -1   4   -0.03    0.07
  -3   1   4   -0.05    0.06
   3   1  -4    0.04    0.07
  -3   1   4    0.14    0.08
   3   1  -4   -0.04    0.05
  -3   1   4    0.01    0.06
   3   1  -4   -0.07    0.06
  -3   1   4    0.03    0.07
   3   1  -4    0.00    0.06
  -2  -1   4    5.78    0.18
  -2  -1   4    5.81    0.18
  -2  -1   4    5.54    0.22
   2  -1  -4    5.58    0.26
   2  -1  -4    5.61    0.19
   2  -1  -4    5.74    0.19
  -2  -1   4    5.93    0.32
  -2   1   4    5.84    0.27
  -2   1   4    5.49    0.18
  -2   1   4    5.64    0.20
   2   1  -4    5.83    0.18
   2   1  -4    5.04    0.22
   2   1  -4    5.83    0.18
   1  -1  -4    0.78    0.06
   1  -1  -4    0.77    0.10
  -1  -1   4    0.84    0.05
   1  -1  -4    0.73    0.06
  -1  -1   4    0.93    0.05
  -1  -1   4    0.66    0.09
  -1   1   4    0.82    0.10
  -1   1   4    0.77    0.06
   1   1  -4    0.84    0.05
  -1   1   4    0.84    0.07
   0  -1  -4   21.82    0.43
   0  -1  -4   22.33    0.44
   0   1   4   22.55    0.44
   0   1   4   22.12    0.44
   0   1   4   22.09    0.66
   1  -1   4    1.84    0.08
   1  -1   4    1.73    0.07
  -1  -1  -4    1.90    0.09
  -1  -1  -4    1.96    0.09
  -1   1  -4    1.71    0.07
   1   1   4    1.86    0.08
   1   1   4    1.98    0.09
  -2  -1  -4    5.78    0.20
   2  -1   4    5.91    0.18
  -2  -1  -4    5.83    0.19
   2  -1   4    5.80    0.19
   2   1   4    5.62    0.19
  -2   1  -4    5.98    0.19
  -2   1  -4    5.82    0.18
   2   1   4    6.00    0.20
   2   1   4    6.59    0.29
  -3  -1  -4   45.70    0.95
  -3  -1  -4   44.91    0.92
   3  -1   4   45.48    1.19
   3  -1   4   45.50    0.93
   3  -1   4   46.04    0.91
   3   1   4   44.44    0.93
   3   1   4   44.59    1.24
  -3   1  -4   45.29    0.91
  -3   1  -4   43.99    0.93
   3   1   4   45.46    0.92
  -4  -1  -4   -0.07    0.07
  -4  -1  -4    0.06    0.09
   4  -1   4    0.01    0.07
   4  -1   4    0.01    0.05
   4   1   4    0.02    0.07
  -4   1  -4   -0.04    0.06
  -4   1  -4    0.03    0.07
   4   1   4   -0.03    0.05
  -5  -1  -4    0.31    0.09
   5  -1   4    0.24    0.08
  -5  -1  -4    0.16    0.11
  -5  -1  -4    0.18    0.11
   5  -1   4    0.17    0.09
  -5   1  -4    0.27    0.11
  -5   1  -4    0.17    0.10
   5   1   4    0.19    0.10
  -5   1  -4    0.09    0.09
   5   1   4    0.23    0.11
  -6  -1  -4    0.08    0.13
   6  -1   4    0.11    0.09
  -6  -1  -4   -0.02    0.09
   6  -1   4    0.03    0.08
   6   1   4    0.07    0.11
  -6   1  -4    0.07    0.11
  -6   1  -4    0.02    0.11
  -7  -1  -4    0.00    0.14
  -7  -1  -4    0.02    0.15
   7  -1   4    0.08    0.11
  -7   1  -4    0.07    0.13
  -7   1  -4    0.07    0.15
   7   1   4   -0.04    0.09
   8  -1   4    0.89    0.20
  -8  -1  -4    0.46    0.16
  -8  -1  -4    0.32    0.21
  -8   1  -4    0.19    0.17
  -8   1  -4    0.90    0.22
   8   1   4    0.79    0.20
   9  -1   4    0.22    0.19
  -9  -1  -4   -0.27    0.20
  -9  -1  -4    0.48    0.22
  -9   1  -4   -0.13    0.17
  -9   1  -4    0.22    0.16
   9   1   4    0.17    0.18
 -10  -1  -4   -0.03    0.20
  10  -1   4    0.01    0.15
 -10   1  -4    0.00    0.20
  10   1   4   -0.02    0.18
  11  -1   4   -0.41    0.18
  11   1   4   -0.27    0.19
 -11  -2   4    0.01    0.20
  11  -2  -4   -0.28    0.22
 -11  -2   4    0.04    0.23
  11   2  -4   -0.40    0.20
 -11   2   4   -0.23    0.19
 -11   2   4   -0.04    0.17
  10  -2  -4   -0.39    0.17
 -10  -2   4   -0.06    0.20
 -10  -2   4   -0.15    0.15
 -10   2   4   -0.09    0.22
  10   2  -4   -0.29    0.18
 -10   2   4    0.00    0.18
   9  -2  -4    0.01    0.18
  -9  -2   4   -0.04    0.18
  -9  -2   4   -0.06    0.18
   9   2  -4   -0.15    0.17
  -9   2   4    0.18    0.17
  -9   2   4    0.20    0.20
   8  -2  -4   -0.06    0.16
  -8  -2   4    0.08    0.18
  -8  -2   4   -0.01    0.16
   8   2  -4   -0.02    0.15
  -8   2   4   -0.04    0.14
  -8   2   4   -0.07    0.17
  -7  -2   4    1.72    0.23
  -7  -2   4    1.29    0.27
   7   2  -4    1.34    0.18
  -7   2   4    1.95    0.26
  -7   2   4    1.22    0.23
   7   2  -4    1.91    0.23
  -6  -2   4    0.08    0.11
  -6  -2   4    0.27    0.12
   6  -2  -4    0.10    0.12
  -6   2   4    0.23    0.11
  -6   2   4    0.08    0.10
   6   2  -4    0.09    0.11
   6   2  -4    0.05    0.09
   5  -2  -4   11.99    0.42
   5  -2  -4   12.02    0.41
  -5  -2   4   12.07    0.64
  -5  -2   4   11.88    0.42
   5  -2  -4   11.23    0.51
   5   2  -4   11.70    0.41
  -5   2   4   12.20    0.59
  -5   2   4   11.74    0.42
  -5   2   4   11.29    0.50
   5   2  -4   11.53    0.38
   5   2  -4   11.46    0.40
   4  -2  -4    4.29    0.21
  -4  -2   4    3.89    0.22
  -4  -2   4    4.06    0.37
   4  -2  -4    4.24    0.23
   4  -2  -4    4.11    0.29
   4   2  -4    4.07    0.32
   4   2  -4    4.04    0.19
  -4   2   4    4.09    0.22
   4   2  -4    4.19    0.22
   4   2  -4    4.02    0.19
  -4   2   4    4.21    0.22
  -4   2   4    4.11    0.29
  -4   2   4    4.26    0.33
  -3  -2   4    0.37    0.08
   3  -2  -4    0.44    0.09
  -3  -2   4    0.39    0.06
  -3  -2   4    0.29    0.12
   3  -2  -4    0.35    0.11
  -3  -2   4    0.46    0.08
   3  -2  -4    0.39    0.09
   3   2  -4    0.53    0.08
  -3   2   4    0.30    0.11
  -3   2   4    0.40    0.10
   3   2  -4    0.23    0.05
  -3   2   4    0.51    0.09
   3   2  -4    0.26    0.10
  -3   2   4    0.48    0.10
   3   2  -4    0.45    0.07
   2  -2  -4    0.35    0.08
   2  -2  -4    0.39    0.08
  -2  -2   4    0.32    0.05
  -2  -2   4    0.45    0.11
   2  -2  -4    0.27    0.07
  -2  -2   4    0.47    0.06
   2   2  -4    0.46    0.06
  -2   2   4    0.44    0.09
   2   2  -4    0.29    0.08
  -2   2   4    0.43    0.08
   2   2  -4    0.47    0.07
  -2   2   4    0.21    0.06
  -1  -2   4   60.96    1.56
  -1  -2   4   60.96    1.10
   1  -2  -4   60.68    1.14
   1  -2  -4   60.05    1.57
   1  -2  -4   59.64    1.14
  -1  -2   4   61.60    1.09
  -1   2   4   60.28    1.14
   1   2  -4   61.01    1.09
  -1   2   4   62.01    1.14
  -1   2   4   60.40    1.58
   0  -2  -4    7.86    0.21
   0  -2  -4    8.14    0.33
   0  -2   4    7.97    0.16
   0  -2  -4    7.75    0.21
   0  -2   4    7.88    0.16
   0   2   4    7.83    0.33
   0   2  -4    8.22    0.16
   0   2   4    7.78    0.21
   0   2   4    7.78    0.21
   0   2  -4    7.98    0.16
   1  -2   4    0.95    0.06
   1  -2   4    0.98    0.06
  -1  -2  -4    0.85    0.07
  -1  -2  -4    0.75    0.07
   1   2   4    0.82    0.07
   1   2   4    0.95    0.08
  -1   2  -4    0.94    0.06
   1   2   4    0.84    0.12
  -2  -2  -4    0.90    0.10
   2  -2   4    0.78    0.08
   2  -2   4    0.84    0.09
  -2  -2  -4    0.93    0.09
   2   2   4    0.97    0.09
   2   2   4    0.96    0.09
  -2   2  -4    0.73    0.08
  -2   2  -4    0.95    0.09
   2   2   4    1.05    0.14
   3  -2   4   55.62    1.11
  -3  -2  -4   55.83    1.11
   3  -2   4   54.84    1.39
  -3  -2  -4   55.33    1.14
   3   2   4   55.72    1.51
  -3   2  -4   54.79    1.09
   3   2   4   56.09    1.13
  -3   2  -4   56.42    1.12
   3   2   4   55.55    1.12
  -4  -2  -4    0.42    0.08
  -4  -2  -4    0.42    0.09
   4  -2   4    0.31    0.09
   4  -2   4    0.25    0.08
  -4   2  -4    0.41    0.10
  -4   2  -4    0.37    0.09
   4   2   4    0.23    0.08
   4   2   4    0.39    0.10
  -5  -2  -4    2.06    0.25
   5  -2   4    2.05    0.20
  -5  -2  -4    2.02    0.18
   5  -2   4    1.87    0.16
  -5  -2  -4    2.02    0.16
   5   2   4    2.19    0.19
  -5   2  -4    1.82    0.17
  -5   2  -4    2.32    0.18
   6  -2   4   -0.02    0.06
   6  -2   4   -0.08    0.10
  -6  -2  -4   -0.09    0.12
  -6  -2  -4    0.00    0.13
  -6   2  -4   -0.13    0.11
  -6   2  -4   -0.10    0.08
   6   2   4   -0.02    0.08
   7  -2   4    1.47    0.19
  -7  -2  -4    1.83    0.25
  -7  -2  -4    1.22    0.25
   7   2   4    1.46    0.20
  -7   2  -4    1.74    0.25
  -7   2  -4    1.18    0.21
  -8  -2  -4    1.33    0.29
  -8  -2  -4    1.88    0.26
   8  -2   4    1.68    0.25
   8   2   4    1.91    0.27
  -8   2  -4    1.93    0.28
  -8   2  -4    1.43    0.23
  -9  -2  -4   -0.33    0.19
   9  -2   4    0.26    0.18
  -9  -2  -4    0.38    0.22
  -9   2  -4    0.31    0.20
   9   2   4    0.28    0.16
 -10  -2  -4   -0.52    0.23
  10  -2   4   -0.29    0.18
 -10  -2  -4    0.14    0.21
 -10   2  -4   -0.17    0.19
  10   2   4    0.00    0.14
  11  -2   4   -0.16    0.22
  11   2   4   -0.23    0.19
 -11  -3   4   -0.40    0.24
 -11  -3   4   -0.03    0.21
  11  -3  -4   -0.38    0.22
 -11   3   4   -0.19    0.24
 -10  -3   4   -0.15    0.23
  10  -3  -4   -0.14    0.20
 -10  -3   4   -0.28    0.17
  10   3  -4   -0.31    0.17
 -10   3   4   -0.03    0.15
 -10   3   4   -0.17    0.20
  -9  -3   4    0.60    0.23
  -9  -3   4    0.63    0.28
   9  -3  -4    0.64    0.22
  -9   3   4    0.94    0.26
   9   3  -4    0.64    0.22
  -9   3   4    0.51    0.20
  -8  -3   4    0.18    0.20
  -8  -3   4    0.21    0.18
   8   3  -4    0.07    0.16
  -8   3   4    0.36    0.20
  -8   3   4    0.18    0.15
   7  -3  -4    4.18    0.32
  -7  -3   4    3.86    0.31
  -7  -3   4    3.66    0.48
  -7   3   4    3.64    0.29
  -7   3   4    3.90    0.40
   7   3  -4    3.18    0.24
   7   3  -4    3.67    0.26
  -6  -3   4    0.49    0.20
   6  -3  -4    0.67    0.14
  -6  -3   4    0.57    0.13
  -6   3   4    0.88    0.18
   6   3  -4    0.44    0.10
   6   3  -4    0.44    0.14
  -6   3   4    0.59    0.16
  -5  -3   4   13.38    0.68
  -5  -3   4   12.46    0.42
   5  -3  -4   12.86    0.44
  -5   3   4   12.51    0.58
   5   3  -4   12.64    0.39
  -5   3   4   11.86    0.54
   5   3  -4   12.84    0.42
   5   3  -4   12.35    0.42
  -5   3   4   13.14    0.46
  -4  -3   4   28.17    0.99
   4  -3  -4   28.64    0.69
   4  -3  -4   27.46    0.67
  -4  -3   4   27.23    0.67
   4  -3  -4   28.19    0.91
   4   3  -4   28.16    0.67
   4   3  -4   27.70    0.66
  -4   3   4   27.03    0.89
  -4   3   4   28.64    0.94
  -4   3   4   28.38    0.70
   4   3  -4   26.77    0.69
  -3  -3   4    0.01    0.06
   3  -3  -4    0.05    0.07
   3  -3  -4    0.11    0.08
   3  -3  -4    0.06    0.07
  -3  -3   4    0.15    0.06
  -3  -3   4    0.07    0.09
   3   3  -4    0.37    0.08
  -3   3   4    0.03    0.08
  -3   3   4    0.16    0.11
  -3   3   4    0.01    0.07
   3   3  -4    0.03    0.06
   3   3  -4    0.10    0.05
  -2  -3   4    0.55    0.06
  -2  -3   4    0.43    0.10
   2  -3  -4    0.58    0.09
  -2  -3   4    0.61    0.07
  -2  -3   4    0.67    0.08
   2  -3  -4    0.56    0.12
   2  -3  -4    0.50    0.09
   2   3  -4    0.59    0.07
  -2   3   4    0.63    0.08
   2   3  -4    0.59    0.07
  -2   3   4    0.64    0.13
   2   3  -4    0.51    0.11
  -2   3   4    0.57    0.09
  -1  -3   4    0.30    0.04
   1  -3  -4    0.24    0.08
  -1  -3   4    0.22    0.07
   1   3  -4    0.30    0.04
   1   3  -4    0.18    0.07
   1   3  -4    0.31    0.04
   0  -3   4    0.23    0.03
   0  -3  -4    0.16    0.06
   0  -3   4    0.19    0.03
   0  -3  -4    0.08    0.05
   0  -3   4    0.14    0.05
   0  -3  -4    0.07    0.05
   0   3  -4    0.19    0.04
   0   3   4    0.09    0.08
   0   3   4    0.11    0.05
   0   3   4    0.02    0.06
   1  -3   4   30.57    0.59
  -1  -3  -4   31.14    0.64
   1  -3   4   30.86    0.59
  -1  -3  -4   29.99    0.64
   1   3   4   30.40    0.64
   1   3   4   30.33    0.64
  -1   3  -4   29.85    0.60
   1   3   4   29.97    0.89
  -1   3  -4   29.80    0.59
  -2  -3  -4   37.60    0.81
   2  -3   4   38.86    0.77
   2  -3   4   39.51    0.78
  -2  -3  -4   39.80    0.80
   2   3   4   37.82    1.11
   2   3   4   38.57    0.80
  -2   3  -4   37.66    0.77
  -2   3  -4   38.99    0.78
   2   3   4   38.71    1.11
   2   3   4   38.55    0.81
  -3  -3  -4   48.10    1.02
  -3  -3  -4   49.64    1.00
   3  -3   4   48.19    0.97
   3  -3   4   46.73    0.98
   3  -3   4   48.04    1.19
   3   3   4   48.65    1.00
   3   3   4   46.94    1.36
  -3   3  -4   49.25    1.00
  -3   3  -4   48.31    0.97
   3   3   4   47.77    1.01
   4  -3   4    3.13    0.19
  -4  -3  -4    3.01    0.19
  -4  -3  -4    2.89    0.21
   4  -3   4    3.11    0.17
  -4  -3  -4    3.03    0.28
   4   3   4    2.91    0.19
  -4   3  -4    3.46    0.21
  -4   3  -4    3.04    0.18
   5  -3   4    0.29    0.08
  -5  -3  -4    0.38    0.11
  -5  -3  -4    0.37    0.14
  -5   3  -4    0.47    0.11
   5   3   4    0.34    0.11
  -5   3  -4    0.33    0.10
  -6  -3  -4    0.26    0.17
  -6  -3  -4    0.29    0.12
   6  -3   4    0.20    0.09
   6  -3   4    0.15    0.09
  -6   3  -4    0.25    0.11
   6   3   4    0.12    0.13
   7  -3   4   -0.09    0.13
  -7  -3  -4    0.05    0.18
  -7  -3  -4   -0.02    0.11
  -7   3  -4   -0.01    0.11
   7   3   4    0.08    0.15
  -8  -3  -4    0.76    0.26
  -8  -3  -4    1.01    0.21
   8  -3   4    0.97    0.22
   8   3   4    0.91    0.22
  -8   3  -4    1.16    0.24
  -9  -3  -4    2.45    0.40
   9  -3   4    3.52    0.32
  -9  -3  -4    3.76    0.40
  -9   3  -4    4.46    0.42
   9   3   4    4.16    0.33
 -10  -3  -4   -0.06    0.27
 -10  -3  -4    0.56    0.21
  10  -3   4    0.66    0.25
 -10   3  -4    1.28    0.30
  10   3   4    0.82    0.24
  11   3   4    0.00    0.20
 -11  -4   4   -0.05    0.22
 -11  -4   4   -0.48    0.27
 -11   4   4   -0.02    0.25
  10  -4  -4   -0.09    0.20
 -10  -4   4   -0.13    0.24
 -10  -4   4   -0.17    0.19
 -10   4   4    0.14    0.22
  10   4  -4   -0.03    0.19
 -10   4   4    0.10    0.18
   9  -4  -4    1.96    0.27
  -9  -4   4    1.71    0.29
  -9  -4   4    1.44    0.35
   9   4  -4    1.44    0.26
  -9   4   4    1.96    0.29
  -9   4   4    1.34    0.26
   8  -4  -4    0.22    0.14
  -8  -4   4    0.16    0.20
  -8  -4   4    0.35    0.15
   8   4  -4    0.04    0.12
  -8   4   4    0.16    0.14
  -8   4   4    0.19    0.20
   7  -4  -4    2.82    0.29
  -7  -4   4    1.94    0.31
  -7  -4   4    2.76    0.25
  -7   4   4    2.66    0.34
   7   4  -4    2.57    0.18
  -7   4   4    2.69    0.27
   7   4  -4    2.73    0.27
   6  -4  -4    3.05    0.27
  -6  -4   4    2.78    0.36
  -6  -4   4    2.97    0.23
   6   4  -4    3.06    0.24
  -6   4   4    2.95    0.25
  -6   4   4    3.20    0.33
   6   4  -4    2.77    0.14
  -5  -4   4    0.02    0.10
  -5  -4   4   -0.11    0.09
   5  -4  -4    0.04    0.09
  -5   4   4    0.00    0.09
  -5   4   4    0.37    0.14
   5   4  -4    0.02    0.07
   5   4  -4   -0.02    0.10
  -5   4   4   -0.03    0.12
   4  -4  -4    1.21    0.14
   4  -4  -4    1.33    0.14
  -4  -4   4    1.33    0.15
  -4  -4   4    0.83    0.16
   4   4  -4    1.17    0.14
  -4   4   4    1.48    0.20
   4   4  -4    1.33    0.15
  -4   4   4    1.27    0.17
  -4   4   4    1.06    0.16
  -3  -4   4    1.65    0.13
   3  -4  -4    1.73    0.16
  -3  -4   4    1.91    0.22
   3  -4  -4    1.77    0.19
  -3  -4   4    1.56    0.13
   3  -4  -4    1.61    0.15
  -3   4   4    1.68    0.13
  -3   4   4    1.62    0.20
   3   4  -4    1.70    0.13
   3   4  -4    1.62    0.13
  -3   4   4    1.67    0.17
   3   4  -4    1.73    0.20
   2  -4  -4    5.10    0.22
  -2  -4   4    5.63    0.19
   2  -4  -4    5.53    0.32
   2  -4  -4    5.01    0.21
  -2  -4   4    5.48    0.32
  -2  -4   4    6.12    0.19
   2   4  -4    5.64    0.19
  -2   4   4    5.34    0.21
   2   4  -4    5.28    0.19
  -2   4   4    5.56    0.31
   2   4  -4    5.51    0.33
  -2   4   4    5.27    0.23
  -1  -4   4    1.20    0.08
  -1  -4   4    1.30    0.16
   1  -4  -4    1.24    0.10
  -1  -4   4    1.17    0.08
   1  -4  -4    1.02    0.11
   1  -4  -4    1.14    0.14
   1   4  -4    1.16    0.08
  -1   4   4    1.35    0.19
   1   4  -4    1.17    0.09
  -1   4   4    1.08    0.10
   1   4  -4    1.13    0.15
  -1   4   4    1.02    0.11
   0  -4  -4    0.73    0.12
   0  -4   4    0.74    0.06
   0  -4   4    0.76    0.06
   0  -4  -4    0.71    0.09
   0  -4   4    0.79    0.12
   0  -4  -4    0.82    0.09
   0   4   4    0.54    0.11
   0   4   4    0.76    0.09
   0   4   4    0.74    0.09
   0   4  -4    0.72    0.07
   0   4  -4    0.64    0.07
   1  -4   4    2.81    0.15
  -1  -4  -4    2.63    0.14
  -1  -4  -4    2.72    0.15
  -1  -4  -4    2.75    0.20
   1  -4   4    2.82    0.12
   1  -4   4    2.64    0.12
  -1   4  -4    2.55    0.12
   1   4   4    2.53    0.21
   1   4   4    2.75    0.15
   1   4   4    2.70    0.14
  -1   4  -4    2.62    0.12
  -2  -4  -4   18.78    0.49
   2  -4   4   19.87    0.46
   2  -4   4   19.17    0.45
  -2  -4  -4   20.06    0.49
   2   4   4   19.77    0.67
   2   4   4   19.37    0.48
   2   4   4   19.36    0.69
  -2   4  -4   19.72    0.47
  -2   4  -4   18.80    0.45
   2   4   4   20.09    0.50
   3  -4   4   15.52    0.42
  -3  -4  -4   15.27    0.45
   3  -4   4   15.78    0.43
   3  -4   4   15.94    0.42
  -3  -4  -4   16.38    0.44
   3   4   4   16.44    0.47
   3   4   4   16.05    0.64
  -3   4  -4   15.98    0.42
   3   4   4   15.76    0.44
   3   4   4   16.12    0.59
  -3   4  -4   15.68    0.43
   4  -4   4    0.37    0.10
   4  -4   4    0.31    0.06
  -4  -4  -4    0.48    0.10
  -4  -4  -4    0.30    0.15
  -4  -4  -4    0.39    0.11
  -4   4  -4    0.47    0.09
  -4   4  -4    0.37    0.09
   4   4   4    0.33    0.11
   5  -4   4    0.05    0.05
   5  -4   4    0.05    0.09
  -5  -4  -4    0.03    0.11
  -5  -4  -4    0.09    0.09
  -5   4  -4    0.13    0.09
  -5   4  -4    0.12    0.09
   5   4   4    0.03    0.10
  -6  -4  -4    1.23    0.19
  -6  -4  -4    1.12    0.24
   6  -4   4    1.33    0.17
  -6   4  -4    1.10    0.19
   6   4   4    1.32    0.20
  -7  -4  -4    0.13    0.20
   7  -4   4   -0.21    0.14
  -7  -4  -4   -0.27    0.14
   7   4   4   -0.18    0.13
  -7   4  -4   -0.01    0.11
  -8  -4  -4    0.84    0.24
  -8  -4  -4    0.40    0.25
   8  -4   4    0.53    0.20
  -8   4  -4    0.80    0.19
   8   4   4    0.90    0.22
  -9  -4  -4    0.91    0.26
   9  -4   4    0.66    0.23
  -9  -4  -4    0.31    0.27
  -9   4  -4    0.96    0.22
   9   4   4    0.80    0.20
  10  -4   4   -0.17    0.19
 -10  -4  -4    0.04    0.16
  10   4   4    0.14    0.20
 -10   4  -4   -0.13    0.21
  11   4   4    0.00    0.15
 -11  -5   4    0.13    0.17
 -11   5   4    0.00    0.19
  10  -5  -4   -0.02    0.16
 -10  -5   4   -0.42    0.23
 -10  -5   4   -0.38    0.18
  10   5  -4    0.09    0.19
 -10   5   4   -0.18    0.21
  -9  -5   4    0.19    0.26
  -9  -5   4    0.81    0.24
   9  -5  -4    0.65    0.20
  -9   5   4    0.52    0.24
  -9   5   4    0.52    0.19
   9   5  -4    0.68    0.22
  -8  -5   4    1.12    0.28
  -8  -5   4    1.05    0.23
   8  -5  -4    1.31    0.25
  -8   5   4    1.20    0.24
  -8   5   4    1.14    0.22
   8   5  -4    1.17    0.23
  -7  -5   4    0.43    0.20
   7  -5  -4    0.95    0.20
  -7  -5   4    0.68    0.18
  -7   5   4    0.60    0.16
  -7   5   4    0.49    0.16
   7   5  -4    0.46    0.17
   6  -5  -4    2.56    0.27
  -6  -5   4    2.00    0.31
  -6  -5   4    2.67    0.22
   6   5  -4    2.69    0.24
  -6   5   4    2.75    0.32
  -6   5   4    2.71    0.35
  -6   5   4    2.44    0.24
  -5  -5   4    2.00    0.20
   5  -5  -4    1.92    0.19
  -5  -5   4    2.20    0.30
  -5   5   4    1.88    0.22
   5   5  -4    2.22    0.20
   5   5  -4    1.80    0.19
  -5   5   4    2.04    0.26
  -5   5   4    2.10    0.26
   4  -5  -4   10.57    0.38
  -4  -5   4   11.27    0.60
   4  -5  -4   10.40    0.37
  -4  -5   4   10.41    0.37
   4   5  -4   10.34    0.36
  -4   5   4   10.38    0.39
   4   5  -4   10.40    0.36
  -4   5   4   11.05    0.52
  -4   5   4   10.32    0.51
  -3  -5   4    6.22    0.23
   3  -5  -4    6.38    0.27
   3  -5  -4    6.28    0.27
   3  -5  -4    6.27    0.37
  -3  -5   4    6.34    0.40
  -3  -5   4    6.33    0.25
   3   5  -4    6.26    0.25
  -3   5   4    5.84    0.26
  -3   5   4    6.18    0.39
   3   5  -4    6.11    0.24
   3   5  -4    6.23    0.40
   2  -5  -4    3.13    0.26
  -2  -5   4    3.18    0.15
   2  -5  -4    3.20    0.18
  -2  -5   4    2.92    0.15
   2  -5  -4    3.26    0.19
  -2  -5   4    3.08    0.27
  -2  -5   4    3.35    0.14
  -2   5   4    3.29    0.18
   2   5  -4    3.27    0.27
   2   5  -4    3.19    0.16
   2   5  -4    3.29    0.16
  -2   5   4    3.49    0.29
  -2   5   4    3.43    0.20
  -1  -5   4   -0.02    0.04
  -1  -5   4   -0.06    0.04
   1  -5  -4   -0.07    0.04
  -1  -5   4   -0.06    0.05
  -1  -5   4   -0.04    0.04
   1  -5  -4   -0.05    0.05
   1  -5  -4   -0.15    0.05
  -1   5   4   -0.08    0.06
  -1   5   4   -0.01    0.08
   1   5  -4   -0.10    0.05
   1   5  -4   -0.04    0.04
  -1   5   4   -0.07    0.05
   1   5  -4   -0.09    0.04
   0  -5  -4    2.62    0.14
   0  -5   4    2.80    0.19
   0  -5   4    2.76    0.12
   0  -5  -4    2.41    0.21
   0  -5  -4    2.60    0.16
   0  -5   4    2.50    0.12
   0   5  -4    2.84    0.13
   0   5   4    2.69    0.15
   0   5   4    2.55    0.15
   0   5   4    2.62    0.22
   0   5  -4    2.61    0.12
   0   5  -4    2.79    0.19
   1  -5   4    4.83    0.21
   1  -5   4    4.61    0.18
  -1  -5  -4    4.85    0.22
   1  -5   4    4.75    0.18
  -1  -5  -4    5.02    0.29
  -1  -5  -4    4.99    0.21
   1   5   4    4.50    0.30
  -1   5  -4    4.52    0.18
  -1   5  -4    4.34    0.18
   1   5   4    5.09    0.32
   1   5   4    4.89    0.20
   1   5   4    4.89    0.21
  -2  -5  -4   24.84    0.59
  -2  -5  -4   22.48    0.59
   2  -5   4   24.35    0.55
   2  -5   4   23.53    0.54
   2  -5   4   23.96    0.58
   2   5   4   23.21    0.58
   2   5   4   23.72    0.59
   2   5   4   24.33    0.80
   2   5   4   24.50    0.83
  -2   5  -4   24.55    0.56
  -2   5  -4   23.20    0.54
  -3  -5  -4    0.70    0.11
  -3  -5  -4    0.86    0.12
   3  -5   4    0.96    0.11
   3   5   4    0.84    0.13
  -3   5  -4    0.86    0.11
   3   5   4    0.66    0.13
  -3   5  -4    0.82    0.12
   4  -5   4   -0.09    0.07
   4  -5   4    0.01    0.02
  -4  -5  -4   -0.13    0.07
  -4  -5  -4   -0.03    0.14
  -4  -5  -4   -0.05    0.09
  -4   5  -4   -0.08    0.06
   4   5   4    0.01    0.09
   4   5   4   -0.02    0.07
  -4   5  -4    0.05    0.06
   5  -5   4    0.44    0.11
  -5  -5  -4    0.13    0.17
  -5  -5  -4    0.44    0.15
   5  -5   4    0.32    0.06
  -5   5  -4    0.34    0.10
   5   5   4    0.41    0.11
  -5   5  -4    0.30    0.13
  -6  -5  -4    2.24    0.27
   6  -5   4    2.82    0.20
  -6  -5  -4    2.61    0.37
   6  -5   4    2.14    0.24
   6   5   4    2.41    0.26
  -6   5  -4    2.48    0.27
  -7  -5  -4   -0.03    0.16
  -7  -5  -4    0.02    0.20
  -7   5  -4   -0.16    0.11
   7   5   4    0.02    0.11
  -8  -5  -4    0.21    0.19
   8  -5   4    0.31    0.14
  -8  -5  -4    0.43    0.21
  -8   5  -4    0.26    0.19
   8   5   4    0.68    0.20
  -9  -5  -4    0.70    0.24
   9  -5   4    0.48    0.17
  -9  -5  -4   -0.18    0.26
   9   5   4    0.74    0.23
  -9   5  -4    0.92    0.26
 -10  -5  -4    0.46    0.26
  10  -5   4   -0.14    0.14
 -10   5  -4   -0.07    0.21
  10   5   4    0.00    0.14
  11   5   4    0.18    0.23
 -11  -6   4    0.22    0.23
 -10  -6   4    0.15    0.20
 -10  -6   4   -0.09    0.19
  10   6  -4    0.02    0.14
 -10   6   4    0.07    0.26
  -9  -6   4    0.50    0.30
  -9  -6   4    0.62    0.19
   9  -6  -4    0.51    0.23
  -9   6   4    0.49    0.21
  -9   6   4    0.58    0.19
   9   6  -4    0.55    0.21
   8  -6  -4    0.23    0.15
  -8  -6   4    0.04    0.13
  -8  -6   4    0.26    0.19
   8   6  -4    0.04    0.16
  -8   6   4    0.15    0.21
  -8   6   4    0.30    0.14
  -7  -6   4   -0.04    0.14
  -7  -6   4   -0.17    0.17
   7  -6  -4    0.11    0.12
   7   6  -4   -0.01    0.10
  -7   6   4   -0.04    0.11
  -7   6   4   -0.08    0.17
  -6  -6   4    0.01    0.09
   6  -6  -4    0.04    0.10
  -6  -6   4    0.01    0.12
  -6   6   4   -0.16    0.14
  -6   6   4    0.16    0.17
  -6   6   4    0.07    0.11
   6   6  -4   -0.04    0.12
  -5  -6   4    0.00    0.10
  -5  -6   4    0.03    0.10
   5  -6  -4   -0.03    0.09
   5   6  -4   -0.03    0.07
  -5   6   4   -0.07    0.09
   5   6  -4    0.01    0.08
  -5   6   4    0.01    0.11
  -5   6   4   -0.17    0.12
   4  -6  -4   -0.14    0.10
  -4  -6   4   -0.11    0.07
  -4  -6   4   -0.01    0.12
  -4   6   4   -0.06    0.08
   4   6  -4    0.00    0.09
   4   6  -4   -0.02    0.08
  -4   6   4    0.00    0.10
  -3  -6   4    0.55    0.10
   3  -6  -4    0.47    0.12
  -3  -6   4    0.22    0.12
   3  -6  -4    0.44    0.12
   3   6  -4    0.44    0.10
   3   6  -4    0.43    0.10
  -3   6   4    0.46    0.11
  -3   6   4    0.35    0.13
  -2  -6   4    2.83    0.15
  -2  -6   4    2.83    0.27
  -2  -6   4    2.82    0.15
  -2  -6   4    3.00    0.16
   2  -6  -4    3.01    0.18
   2  -6  -4    3.03    0.20
   2   6  -4    2.79    0.16
  -2   6   4    3.03    0.30
   2   6  -4    2.92    0.25
  -2   6   4    2.90    0.18
   2   6  -4    2.84    0.16
  -2   6   4    3.18    0.19
  -1  -6   4    3.57    0.16
   1  -6  -4    3.59    0.20
  -1  -6   4    3.84    0.27
  -1  -6   4    3.75    0.17
   1  -6  -4    3.56    0.28
  -1  -6   4    3.75    0.21
   1  -6  -4    3.71    0.20
  -1   6   4    3.38    0.27
  -1   6   4    3.81    0.19
  -1   6   4    3.73    0.20
   1   6  -4    3.63    0.17
   1   6  -4    3.80    0.17
   1   6  -4    3.62    0.26
   0  -6  -4    1.39    0.19
   0  -6   4    1.63    0.11
   0  -6   4    1.44    0.16
   0  -6   4    1.52    0.15
   0  -6  -4    1.73    0.14
   0  -6  -4    1.52    0.13
   0  -6   4    1.55    0.11
   0   6   4    1.69    0.13
   0   6  -4    1.51    0.15
   0   6  -4    1.55    0.12
   0   6   4    1.35    0.14
   0   6  -4    1.47    0.11
   0   6   4    1.55    0.19
   1  -6   4   20.28    0.68
  -1  -6  -4   19.86    0.51
   1  -6   4   19.82    0.56
  -1  -6  -4   18.52    0.51
  -1  -6  -4   19.70    0.69
   1  -6   4   19.74    0.47
   1  -6   4   19.42    0.46
  -1   6  -4   19.60    0.47
   1   6   4   19.58    0.70
   1   6   4   19.21    0.52
   1   6   4   20.07    0.72
   1   6   4   19.50    0.52
  -1   6  -4   19.23    0.47
  -2  -6  -4    5.75    0.26
   2  -6   4    6.42    0.24
  -2  -6  -4    6.31    0.25
   2  -6   4    6.65    0.24
   2  -6   4    6.75    0.37
   2   6   4    6.51    0.36
   2   6   4    5.86    0.25
  -2   6  -4    6.67    0.24
  -2   6  -4    6.46    0.25
  -3  -6  -4    4.68    0.23
   3  -6   4    4.73    0.22
  -3  -6  -4    4.73    0.26
  -3   6  -4    4.50    0.21
  -3   6  -4    4.86    0.24
   3   6   4    4.70    0.23
   3   6   4    4.63    0.31
   4  -6   4    0.01    0.06
  -4  -6  -4   -0.10    0.09
  -4  -6  -4   -0.01    0.10
   4   6   4    0.07    0.09
  -4   6  -4    0.08    0.10
  -4   6  -4    0.08    0.07
   4   6   4    0.03    0.07
   5  -6   4   -0.09    0.10
  -5  -6  -4   -0.10    0.09
  -5  -6  -4    0.05    0.12
   5   6   4   -0.10    0.10
  -5   6  -4   -0.04    0.11
   5   6   4   -0.13    0.11
  -5   6  -4    0.03    0.08
  -6  -6  -4    1.63    0.24
   6  -6   4    1.38    0.21
  -6  -6  -4    1.44    0.30
   6   6   4    1.87    0.22
   6   6   4    1.77    0.27
  -6   6  -4    1.50    0.23
  -7  -6  -4    2.01    0.28
   7  -6   4    2.02    0.25
  -7  -6  -4    1.44    0.29
   7   6   4    2.12    0.28
   7   6   4    2.08    0.25
  -7   6  -4    2.23    0.29
  -8  -6  -4    2.69    0.34
   8  -6   4    2.21    0.28
  -8   6  -4    2.61    0.33
   8   6   4    2.50    0.31
   8   6   4    3.21    0.34
   9  -6   4   -0.02    0.19
  -9  -6  -4   -0.37    0.24
  -9  -6  -4    0.18    0.17
   9   6   4    0.46    0.22
  -9   6  -4    0.05    0.15
 -10  -6  -4    0.24    0.24
  10   6   4    0.40    0.23
 -10   6  -4   -0.01    0.17
 -10  -7   4   -0.27    0.19
  10  -7  -4   -0.02    0.17
 -10  -7   4    0.03    0.20
 -10   7   4   -0.17    0.22
  10   7  -4    0.01    0.15
  -9  -7   4    0.16    0.15
  -9  -7   4   -0.13    0.25
   9  -7  -4   -0.17    0.20
   9   7  -4    0.02    0.13
  -9   7   4    0.03    0.24
  -8  -7   4   -0.05    0.16
  -8  -7   4   -0.07    0.16
   8  -7  -4   -0.04    0.18
  -8   7   4   -0.12    0.13
   8   7  -4   -0.14    0.11
  -8   7   4    0.02    0.12
  -7  -7   4    0.20    0.17
  -7  -7   4    0.29    0.17
   7  -7  -4    0.27    0.19
   7   7  -4    0.45    0.17
  -7   7   4    0.20    0.13
  -7   7   4    0.47    0.18
  -6  -7   4    0.05    0.17
   6  -7  -4   -0.11    0.13
  -6  -7   4   -0.03    0.13
  -6   7   4   -0.01    0.09
  -6   7   4   -0.14    0.15
   6   7  -4   -0.07    0.12
  -6   7   4   -0.13    0.16
  -5  -7   4    0.42    0.19
  -5  -7   4    0.85    0.16
   5  -7  -4    1.02    0.19
  -5   7   4    0.56    0.14
  -5   7   4    0.77    0.16
  -5   7   4    0.60    0.17
   5   7  -4    0.68    0.13
   4  -7  -4    3.81    0.24
  -4  -7   4    3.87    0.22
  -4  -7   4    4.08    0.40
  -4   7   4    3.65    0.28
   4   7  -4    3.92    0.24
   4   7  -4    3.99    0.24
  -4   7   4    3.65    0.38
  -3  -7   4    5.74    0.41
   3  -7  -4    5.89    0.28
  -3  -7   4    5.60    0.25
  -3   7   4    6.00    0.40
   3   7  -4    6.42    0.27
   3   7  -4    6.17    0.27
  -3   7   4    6.34    0.32
  -2  -7   4    0.20    0.07
  -2  -7   4    0.23    0.07
   2  -7  -4    0.26    0.11
  -2  -7   4    0.28    0.12
   2  -7  -4    0.41    0.11
   2   7  -4    0.22    0.09
   2   7  -4    0.52    0.10
  -2   7   4    0.24    0.12
  -2   7   4    0.27    0.09
   2   7  -4    0.42    0.09
   1  -7  -4    1.47    0.14
  -1  -7   4    1.70    0.13
   1  -7  -4    1.39    0.13
  -1  -7   4    1.80    0.21
  -1  -7   4    1.50    0.16
  -1  -7   4    1.86    0.14
   1   7  -4    1.50    0.20
   1   7  -4    1.76    0.14
  -1   7   4    1.35    0.22
  -1   7   4    1.71    0.17
   1   7  -4    1.68    0.13
   0  -7   4    0.57    0.09
   0  -7  -4    0.55    0.12
   0  -7   4    0.44    0.09
   0  -7  -4    0.60    0.10
   0  -7   4    0.62    0.09
   0  -7  -4    0.54    0.13
   0  -7   4    0.55    0.12
   0   7  -4    0.63    0.09
   0   7  -4    0.50    0.09
   0   7  -4    0.68    0.10
   0   7   4    0.36    0.14
   0   7   4    0.59    0.12
   0   7   4    0.45    0.13
   1  -7   4    1.21    0.11
   1  -7   4    1.10    0.16
   1  -7   4    0.92    0.10
   1  -7   4    1.09    0.12
  -1  -7  -4    0.95    0.15
  -1  -7  -4    1.08    0.14
  -1  -7  -4    1.04    0.14
   1   7   4    1.00    0.16
  -1   7  -4    1.09    0.12
   1   7   4    0.95    0.12
  -1   7  -4    0.98    0.11
   2  -7   4    0.05    0.07
  -2  -7  -4    0.07    0.07
  -2  -7  -4    0.17    0.09
  -2  -7  -4    0.09    0.09
  -2   7  -4    0.11    0.06
   2   7   4    0.03    0.07
   2   7   4    0.11    0.08
  -2   7  -4    0.13    0.08
   3  -7   4    5.80    0.25
  -3  -7  -4    5.80    0.28
  -3   7  -4    5.88    0.25
   3   7   4    5.78    0.29
   3   7   4    6.02    0.36
  -3   7  -4    6.02    0.28
  -4  -7  -4    0.07    0.09
   4  -7   4    0.12    0.10
  -4   7  -4    0.14    0.08
   4   7   4    0.02    0.10
   4   7   4    0.07    0.11
  -4   7  -4    0.03    0.10
  -5  -7  -4    0.08    0.15
   5  -7   4    0.31    0.14
  -5  -7  -4    0.60    0.22
   5   7   4    0.28    0.13
  -5   7  -4    0.64    0.14
  -5   7  -4    0.43    0.16
   5   7   4    0.28    0.14
   6  -7   4    1.65    0.20
  -6  -7  -4    1.54    0.23
  -6  -7  -4    1.08    0.28
  -6   7  -4    1.62    0.24
   6   7   4    1.87    0.25
   6   7   4    1.44    0.23
  -7  -7  -4   -0.35    0.21
  -7  -7  -4    0.21    0.14
   7  -7   4    0.09    0.15
  -7   7  -4    0.22    0.19
   7   7   4    0.13    0.16
   7   7   4    0.16    0.13
  -8  -7  -4    0.51    0.21
  -8  -7  -4   -0.13    0.26
  -8   7  -4    0.07    0.19
   8   7   4    0.42    0.20
   8   7   4    0.50    0.15
   9  -7   4   -0.27    0.17
  -9  -7  -4    0.32    0.17
  -9   7  -4    0.14    0.21
   9   7   4   -0.03    0.19
 -10  -7  -4   -0.53    0.22
  10   7   4    0.73    0.26
  10  -8  -4   -0.09    0.16
 -10  -8   4    0.19    0.20
 -10   8   4   -0.40    0.23
  -9  -8   4    0.86    0.24
  -9  -8   4    0.24    0.30
   9  -8  -4    0.29    0.23
  -9   8   4    0.57    0.29
   9   8  -4    0.46    0.18
  -8  -8   4   -0.04    0.22
   8  -8  -4   -0.04    0.20
  -8  -8   4    0.30    0.18
   8   8  -4    0.02    0.16
  -8   8   4   -0.43    0.18
  -7  -8   4    0.29    0.14
   7  -8  -4    0.51    0.21
  -7  -8   4    0.22    0.19
  -7   8   4    0.51    0.22
   7   8  -4    0.13    0.12
  -7   8   4    0.19    0.12
   6  -8  -4    0.01    0.12
  -6  -8   4   -0.05    0.13
  -6  -8   4   -0.13    0.12
   6   8  -4    0.00    0.10
  -6   8   4   -0.03    0.13
  -6   8   4   -0.11    0.16
  -6   8   4   -0.01    0.10
  -5  -8   4    0.08    0.12
  -5  -8   4   -0.03    0.11
   5  -8  -4    0.09    0.14
   5   8  -4    0.14    0.10
  -5   8   4    0.00    0.13
  -5   8   4   -0.04    0.15
  -5   8   4    0.09    0.10
  -4  -8   4    0.00    0.07
  -4  -8   4   -0.03    0.13
   4  -8  -4    0.05    0.09
   4   8  -4    0.05    0.10
  -4   8   4   -0.11    0.13
  -4   8   4    0.06    0.13
   4   8  -4   -0.01    0.09
   3  -8  -4    1.01    0.17
  -3  -8   4    1.04    0.14
  -3  -8   4    0.67    0.17
  -3  -8   4    1.10    0.08
   3   8  -4    0.95    0.14
   3   8  -4    1.04    0.14
  -3   8   4    1.19    0.18
  -3   8   4    0.99    0.23
  -2  -8   4    0.19    0.11
  -2  -8   4    0.21    0.08
  -2  -8   4    0.08    0.07
   2  -8  -4    0.13    0.09
   2   8  -4    0.13    0.06
  -2   8   4    0.11    0.12
  -2   8   4    0.15    0.12
   2   8  -4    0.20    0.09
  -1  -8   4    1.16    0.13
  -1  -8   4    0.88    0.15
   1  -8  -4    1.04    0.16
  -1  -8   4    1.04    0.15
  -1   8   4    1.05    0.21
   1   8  -4    1.40    0.20
   1   8  -4    1.32    0.14
  -1   8   4    0.94    0.16
   1   8  -4    1.31    0.13
   0  -8   4    2.30    0.22
   0  -8   4    2.41    0.21
   0  -8  -4    2.45    0.21
   0  -8   4    2.51    0.16
   0   8  -4    2.45    0.17
   0   8  -4    2.55    0.16
   0   8   4    2.38    0.19
   0   8   4    2.57    0.30
   0   8  -4    2.42    0.21
  -1  -8  -4   -0.06    0.06
   1  -8   4    0.02    0.05
   1  -8   4    0.01    0.07
   1  -8   4   -0.01    0.06
  -1   8  -4   -0.01    0.07
   1   8   4    0.02    0.10
  -1   8  -4    0.07    0.06
   1   8   4   -0.02    0.11
  -1   8  -4    0.05    0.05
  -2  -8  -4    4.20    0.24
   2  -8   4    4.68    0.23
   2   8   4    4.43    0.26
  -2   8  -4    4.37    0.22
   2   8   4    4.67    0.34
  -2   8  -4    4.63    0.24
  -3  -8  -4    1.55    0.17
   3  -8   4    1.54    0.16
  -3   8  -4    1.55    0.15
   3   8   4    1.20    0.19
  -3   8  -4    1.68    0.19
   3   8   4    1.21    0.18
  -4  -8  -4    3.69    0.27
   4  -8   4    4.05    0.24
  -4   8  -4    4.32    0.29
  -4   8  -4    4.28    0.25
   4   8   4    3.74    0.34
   4   8   4    4.16    0.30
  -5  -8  -4   -0.11    0.15
   5  -8   4   -0.02    0.10
  -5  -8  -4    0.07    0.15
  -5   8  -4   -0.19    0.13
   5   8   4   -0.06    0.12
   5   8   4   -0.06    0.10
  -6  -8  -4    2.65    0.27
   6  -8   4    3.15    0.28
  -6  -8  -4    2.31    0.38
  -6   8  -4    2.65    0.26
   6   8   4    2.85    0.32
   6   8   4    3.01    0.31
  -7  -8  -4    1.23    0.30
   7  -8   4    1.73    0.25
  -7  -8  -4    1.72    0.26
   7   8   4    2.06    0.29
  -7   8  -4    1.74    0.25
   7   8   4    1.52    0.26
   8  -8   4    0.12    0.12
  -8  -8  -4    0.15    0.14
  -8  -8  -4   -0.54    0.25
   8   8   4    0.07    0.18
  -8   8  -4    0.05    0.20
  -9  -8  -4    0.16    0.17
  -9  -8  -4   -0.72    0.28
   9   8   4    0.23    0.20
  -9   8  -4    0.21    0.23
  10   8   4    0.23    0.18
 -10   9   4   -0.38    0.25
  -9  -9   4    0.47    0.23
   9  -9  -4    0.37    0.25
  -9  -9   4    0.03    0.28
  -9   9   4   -0.05    0.24
   9   9  -4    0.25    0.16
  -8  -9   4    0.04    0.26
  -8  -9   4    0.21    0.18
   8  -9  -4    0.05    0.20
  -8   9   4   -0.12    0.22
   8   9  -4    0.13    0.18
  -7  -9   4    2.30    0.29
  -7  -9   4    1.62    0.36
   7  -9  -4    3.30    0.36
  -7   9   4    2.32    0.30
   7   9  -4    2.09    0.27
  -7   9   4    2.20    0.33
  -6  -9   4    0.48    0.24
   6  -9  -4    0.59    0.17
  -6  -9   4    0.58    0.18
  -6   9   4    0.57    0.23
  -6   9   4    0.43    0.14
  -6   9   4    0.75    0.22
   6   9  -4    0.72    0.19
  -5  -9   4   -0.05    0.11
   5  -9  -4   -0.09    0.13
  -5  -9   4   -0.07    0.11
  -5   9   4    0.02    0.19
  -5   9   4   -0.11    0.08
  -5   9   4   -0.03    0.16
   5   9  -4   -0.14    0.12
   4  -9  -4    1.60    0.20
  -4  -9   4    1.50    0.19
  -4  -9   4    1.54    0.27
  -4   9   4    1.53    0.23
  -4   9   4    1.58    0.29
   4   9  -4    1.42    0.19
   4   9  -4    1.79    0.21
  -3  -9   4    0.06    0.05
  -3  -9   4    0.14    0.13
  -3  -9   4   -0.02    0.09
   3  -9  -4    0.08    0.12
   3   9  -4   -0.02    0.10
  -3   9   4    0.09    0.10
   3   9  -4    0.10    0.10
  -3   9   4    0.16    0.18
  -2  -9   4    0.02    0.08
  -2  -9   4    0.07    0.09
   2  -9  -4    0.03    0.11
  -2  -9   4    0.18    0.11
  -2   9   4    0.15    0.10
  -2   9   4    0.12    0.13
   2   9  -4    0.07    0.08
   2   9  -4    0.17    0.10
   1  -9  -4    0.40    0.14
  -1  -9   4    0.33    0.11
  -1  -9   4    0.45    0.12
  -1  -9   4    0.53    0.11
   1   9  -4    0.42    0.12
   1   9  -4    0.54    0.12
  -1   9   4    0.51    0.12
  -1   9   4    0.56    0.16
   1   9  -4    0.62    0.11
   0  -9   4    3.34    0.26
   0  -9   4    3.17    0.28
   0  -9  -4    3.03    0.22
   0  -9   4    3.46    0.20
   0   9  -4    3.32    0.20
   0   9  -4    3.81    0.22
   0   9   4    3.74    0.37
   0   9  -4    3.32    0.26
   0   9   4    3.31    0.25
   1  -9   4    0.03    0.07
   1  -9   4    0.05    0.07
  -1  -9  -4    0.04    0.10
  -1   9  -4    0.07    0.07
  -1   9  -4    0.02    0.05
  -1   9  -4    0.12    0.09
   1   9   4    0.00    0.13
   1   9   4    0.02    0.11
  -2  -9  -4    0.06    0.09
   2  -9   4    0.01    0.09
  -2   9  -4    0.09    0.08
  -2   9  -4   -0.01    0.10
   2   9   4    0.10    0.09
   2   9   4    0.07    0.11
  -3  -9  -4    2.00    0.21
   3  -9   4    1.60    0.18
   3   9   4    1.42    0.23
  -3   9  -4    1.68    0.20
  -3   9  -4    2.09    0.19
   3   9   4    1.87    0.22
   4  -9   4   19.95    0.60
  -4  -9  -4   19.61    0.65
   4   9   4   20.40    0.66
  -4   9  -4   21.10    0.61
   4   9   4   20.42    0.80
  -4   9  -4   19.75    0.62
  -5  -9  -4    0.15    0.17
   5  -9   4   -0.03    0.14
   5   9   4    0.01    0.11
  -5   9  -4   -0.05    0.14
   5   9   4   -0.04    0.12
  -6  -9  -4    0.49    0.23
  -6  -9  -4    0.71    0.18
   6  -9   4    0.69    0.16
  -6   9  -4    0.65    0.21
   6   9   4    0.57    0.17
   6   9   4    0.59    0.19
  -7  -9  -4   -0.51    0.23
   7  -9   4    0.03    0.14
  -7  -9  -4    0.19    0.15
   7   9   4    0.17    0.13
  -7   9  -4    0.38    0.20
   7   9   4    0.22    0.15
   8  -9   4    0.00    0.13
  -8  -9  -4   -0.04    0.14
  -8   9  -4   -0.15    0.19
   8   9   4   -0.06    0.18
  -9  -9  -4   -0.19    0.21
  -9   9  -4   -0.01    0.22
   9   9   4   -0.09    0.14
  10   9   4   -0.05    0.21
  -9 -10   4    0.61    0.24
   9 -10  -4    0.23    0.26
  -9 -10   4   -0.37    0.27
  -9  10   4    0.49    0.29
   9  10  -4    0.54    0.19
   8 -10  -4    0.04    0.21
  -8 -10   4    0.17    0.19
  -8 -10   4    0.03    0.27
   8  10  -4    0.34    0.20
  -8  10   4   -0.03    0.23
  -7 -10   4    3.43    0.34
  -7 -10   4    1.94    0.40
   7 -10  -4    3.86    0.39
   7  10  -4    3.60    0.34
  -7  10   4    2.48    0.36
   6 -10  -4    0.43    0.17
  -6 -10   4    0.17    0.18
  -6 -10   4    0.48    0.16
  -6  10   4    0.45    0.22
   6  10  -4    0.29    0.13
  -6  10   4    0.15    0.12
  -6  10   4    0.55    0.25
  -5 -10   4    0.35    0.15
  -5 -10   4    0.21    0.20
   5 -10  -4    0.41    0.18
   5  10  -4    0.31    0.15
  -5  10   4    0.21    0.19
  -5  10   4    0.18    0.11
  -5  10   4    0.25    0.18
  -4 -10   4    0.06    0.16
   4 -10  -4    0.09    0.15
  -4 -10   4    0.09    0.10
   4  10  -4   -0.13    0.12
  -4  10   4    0.16    0.13
  -4  10   4    0.00    0.14
   3 -10  -4    3.73    0.27
  -3 -10   4    4.11    0.21
  -3 -10   4    3.61    0.26
  -3 -10   4    4.31    0.43
  -3  10   4    3.74    0.39
  -3  10   4    4.18    0.33
   3  10  -4    3.80    0.26
   3  10  -4    3.52    0.26
  -2 -10   4    4.51    0.27
   2 -10  -4    4.45    0.30
  -2 -10   4    4.92    0.40
  -2 -10   4    4.30    0.27
  -2  10   4    4.78    0.29
  -2  10   4    4.91    0.46
   2  10  -4    4.67    0.28
   2  10  -4    4.41    0.26
   1 -10  -4    0.53    0.15
  -1 -10   4    0.61    0.13
  -1 -10   4    0.26    0.14
  -1 -10   4    0.50    0.14
  -1  10   4    0.40    0.21
  -1  10   4    0.44    0.13
   1  10  -4    0.40    0.11
   1  10  -4    0.39    0.13
   0 -10   4    2.12    0.19
   0 -10  -4    2.19    0.20
   0 -10   4    2.19    0.25
   0  10   4    1.83    0.28
   0  10  -4    2.21    0.21
   0  10  -4    2.07    0.23
   0  10   4    2.33    0.24
   0  10  -4    2.25    0.19
   1 -10   4   16.61    0.56
  -1 -10  -4   17.27    0.57
   1 -10   4   17.12    0.50
  -1  10  -4   16.58    0.51
  -1  10  -4   16.33    0.57
   1  10   4   17.64    0.76
  -1  10  -4   17.30    0.53
   1  10   4   16.17    0.54
  -2 -10  -4    0.09    0.15
   2 -10   4    0.13    0.12
  -2  10  -4    0.35    0.12
   2  10   4    0.11    0.17
   2  10   4    0.15    0.14
  -2  10  -4    0.14    0.13
  -3 -10  -4    8.14    0.40
   3 -10   4    8.16    0.36
   3  10   4    8.62    0.54
  -3  10  -4    8.72    0.40
  -3  10  -4    7.99    0.36
   3  10   4    8.05    0.39
   4 -10   4   13.12    0.49
  -4 -10  -4   13.64    0.54
  -4  10  -4   13.50    0.53
   4  10   4   14.92    0.56
   4  10   4   13.89    0.66
  -5 -10  -4   -0.20    0.15
   5 -10   4   -0.09    0.13
  -5  10  -4   -0.03    0.11
   5  10   4   -0.12    0.12
   5  10   4   -0.13    0.10
  -6 -10  -4    0.45    0.17
   6 -10   4    0.73    0.19
   6  10   4    0.18    0.15
  -6  10  -4    0.06    0.18
   6  10   4    0.26    0.18
  -7 -10  -4    0.12    0.18
   7 -10   4    0.00    0.11
  -7  10  -4   -0.14    0.18
   7  10   4   -0.06    0.12
  -8 -10  -4    0.46    0.20
  -8  10  -4    0.31    0.23
   8  10   4    0.29    0.17
  -9 -10  -4    0.12    0.23
   9  10   4    0.10    0.22
   9 -11  -4    0.66    0.29
  -9  11   4    0.64    0.26
   8 -11  -4    0.26    0.23
  -8 -11   4    0.30    0.19
  -8 -11   4    0.04    0.22
  -8  11   4    0.07    0.19
   8  11  -4    0.47    0.22
   7 -11  -4    0.21    0.22
  -7 -11   4    0.13    0.21
  -7 -11   4    0.08    0.11
   7  11  -4    0.23    0.18
  -7  11   4    0.02    0.16
  -6 -11   4    1.26    0.33
  -6 -11   4    1.55    0.25
   6 -11  -4    1.54    0.27
  -6  11   4    1.17    0.28
   6  11  -4    1.70    0.23
  -6  11   4    1.32    0.32
   5 -11  -4   -0.01    0.16
  -5 -11   4    0.24    0.15
  -5 -11   4   -0.11    0.19
  -5  11   4   -0.05    0.13
  -5  11   4   -0.05    0.09
   5  11  -4   -0.03    0.10
  -5  11   4   -0.01    0.16
  -4 -11   4    0.28    0.14
  -4 -11   4    0.34    0.20
   4 -11  -4    0.29    0.14
  -4  11   4    0.17    0.22
  -4  11   4    0.45    0.20
   4  11  -4    0.39    0.16
  -3 -11   4    0.76    0.22
   3 -11  -4    0.96    0.17
  -3 -11   4    0.55    0.16
  -3  11   4    0.96    0.19
   3  11  -4    0.88    0.18
  -3  11   4    0.54    0.21
  -2 -11   4    3.25    0.38
   2 -11  -4    3.16    0.28
  -2 -11   4    2.92    0.25
  -2 -11   4    2.96    0.25
  -2  11   4    3.25    0.45
  -2  11   4    3.23    0.27
   2  11  -4    3.04    0.24
   2  11  -4    2.97    0.26
   1 -11  -4    0.77    0.16
  -1 -11   4    0.64    0.16
  -1 -11   4    0.65    0.18
  -1 -11   4    0.82    0.16
  -1  11   4    0.67    0.25
   1  11  -4    1.00    0.16
  -1  11   4    0.88    0.19
   1  11  -4    0.92    0.16
   0 -11   4    7.80    0.35
   0 -11  -4    8.23    0.40
   0 -11   4    7.91    0.44
   0  11  -4    7.70    0.43
   0  11  -4    8.29    0.37
   0  11   4    7.99    0.38
   0  11  -4    7.91    0.35
   0  11   4    8.21    0.53
  -1 -11  -4    9.30    0.43
   1 -11   4    8.63    0.37
   1  11   4    8.99    0.58
   1  11   4    8.91    0.40
  -1  11  -4    8.04    0.39
  -1  11  -4    7.86    0.36
  -1  11  -4    8.47    0.39
   2 -11   4    0.02    0.12
  -2 -11  -4    0.09    0.12
   2  11   4   -0.18    0.16
  -2  11  -4    0.04    0.12
  -2  11  -4    0.14    0.15
   2  11   4    0.32    0.13
  -3 -11  -4    0.11    0.17
   3 -11   4   -0.06    0.12
   3  11   4    0.09    0.12
   3  11   4   -0.03    0.17
  -3  11  -4   -0.08    0.15
   4 -11   4    7.64    0.38
  -4 -11  -4    8.31    0.45
   4  11   4    7.91    0.52
  -4  11  -4    7.79    0.39
   4  11   4    8.06    0.41
  -5 -11  -4    0.57    0.21
   5 -11   4    0.80    0.18
  -5  11  -4    0.66    0.17
   5  11   4    0.19    0.18
   5  11   4    0.49    0.17
   6 -11   4   -0.13    0.14
  -6 -11  -4    0.02    0.12
   6  11   4   -0.03    0.13
  -6  11  -4   -0.16    0.17
   6  11   4   -0.13    0.15
  -7 -11  -4    0.33    0.21
  -7  11  -4   -0.09    0.19
   7  11   4    0.24    0.16
  -8 -11  -4    0.38    0.25
   8  11   4    0.30    0.18
  -8  11  -4    0.28    0.25
   9  11   4   -0.14    0.21
  -8 -12   4    0.21    0.29
   8 -12  -4    1.14    0.26
   8  12  -4    1.18    0.27
  -8  12   4    0.61    0.30
  -7 -12   4    0.38    0.16
  -7 -12   4    0.06    0.29
   7 -12  -4    0.37    0.19
   7  12  -4    0.59    0.21
  -7  12   4    0.19    0.25
  -6 -12   4    0.02    0.19
  -6 -12   4    0.32    0.17
   6 -12  -4    0.33    0.21
  -6  12   4    0.17    0.18
  -6  12   4    0.20    0.18
   6  12  -4    0.27    0.17
  -5 -12   4   -0.13    0.20
  -5 -12   4    0.07    0.14
   5 -12  -4   -0.24    0.16
  -5  12   4    0.01    0.20
   5  12  -4    0.03    0.14
  -5  12   4   -0.03    0.23
  -4 -12   4    0.02    0.15
  -4 -12   4    0.01    0.13
   4 -12  -4    0.16    0.17
  -4  12   4    0.00    0.14
   4  12  -4    0.01    0.14
  -4  12   4   -0.29    0.20
   3 -12  -4    0.37    0.18
  -3 -12   4    0.02    0.13
  -3 -12   4   -0.10    0.17
   3  12  -4    0.03    0.10
  -3  12   4   -0.11    0.15
  -3  12   4    0.18    0.14
   2 -12  -4    3.81    0.32
  -2 -12   4    3.96    0.42
  -2 -12   4    3.68    0.28
  -2  12   4    4.00    0.50
  -2  12   4    3.83    0.30
   2  12  -4    3.15    0.29
  -1 -12   4   -0.09    0.14
  -1 -12   4   -0.06    0.12
   1 -12  -4    0.21    0.15
  -1  12   4    0.17    0.17
  -1  12   4   -0.05    0.11
   1  12  -4    0.10    0.14
   0 -12   4    0.29    0.13
   0 -12   4    0.34    0.14
   0 -12  -4    0.55    0.18
   0  12  -4    0.33    0.13
   0  12  -4    0.18    0.11
   0  12  -4    0.24    0.11
   0  12   4    0.15    0.22
   0  12   4    0.44    0.15
   1 -12   4    7.51    0.37
  -1 -12  -4    8.06    0.43
   1  12   4    7.50    0.39
  -1  12  -4    7.49    0.38
   1  12   4    7.29    0.56
  -1  12  -4    7.41    0.39
   2 -12   4    0.52    0.16
  -2 -12  -4    0.90    0.19
  -2  12  -4    0.68    0.19
   2  12   4    0.34    0.22
   2  12   4    0.85    0.22
  -3 -12  -4   -0.09    0.11
   3 -12   4   -0.08    0.12
  -3  12  -4   -0.10    0.14
   3  12   4   -0.12    0.16
   3  12   4   -0.28    0.16
   4 -12   4    0.77    0.18
  -4 -12  -4    1.03    0.23
  -4  12  -4    0.77    0.21
   4  12   4    0.29    0.21
   4  12   4    0.75    0.21
   5 -12   4    1.38    0.22
  -5 -12  -4    1.45    0.27
   5  12   4    0.79    0.25
  -5  12  -4    0.97    0.23
   5  12   4    1.52    0.27
   6 -12   4    0.11    0.15
  -6 -12  -4    0.17    0.19
  -6  12  -4    0.12    0.20
   6  12   4    0.23    0.16
  -7 -12  -4    0.11    0.20
  -7  12  -4    0.09    0.21
   7  12   4    0.06    0.20
  -8 -12  -4    0.13    0.22
   8  12   4   -0.15    0.20
   8 -13  -4    0.45    0.28
  -8  13   4    0.05    0.28
   7 -13  -4   -0.15    0.21
  -7 -13   4   -0.17    0.28
  -7  13   4   -0.14    0.23
   7  13  -4    0.10    0.18
   6 -13  -4    0.20    0.22
  -6 -13   4    0.60    0.20
  -6 -13   4   -0.13    0.27
  -6  13   4    0.36    0.26
   6  13  -4    0.42    0.19
   5 -13  -4    0.31    0.16
  -5 -13   4   -0.24    0.22
  -5 -13   4   -0.02    0.14
  -5  13   4   -0.22    0.19
  -5  13   4    0.18    0.23
   5  13  -4   -0.08    0.14
  -4 -13   4    0.16    0.12
   4 -13  -4   -0.05    0.17
  -4 -13   4   -0.28    0.18
  -4  13   4    0.03    0.17
  -4  13   4   -0.24    0.18
   4  13  -4    0.27    0.16
   3 -13  -4    0.37    0.19
  -3 -13   4    0.24    0.21
  -3 -13   4    0.32    0.15
   3  13  -4    0.30    0.17
  -3  13   4    0.36    0.21
  -3  13   4    0.18    0.16
  -2 -13   4    2.04    0.24
  -2 -13   4    1.45    0.26
   2 -13  -4    1.77    0.24
   2  13  -4    2.11    0.26
  -2  13   4    1.97    0.26
  -2  13   4    1.48    0.33
  -1 -13   4    0.46    0.19
   1 -13  -4    0.78    0.18
  -1 -13   4    0.93    0.18
   1  13  -4    0.82    0.19
  -1  13   4    0.91    0.28
  -1  13   4    0.93    0.22
   0 -13  -4    1.21    0.22
   0 -13   4    0.11    0.15
   0 -13   4    0.47    0.15
   0  13  -4    1.02    0.20
   0  13   4    0.64    0.21
   0  13   4    0.64    0.26
  -1 -13  -4    0.40    0.18
   1 -13   4    0.30    0.13
  -1  13  -4   -0.04    0.13
   1  13   4   -0.20    0.19
   1  13   4    0.24    0.13
  -2 -13  -4    1.00    0.23
   2 -13   4    0.80    0.17
  -2  13  -4    0.64    0.19
   2  13   4    0.42    0.24
   2  13   4    0.73    0.21
   3 -13   4    0.38    0.15
  -3 -13  -4    0.37    0.19
   3  13   4    0.32    0.15
  -3  13  -4    0.19    0.13
   3  13   4   -0.13    0.19
   4 -13   4    0.11    0.13
  -4 -13  -4    0.10    0.14
   4  13   4   -0.19    0.16
  -4  13  -4   -0.13    0.11
   5 -13   4   -0.12    0.10
  -5 -13  -4    0.08    0.14
  -5  13  -4   -0.16    0.17
   5  13   4   -0.42    0.19
   5  13   4    0.12    0.19
  -6 -13  -4    0.53    0.23
   6  13   4    0.34    0.22
  -6  13  -4    0.20    0.16
  -7 -13  -4    0.25    0.18
  -7  13  -4   -0.22    0.20
   7  13   4    0.27    0.22
   8  13   4    0.56    0.27
  -7 -14   4   -0.06    0.32
   7 -14  -4    0.17    0.18
  -7  14   4   -0.28    0.24
   7  14  -4    0.23    0.21
   6 -14  -4   -0.04    0.15
  -6 -14   4    0.12    0.23
  -6  14   4   -0.18    0.23
   6  14  -4    0.43    0.18
  -5 -14   4   -0.07    0.18
  -5 -14   4    0.28    0.17
   5 -14  -4    0.28    0.21
   5  14  -4    0.23    0.14
  -5  14   4    0.16    0.18
  -5  14   4    0.17    0.18
  -4 -14   4    1.47    0.24
   4 -14  -4    1.58    0.28
  -4 -14   4    0.91    0.31
  -4  14   4    1.07    0.28
   4  14  -4    1.32    0.24
  -4  14   4    1.77    0.32
  -3 -14   4   -0.28    0.18
  -3 -14   4    0.04    0.13
   3 -14  -4   -0.03    0.12
   3  14  -4   -0.08    0.14
  -3  14   4   -0.14    0.13
  -3  14   4   -0.22    0.20
  -2 -14   4    0.14    0.13
   2 -14  -4   -0.01    0.16
  -2 -14   4   -0.26    0.15
  -2  14   4   -0.08    0.21
  -2  14   4    0.07    0.19
   2  14  -4    0.02    0.15
  -1 -14   4    1.93    0.21
   1 -14  -4    1.83    0.27
  -1 -14   4    1.04    0.23
  -1  14   4    1.62    0.24
  -1  14   4    1.56    0.34
   1  14  -4    1.68    0.24
   0 -14   4    0.47    0.13
   0 -14  -4    0.48    0.16
   0  14   4    0.28    0.19
   0  14   4    0.37    0.25
   0  14  -4    0.20    0.16
  -1 -14  -4    0.05    0.12
   1 -14   4    0.09    0.12
  -1  14  -4   -0.02    0.14
   1  14   4   -0.06    0.12
   1  14   4   -0.09    0.15
  -2 -14  -4    0.07    0.17
   2 -14   4   -0.04    0.12
  -2  14  -4   -0.06    0.15
   2  14   4   -0.09    0.12
   2  14   4   -0.34    0.18
   3 -14   4    0.79    0.18
  -3 -14  -4    1.02    0.22
  -3  14  -4    0.70    0.21
   3  14   4    0.63    0.22
   3  14   4    0.47    0.27
  -4 -14  -4    0.23    0.20
   4  14   4    0.19    0.15
  -4  14  -4    0.21    0.19
  -5 -14  -4   -0.03    0.18
  -5  14  -4   -0.07    0.18
   5  14   4    0.02    0.15
  -6 -14  -4    0.90    0.24
  -6  14  -4    0.88    0.27
   6  14   4    0.82    0.23
  -7 -14  -4    0.86    0.27
   7  14   4    0.75    0.23
   7 -15  -4   -0.29    0.15
   6 -15  -4   -0.07    0.15
  -6 -15   4   -0.44    0.29
   6  15  -4    0.15    0.19
  -6  15   4    0.05    0.20
   5 -15  -4    0.01    0.20
   5  15  -4    0.16    0.18
  -5  15   4    0.53    0.28
  -5  15   4   -0.11    0.16
   4 -15  -4    0.52    0.22
  -4 -15   4   -0.13    0.24
   4  15  -4    0.17    0.17
  -4  15   4    0.60    0.29
  -4  15   4    0.33    0.24
  -3 -15   4   -0.01    0.14
   3 -15  -4   -0.04    0.13
  -3  15   4    0.04    0.24
   3  15  -4    0.19    0.17
  -3  15   4   -0.02    0.21
  -2 -15   4    0.41    0.16
   2 -15  -4    0.06    0.18
  -2 -15   4   -0.18    0.21
   2  15  -4    0.23    0.13
  -2  15   4    0.23    0.23
  -2  15   4    0.20    0.17
  -1 -15   4   -0.25    0.15
   1 -15  -4   -0.07    0.17
  -1 -15   4    0.26    0.12
  -1  15   4    0.00    0.17
  -1  15   4   -0.08    0.19
   1  15  -4   -0.20    0.14
   0 -15   4    0.08    0.12
   0 -15  -4    0.12    0.14
   0  15   4   -0.10    0.21
   0  15   4    0.03    0.14
   0  15  -4    0.00    0.16
   1 -15   4    0.30    0.14
  -1 -15  -4    0.12    0.14
  -1  15  -4    0.15    0.16
   1  15   4    0.12    0.15
   1  15   4   -0.31    0.20
  -2 -15  -4    0.12    0.13
   2  15   4   -0.13    0.21
  -2  15  -4    0.10    0.13
   2  15   4   -0.05    0.14
  -3 -15  -4    0.59    0.22
   3  15   4    0.40    0.22
   3  15   4   -0.21    0.23
  -3  15  -4    0.21    0.19
  -4 -15  -4    0.17    0.16
   4  15   4    0.33    0.21
  -4  15  -4   -0.15    0.17
  -5 -15  -4    0.36    0.19
  -5  15  -4   -0.06    0.15
   5  15   4    0.40    0.23
  -6 -15  -4    0.55    0.25
   6  15   4    0.30    0.24
   6 -16  -4   -0.01    0.22
  -6 -16   4   -0.34    0.23
   5 -16  -4   -0.06    0.20
  -5 -16   4   -0.59    0.26
  -5  16   4    0.05    0.19
   5  16  -4    0.22    0.20
  -4 -16   4   -0.54    0.22
   4 -16  -4    0.21    0.22
   4  16  -4    0.03    0.18
  -4  16   4    0.32    0.26
  -4  16   4   -0.21    0.23
  -3 -16   4   -0.46    0.19
   3 -16  -4    0.02    0.19
  -3  16   4    0.01    0.23
  -3  16   4    0.20    0.26
   3  16  -4    0.23    0.19
  -2 -16   4   -0.10    0.24
   2 -16  -4    0.78    0.21
  -2  16   4    0.53    0.23
  -2  16   4    0.67    0.25
   2  16  -4    0.37    0.20
   1 -16  -4    0.14    0.14
   1  16  -4    0.15    0.18
  -1  16   4    0.24    0.17
  -1  16   4    0.27    0.25
   0 -16  -4    0.29    0.17
   0  16  -4    0.13    0.17
   0  16   4   -0.12    0.23
   0  16   4    0.07    0.16
  -1 -16  -4    0.00    0.13
   1  16   4   -0.22    0.21
  -1  16  -4   -0.15    0.15
   1  16   4    0.04    0.15
  -2 -16  -4    0.09    0.14
   2  16   4   -0.35    0.19
  -2  16  -4   -0.03    0.18
   2  16   4    0.17    0.21
  -3 -16  -4    0.25    0.21
   3  16   4   -0.12    0.25
  -3  16  -4    0.34    0.17
   3  16   4    0.22    0.17
  -4 -16  -4   -0.11    0.19
   4  16   4    0.12    0.21
  -4  16  -4   -0.06    0.21
  -5 -16  -4    0.34    0.23
   5  16   4    0.13    0.23
   5 -17  -4   -0.16    0.21
   4 -17  -4    0.33    0.23
  -4  17   4    0.80    0.31
  -4  17   4   -0.25    0.16
   3 -17  -4    0.20    0.23
   3  17  -4    0.38    0.22
  -3  17   4   -0.15    0.16
  -3  17   4    0.22    0.27
   2 -17  -4    0.20    0.21
  -2  17   4    0.03    0.18
   2  17  -4   -0.08    0.18
  -2  17   4    0.13    0.18
   1 -17  -4    0.44    0.21
  -1  17   4   -0.05    0.21
  -1  17   4    0.12    0.26
   1  17  -4    0.04    0.19
   0 -17  -4    0.36    0.21
   0  17   4    0.16    0.18
   0  17   4    0.09    0.25
   0  17  -4   -0.02    0.13
  -1 -17  -4    0.03    0.14
  -1  17  -4    0.00    0.19
   1  17   4   -0.25    0.13
   1  17   4   -0.20    0.22
  -2 -17  -4    0.22    0.20
   2  17   4   -0.01    0.22
  -2  17  -4    0.02    0.20
  -3 -17  -4    0.08    0.14
   3  17   4   -0.09    0.15
  -3  17  -4   -0.24    0.19
  -4 -17  -4    0.55    0.21
   4  17   4    0.32    0.20
   4 -18  -4    0.19    0.19
   3 -18  -4   -0.10    0.15
  -3  18   4    0.09    0.25
   2 -18  -4    0.46    0.23
  -2  18   4    0.39    0.26
  -2  18   4   -0.19    0.23
   1 -18  -4    1.52    0.28
   1  18  -4    0.90    0.27
  -1  18   4    1.18    0.32
  -1  18   4    1.12    0.33
   0 -18  -4    1.05    0.26
   0  18   4    0.22    0.27
   0  18   4    0.92    0.29
   0  18  -4    0.46    0.23
  -1 -18  -4    0.32    0.17
  -1  18  -4    0.14    0.17
   1  18   4   -0.03    0.17
   1  18   4    0.04    0.25
  -2 -18  -4    0.38    0.23
   2  18   4   -0.16    0.22
  -3 -18  -4    0.16    0.22
   1 -19  -4    0.82    0.23
  -1  19   4    1.03    0.31
   0 -19  -4    1.04    0.28
   0  19   4    0.53    0.29
  11   0  -5    0.12    0.17
 -11   0   5   -0.10    0.21
 -11   0   5   -0.07    0.23
 -10   0   5   -0.16    0.17
  10   0  -5   -0.15    0.19
 -10   0   5   -0.04    0.20
  -9   0   5   -0.30    0.11
  -9   0   5    0.02    0.18
   9   0  -5   -0.11    0.13
   8   0  -5   -0.34    0.14
  -8   0   5   -0.32    0.15
  -8   0   5    0.11    0.18
  -7   0   5   -0.13    0.09
  -7   0   5   -0.07    0.11
   7   0  -5   -0.12    0.09
  -6   0   5    0.01    0.13
   6   0  -5   -0.11    0.09
   6   0  -5    0.14    0.09
  -6   0   5    0.05    0.12
   5   0  -5   -0.06    0.10
  -5   0   5    0.03    0.09
   5   0  -5    0.10    0.10
   5   0  -5   -0.07    0.08
  -5   0   5    0.02    0.13
  -5   0   5    0.04    0.10
   4   0  -5    0.03    0.10
  -4   0   5    0.36    0.11
   4   0  -5    0.19    0.10
  -4   0   5    0.21    0.15
   3   0  -5    0.01    0.06
   3   0  -5    0.12    0.07
  -3   0   5    0.02    0.10
  -3   0   5    0.07    0.07
  -3   0   5    0.33    0.10
   3   0  -5    0.09    0.07
  -3   0   5    0.07    0.06
  -2   0   5   -0.04    0.05
  -2   0   5    0.07    0.05
   2   0  -5   -0.06    0.05
  -2   0   5    0.00    0.06
   2   0  -5    0.02    0.04
  -2   0   5    0.03    0.04
   2   0  -5    0.05    0.04
  -1   0   5    0.00    0.02
  -1   0   5   -0.01    0.05
   1   0  -5    0.01    0.01
   1   0  -5   -0.01    0.03
  -1   0   5    0.07    0.03
   0   0  -5    0.03    0.02
   0   0  -5    0.02    0.02
   0   0   5    0.01    0.02
   0   0   5    0.03    0.02
  -1   0  -5    0.01    0.03
   1   0   5    0.01    0.03
   1   0   5    0.03    0.03
  -1   0  -5    0.01    0.02
  -2   0  -5   -0.12    0.04
  -2   0  -5   -0.08    0.04
   2   0   5   -0.14    0.04
   2   0   5   -0.09    0.04
   3   0   5    0.04    0.07
  -3   0  -5   -0.10    0.05
   3   0   5   -0.06    0.06
  -3   0  -5   -0.11    0.06
   3   0   5   -0.08    0.05
  -4   0  -5   -0.04    0.06
   4   0   5    0.09    0.07
   4   0   5    0.00    0.06
  -4   0  -5   -0.03    0.07
  -5   0  -5    0.07    0.07
   5   0   5   -0.03    0.07
  -5   0  -5   -0.02    0.05
   5   0   5   -0.05    0.06
   6   0   5    0.26    0.12
  -6   0  -5    0.14    0.13
  -7   0  -5    0.43    0.14
   7   0   5    0.40    0.16
   8   0   5    0.13    0.16
  -8   0  -5    0.26    0.14
   9   0   5   -0.16    0.16
  -9   0  -5   -0.08    0.17
 -10   0  -5   -0.29    0.12
  10   0   5    0.09    0.20
  11  -1  -5   -0.36    0.21
 -11  -1   5   -0.27    0.20
 -11  -1   5   -0.23    0.20
 -11   1   5   -0.12    0.22
 -11   1   5   -0.26    0.17
  11   1  -5   -0.09    0.22
  10  -1  -5   -0.17    0.19
 -10  -1   5   -0.05    0.21
 -10  -1   5   -0.17    0.19
 -10   1   5    0.13    0.21
  10   1  -5   -0.29    0.18
 -10   1   5   -0.07    0.15
  -9  -1   5    0.11    0.18
  -9  -1   5    0.16    0.15
   9  -1  -5    0.06    0.14
  -9   1   5    0.23    0.21
   9   1  -5    0.10    0.14
  -9   1   5   -0.06    0.13
  -8  -1   5    0.27    0.15
  -8  -1   5    0.31    0.20
   8  -1  -5    0.00    0.16
   8   1  -5    0.01    0.16
  -8   1   5    0.18    0.17
  -8   1   5    0.11    0.17
  -7  -1   5    0.09    0.13
   7  -1  -5    0.00    0.14
  -7  -1   5   -0.04    0.14
   7   1  -5   -0.20    0.10
  -7   1   5    0.04    0.14
  -7   1   5    0.04    0.15
   7   1  -5    0.04    0.14
  -6  -1   5    0.39    0.14
  -6  -1   5    0.17    0.16
   6  -1  -5    0.26    0.13
  -6   1   5    0.39    0.15
   6   1  -5    0.30    0.12
   6   1  -5    0.34    0.12
  -6   1   5    0.15    0.14
   5  -1  -5    6.58    0.31
   5  -1  -5    6.62    0.30
   5  -1  -5    6.18    0.35
  -5  -1   5    6.20    0.30
  -5  -1   5    6.03    0.44
   5   1  -5    5.91    0.30
  -5   1   5    6.21    0.45
  -5   1   5    5.99    0.29
  -5   1   5    6.35    0.36
   5   1  -5    5.56    0.26
   5   1  -5    6.48    0.30
   4  -1  -5  201.74    4.82
   4  -1  -5  196.96    3.61
   4  -1  -5  199.38    3.63
  -4  -1   5  196.41    3.62
  -4  -1   5  200.87    4.74
  -4  -1   5  199.07    4.85
  -4   1   5  196.18    4.82
   4   1  -5  201.36    3.63
   4   1  -5  201.19    4.75
   4   1  -5  195.59    3.60
  -4   1   5  198.50    4.81
  -4   1   5  199.96    3.64
  -3  -1   5   57.82    1.11
   3  -1  -5   56.78    1.51
  -3  -1   5   54.95    1.44
   3  -1  -5   56.46    1.12
  -3  -1   5   55.88    1.12
  -3  -1   5   59.07    1.62
   3  -1  -5   56.12    1.13
  -3   1   5   55.21    1.11
  -3   1   5   57.56    1.60
   3   1  -5   56.47    1.11
   3   1  -5   56.94    1.12
   3   1  -5   56.87    1.44
  -3   1   5   57.13    1.14
  -3   1   5   55.82    1.50
   2  -1  -5    1.54    0.11
  -2  -1   5    1.50    0.21
   2  -1  -5    1.45    0.10
  -2  -1   5    1.58    0.09
  -2  -1   5    1.50    0.13
  -2  -1   5    1.71    0.09
   2  -1  -5    1.30    0.15
  -2   1   5    1.57    0.17
  -2   1   5    1.47    0.10
   2   1  -5    1.62    0.09
  -2   1   5    1.57    0.11
   2   1  -5    1.59    0.09
  -1  -1   5   15.96    0.50
   1  -1  -5   15.97    0.35
  -1  -1   5   15.84    0.32
   1  -1  -5   16.26    0.53
   1  -1  -5   16.12    0.35
  -1  -1   5   15.85    0.31
  -1   1   5   15.63    0.35
  -1   1   5   15.99    0.54
   1   1  -5   15.98    0.31
  -1   1   5   15.75    0.34
   0  -1  -5   10.07    0.25
   0  -1  -5   11.64    0.26
   0   1   5   11.49    0.43
   0   1   5   11.52    0.25
   0   1   5   11.87    0.26
   1  -1   5    4.07    0.11
  -1  -1  -5    4.09    0.14
  -1  -1  -5    4.00    0.13
   1  -1   5    4.18    0.12
   1   1   5    4.12    0.14
  -1   1  -5    4.11    0.12
   1   1   5    4.17    0.14
   2  -1   5    4.32    0.16
  -2  -1  -5    4.30    0.16
   2  -1   5    4.11    0.15
  -2  -1  -5    4.43    0.18
   2   1   5    3.76    0.16
   2   1   5    4.34    0.17
  -2   1  -5    4.33    0.17
  -2   1  -5    4.02    0.15
   3  -1   5   12.00    0.33
   3  -1   5   12.25    0.45
  -3  -1  -5   11.95    0.34
   3  -1   5   12.01    0.34
  -3  -1  -5   11.90    0.35
   3   1   5   12.26    0.50
  -3   1  -5   11.92    0.34
   3   1   5   11.93    0.34
  -3   1  -5   11.62    0.33
   3   1   5   11.33    0.33
  -4  -1  -5    2.32    0.16
   4  -1   5    2.44    0.16
   4  -1   5    2.14    0.20
  -4   1  -5    2.34    0.16
  -4   1  -5    2.38    0.17
   4   1   5    2.24    0.15
   4   1   5    2.62    0.25
   5  -1   5    0.99    0.15
  -5  -1  -5    1.35    0.17
   5  -1   5    1.45    0.16
  -5  -1  -5    1.32    0.16
  -5   1  -5    1.34    0.15
  -5   1  -5    1.23    0.15
   5   1   5    1.27    0.14
   6  -1   5    2.65    0.23
  -6  -1  -5    2.69    0.23
  -6   1  -5    2.92    0.26
   6   1   5    2.50    0.20
  -7  -1  -5    4.76    0.36
   7  -1   5    4.43    0.32
  -7   1  -5    4.92    0.35
   7   1   5    4.12    0.28
   8  -1   5    0.35    0.18
  -8  -1  -5    0.24    0.15
   8   1   5    0.44    0.18
  -8   1  -5    0.25    0.14
  -9  -1  -5    0.04    0.18
   9  -1   5   -0.21    0.16
  -9   1  -5    0.00    0.14
   9   1   5   -0.08    0.17
 -10  -1  -5    0.36    0.23
  10  -1   5    0.26    0.17
 -10   1  -5    0.20    0.23
  10   1   5    0.31    0.17
 -11  -2   5   -0.40    0.23
 -11  -2   5   -0.13    0.22
  11  -2  -5   -0.03    0.17
 -11   2   5    0.02    0.20
 -11   2   5   -0.22    0.16
  10  -2  -5   -0.03    0.15
 -10  -2   5    0.00    0.22
 -10  -2   5   -0.12    0.21
 -10   2   5    0.20    0.20
 -10   2   5    0.12    0.16
  10   2  -5   -0.21    0.19
  -9  -2   5   -0.07    0.17
   9  -2  -5   -0.03    0.13
  -9  -2   5    0.04    0.14
   9   2  -5   -0.06    0.13
  -9   2   5    0.12    0.17
  -9   2   5    0.05    0.19
   8  -2  -5    2.07    0.25
  -8  -2   5    2.11    0.28
  -8  -2   5    2.05    0.35
  -8   2   5    1.96    0.31
  -8   2   5    1.92    0.28
   8   2  -5    2.32    0.24
  -7  -2   5    3.65    0.30
  -7  -2   5    4.29    0.50
   7   2  -5    3.40    0.25
  -7   2   5    3.94    0.29
   7   2  -5    3.27    0.27
  -7   2   5    3.83    0.43
  -6  -2   5    1.62    0.20
   6  -2  -5    1.36    0.17
  -6  -2   5    1.15    0.23
  -6   2   5    1.52    0.21
  -6   2   5    1.94    0.26
  -6   2   5    1.36    0.24
   6   2  -5    2.02    0.21
   6   2  -5    1.35    0.18
   5  -2  -5   31.53    0.78
   5  -2  -5   30.00    0.76
  -5  -2   5   29.84    0.77
   5  -2  -5   31.52    1.01
  -5  -2   5   31.18    1.13
  -5   2   5   29.73    0.78
   5   2  -5   32.04    0.76
  -5   2   5   31.26    1.00
   5   2  -5   31.72    0.87
  -5   2   5   32.37    1.11
   5   2  -5   32.10    0.78
  -4  -2   5    6.84    0.26
   4  -2  -5    6.47    0.35
   4  -2  -5    6.84    0.29
  -4  -2   5    6.55    0.27
  -4  -2   5    6.78    0.44
   4  -2  -5    6.50    0.29
  -4   2   5    7.01    0.45
   4   2  -5    6.36    0.26
   4   2  -5    7.17    0.28
  -4   2   5    7.54    0.31
   4   2  -5    7.02    0.27
  -4   2   5    7.31    0.38
  -3  -2   5   10.79    0.34
   3  -2  -5   10.44    0.32
  -3  -2   5   10.09    0.31
  -3  -2   5   10.60    0.52
   3  -2  -5   10.66    0.44
  -3  -2   5   10.81    0.30
   3  -2  -5   10.44    0.31
  -3   2   5   10.66    0.45
  -3   2   5    9.98    0.32
   3   2  -5   10.25    0.34
   3   2  -5   10.45    0.31
  -3   2   5   10.24    0.31
   3   2  -5   10.26    0.49
   3   2  -5   10.47    0.30
   2  -2  -5    2.91    0.14
  -2  -2   5    3.23    0.27
  -2  -2   5    3.16    0.12
  -2  -2   5    3.16    0.13
   2  -2  -5    2.99    0.15
   2  -2  -5    3.07    0.22
  -2  -2   5    3.05    0.16
   2   2  -5    2.99    0.12
   2   2  -5    3.22    0.13
  -2   2   5    3.17    0.14
  -2   2   5    3.06    0.23
  -2   2   5    3.04    0.15
  -1  -2   5    7.53    0.36
  -1  -2   5    7.68    0.17
   1  -2  -5    7.53    0.22
   1  -2  -5    7.64    0.33
   1  -2  -5    8.10    0.22
  -1  -2   5    7.49    0.17
   1   2  -5    7.67    0.17
  -1   2   5    7.77    0.35
  -1   2   5    7.76    0.22
   0  -2  -5    3.29    0.21
   0  -2  -5    3.56    0.13
   0  -2  -5    3.30    0.13
   0   2   5    3.33    0.23
   0   2   5    3.29    0.13
   0   2   5    3.34    0.13
   1  -2   5    0.43    0.05
  -1  -2  -5    0.42    0.06
  -1  -2  -5    0.45    0.06
   1   2   5    0.38    0.09
   1   2   5    0.58    0.07
  -1   2  -5    0.38    0.04
   1   2   5    0.60    0.07
   2  -2   5   81.39    1.47
  -2  -2  -5   79.49    1.51
   2  -2   5   81.05    1.46
  -2  -2  -5   80.60    1.50
   2   2   5   80.61    1.51
  -2   2  -5   77.35    1.46
   2   2   5   77.84    1.49
  -2   2  -5   78.84    1.48
   2   2   5   79.77    2.02
   3  -2   5    1.43    0.15
   3  -2   5    1.70    0.12
  -3  -2  -5    1.54    0.14
  -3  -2  -5    1.58    0.13
   3   2   5    1.51    0.13
   3   2   5    1.70    0.20
  -3   2  -5    1.66    0.12
  -3   2  -5    1.54    0.13
   3   2   5    1.43    0.13
   4  -2   5    0.00    0.06
  -4  -2  -5   -0.06    0.07
   4  -2   5   -0.03    0.06
  -4  -2  -5   -0.07    0.08
   4   2   5    0.02    0.07
  -4   2  -5   -0.03    0.06
   4   2   5    0.00    0.08
  -4   2  -5   -0.07    0.06
   5  -2   5   -0.01    0.08
  -5  -2  -5   -0.05    0.06
   5  -2   5    0.11    0.07
  -5  -2  -5   -0.04    0.09
  -5   2  -5   -0.06    0.08
   5   2   5   -0.04    0.06
  -5   2  -5    0.00    0.08
   6  -2   5    2.40    0.20
  -6  -2  -5    3.00    0.27
   6  -2   5    2.70    0.26
  -6   2  -5    2.54    0.22
   6   2   5    2.81    0.24
  -6   2  -5    2.68    0.23
   7  -2   5    0.96    0.20
  -7  -2  -5    1.05    0.22
  -7  -2  -5    0.89    0.21
   7   2   5    0.93    0.20
  -7   2  -5    1.13    0.21
  -8  -2  -5   -0.02    0.12
   8  -2   5    0.17    0.16
   8   2   5    0.12    0.17
  -8   2  -5    0.12    0.13
   9  -2   5    0.53    0.17
  -9  -2  -5    0.64    0.23
  -9   2  -5    0.74    0.24
   9   2   5    0.64    0.18
 -10  -2  -5    0.08    0.20
  10  -2   5   -0.09    0.20
  10   2   5    0.08    0.19
 -10   2  -5   -0.07    0.20
 -11  -3   5   -0.15    0.19
 -11  -3   5   -0.02    0.28
 -11   3   5    0.13    0.26
 -10  -3   5   -0.03    0.18
  10  -3  -5   -0.10    0.20
 -10  -3   5    0.01    0.20
  10   3  -5   -0.04    0.14
 -10   3   5   -0.21    0.20
 -10   3   5   -0.01    0.17
   9  -3  -5    0.67    0.23
  -9  -3   5    0.46    0.22
  -9  -3   5    0.39    0.20
   9   3  -5    0.23    0.19
  -9   3   5    0.51    0.21
  -9   3   5    0.56    0.23
  -8  -3   5    0.36    0.19
  -8  -3   5    0.28    0.17
  -8   3   5    0.32    0.17
   8   3  -5    0.38    0.18
  -8   3   5    0.57    0.21
   7  -3  -5    0.47    0.17
  -7  -3   5    0.51    0.15
  -7  -3   5    0.29    0.22
   7   3  -5    0.32    0.10
  -7   3   5    0.55    0.16
   7   3  -5    0.48    0.13
  -7   3   5    0.61    0.19
  -6  -3   5    8.23    0.60
   6  -3  -5    8.47    0.38
  -6  -3   5    8.20    0.38
  -6   3   5    8.54    0.49
   6   3  -5    7.89    0.31
  -6   3   5    8.57    0.54
   6   3  -5    8.41    0.36
  -6   3   5    7.70    0.37
  -5  -3   5    8.13    0.52
   5  -3  -5    7.79    0.34
  -5  -3   5    7.05    0.31
   5  -3  -5    7.59    0.32
   5   3  -5    7.70    0.32
  -5   3   5    7.36    0.33
   5   3  -5    7.68    0.27
  -5   3   5    8.11    0.44
  -5   3   5    7.97    0.50
   5   3  -5    7.74    0.33
  -4  -3   5   17.26    0.75
   4  -3  -5   16.90    0.48
   4  -3  -5   17.08    0.65
   4  -3  -5   15.94    0.47
  -4  -3   5   16.53    0.47
   4   3  -5   16.48    0.45
  -4   3   5   18.27    0.72
  -4   3   5   16.12    0.49
  -4   3   5   16.41    0.63
   4   3  -5   16.82    0.47
  -3  -3   5    3.35    0.17
   3  -3  -5    4.76    0.22
  -3  -3   5    3.83    0.33
  -3  -3   5    3.75    0.15
   3  -3  -5    3.96    0.28
   3   3  -5    3.34    0.16
  -3   3   5    3.89    0.19
   3   3  -5    3.66    0.17
  -3   3   5    3.57    0.26
  -3   3   5    4.20    0.22
   3   3  -5    3.44    0.30
  -2  -3   5    5.81    0.18
  -2  -3   5    6.00    0.22
  -2  -3   5    5.71    0.34
   2  -3  -5    5.61    0.22
   2  -3  -5    5.62    0.22
  -2  -3   5    5.78    0.18
   2  -3  -5    5.97    0.31
  -2   3   5    5.67    0.22
   2   3  -5    5.94    0.18
   2   3  -5    5.95    0.33
  -2   3   5    5.79    0.21
  -2   3   5    5.71    0.33
   2   3  -5    5.68    0.19
  -1  -3   5    4.96    0.14
   1  -3  -5    5.06    0.18
   1  -3  -5    4.81    0.18
   1  -3  -5    4.92    0.28
  -1  -3   5    4.81    0.14
  -1  -3   5    5.13    0.29
  -1   3   5    5.01    0.19
  -1   3   5    4.82    0.18
   1   3  -5    4.99    0.14
  -1   3   5    5.37    0.31
   0  -3   5    8.76    0.36
   0  -3  -5    8.10    0.24
   0  -3   5    8.09    0.18
   0  -3  -5    8.36    0.36
   0  -3   5    8.20    0.18
   0  -3  -5    7.92    0.24
   0   3   5    8.01    0.24
   0   3  -5    8.04    0.18
   0   3   5    8.13    0.38
   0   3   5    7.91    0.24
   0   3  -5    8.03    0.18
  -1  -3  -5    0.22    0.06
   1  -3   5    0.23    0.04
   1  -3   5    0.14    0.04
  -1  -3  -5    0.16    0.06
   1   3   5    0.23    0.06
   1   3   5    0.18    0.06
  -1   3  -5    0.20    0.05
   1   3   5    0.06    0.08
   2  -3   5   31.42    0.63
  -2  -3  -5   31.46    0.68
   2  -3   5   31.82    0.65
  -2  -3  -5   30.20    0.69
  -2   3  -5   32.11    0.66
  -2   3  -5   31.01    0.64
   2   3   5   31.29    0.95
   2   3   5   31.53    0.97
   2   3   5   30.36    0.69
   2   3   5   30.67    0.68
  -3  -3  -5    0.45    0.09
  -3  -3  -5    0.38    0.08
   3  -3   5    0.41    0.08
   3  -3   5    0.34    0.08
   3  -3   5    0.35    0.07
  -3   3  -5    0.40    0.08
  -3   3  -5    0.47    0.09
   3   3   5    0.51    0.10
   3   3   5    0.41    0.08
   3   3   5    0.27    0.12
   4  -3   5   11.59    0.42
  -4  -3  -5   11.28    0.39
  -4  -3  -5   11.48    0.38
  -4   3  -5   11.51    0.35
  -4   3  -5   11.53    0.38
   4   3   5   11.24    0.37
  -5  -3  -5   -0.10    0.09
   5  -3   5    0.01    0.08
   5  -3   5    0.03    0.06
  -5  -3  -5    0.00    0.10
  -5   3  -5    0.03    0.09
  -5   3  -5    0.06    0.06
   5   3   5    0.04    0.07
   6  -3   5   -0.14    0.11
  -6  -3  -5   -0.06    0.13
   6  -3   5    0.14    0.08
  -6   3  -5   -0.02    0.13
   6   3   5    0.04    0.09
   7  -3   5    1.90    0.21
  -7  -3  -5    1.46    0.26
  -7  -3  -5    1.91    0.25
  -7   3  -5    2.08    0.26
   7   3   5    2.12    0.25
  -8  -3  -5   -0.04    0.16
   8  -3   5    0.27    0.17
  -8  -3  -5    0.28    0.15
   8   3   5    0.09    0.17
  -8   3  -5    0.28    0.15
  -9  -3  -5   -0.06    0.17
   9  -3   5    0.07    0.17
   9   3   5    0.10    0.13
  -9   3  -5    0.03    0.18
  10  -3   5   -0.31    0.18
 -10  -3  -5    0.05    0.16
  10   3   5   -0.01    0.18
 -10   3  -5   -0.16    0.19
  11   3   5   -0.12    0.20
 -11  -4   5    0.24    0.19
 -11  -4   5   -0.21    0.25
 -11   4   5   -0.20    0.17
 -10  -4   5   -0.01    0.19
  10  -4  -5   -0.17    0.14
 -10  -4   5    0.17    0.20
  10   4  -5    0.09    0.16
 -10   4   5   -0.21    0.14
 -10   4   5    0.11    0.18
  -9  -4   5    0.37    0.20
  -9  -4   5    0.37    0.21
  -9   4   5    0.42    0.22
   9   4  -5    0.15    0.19
  -9   4   5    0.32    0.19
  -8  -4   5    1.17    0.20
   8  -4  -5    1.50    0.23
  -8  -4   5    0.96    0.26
   8   4  -5    1.03    0.19
  -8   4   5    1.02    0.23
  -8   4   5    1.41    0.27
  -7  -4   5    0.71    0.17
  -7  -4   5    0.60    0.21
   7  -4  -5    0.98    0.21
   7   4  -5    0.91    0.18
  -7   4   5    0.66    0.19
  -7   4   5    0.64    0.20
   6  -4  -5   -0.10    0.12
  -6  -4   5   -0.07    0.11
  -6  -4   5   -0.06    0.08
   6   4  -5    0.08    0.12
  -6   4   5    0.07    0.12
  -6   4   5    0.13    0.14
  -6   4   5   -0.01    0.10
  -5  -4   5   -0.11    0.08
   5  -4  -5    0.02    0.08
  -5  -4   5    0.02    0.10
   5   4  -5   -0.05    0.09
  -5   4   5    0.07    0.12
  -5   4   5    0.03    0.13
   5   4  -5   -0.17    0.08
  -5   4   5   -0.04    0.07
   4  -4  -5    1.94    0.17
  -4  -4   5    2.43    0.28
  -4  -4   5    1.97    0.17
   4  -4  -5    1.76    0.19
  -4   4   5    2.05    0.24
  -4   4   5    1.98    0.27
  -4   4   5    1.96    0.20
   4   4  -5    2.00    0.16
   4   4  -5    1.98    0.17
  -3  -4   5   18.44    0.47
  -3  -4   5   19.00    0.48
  -3  -4   5   20.30    0.48
   3  -4  -5   19.74    0.52
   3  -4  -5   19.92    0.52
   3  -4  -5   20.95    0.73
  -3  -4   5   20.71    0.79
   3   4  -5   19.61    0.49
   3   4  -5   19.34    0.48
  -3   4   5   20.01    0.53
   3   4  -5   19.99    0.77
  -3   4   5   19.27    0.71
   2  -4  -5    2.87    0.17
  -2  -4   5    3.18    0.13
   2  -4  -5    3.34    0.26
  -2  -4   5    3.16    0.14
   2  -4  -5    3.12    0.17
  -2  -4   5    3.21    0.26
   2   4  -5    3.30    0.27
   2   4  -5    3.08    0.14
  -2   4   5    2.87    0.16
  -2   4   5    3.17    0.25
   2   4  -5    3.03    0.14
  -2   4   5    2.99    0.18
   1  -4  -5   14.26    0.55
  -1  -4   5   14.75    0.55
  -1  -4   5   14.61    0.33
  -1  -4   5   14.49    0.32
   1  -4  -5   14.27    0.38
   1  -4  -5   14.52    0.38
  -1   4   5   13.72    0.55
  -1   4   5   14.33    0.38
   1   4  -5   13.57    0.33
   1   4  -5   14.00    0.32
   1   4  -5   14.55    0.54
  -1   4   5   14.68    0.38
   0  -4   5   27.98    0.55
   0  -4  -5   28.63    0.62
   0  -4   5   29.18    0.56
   0  -4  -5   27.25    0.88
   0  -4  -5   27.87    0.63
   0  -4   5   29.29    0.84
   0   4   5   28.83    0.63
   0   4  -5   28.65    0.56
   0   4   5   28.46    0.63
   0   4   5   27.98    0.89
   1  -4   5   57.40    1.39
  -1  -4  -5   55.38    1.09
   1  -4   5   54.68    1.03
  -1  -4  -5   55.31    1.11
   1  -4   5   55.61    1.03
  -1   4  -5   55.00    1.04
   1   4   5   54.43    1.10
   1   4   5   54.55    1.10
   1   4   5   54.37    1.53
  -1   4  -5   53.59    1.03
  -2  -4  -5    3.24    0.17
   2  -4   5    3.17    0.14
   2  -4   5    3.33    0.14
  -2  -4  -5    2.99    0.18
   2   4   5    2.98    0.17
  -2   4  -5    3.13    0.14
   2   4   5    3.13    0.18
  -2   4  -5    3.25    0.16
   2   4   5    3.06    0.26
   2   4   5    3.04    0.26
   3  -4   5   10.35    0.31
  -3  -4  -5   10.72    0.34
   3  -4   5   10.16    0.33
  -3  -4  -5   10.69    0.36
   3  -4   5   10.38    0.32
   3   4   5   10.14    0.47
  -3   4  -5   10.57    0.31
   3   4   5   10.07    0.33
  -3   4  -5   10.58    0.33
  -4  -4  -5    0.57    0.11
   4  -4   5    0.41    0.07
  -4  -4  -5    0.64    0.11
   4  -4   5    0.51    0.10
   4   4   5    0.61    0.12
  -4   4  -5    0.49    0.09
  -4   4  -5    0.75    0.11
   5  -4   5    0.01    0.05
  -5  -4  -5    0.04    0.09
  -5   4  -5   -0.11    0.09
   5   4   5   -0.19    0.09
  -5   4  -5    0.01    0.08
   6  -4   5    1.25    0.17
  -6  -4  -5    1.13    0.19
   6  -4   5    0.98    0.16
  -6   4  -5    0.83    0.18
   6   4   5    1.03    0.19
  -7  -4  -5   -0.14    0.13
  -7  -4  -5   -0.06    0.15
   7  -4   5   -0.07    0.09
   7   4   5   -0.13    0.09
  -7   4  -5   -0.18    0.14
   8  -4   5    0.18    0.16
  -8  -4  -5    0.00    0.17
  -8  -4  -5    0.18    0.14
  -8   4  -5    0.31    0.18
   8   4   5    0.35    0.18
   9  -4   5    0.64    0.23
  -9  -4  -5    1.20    0.26
  -9   4  -5    0.52    0.18
   9   4   5    0.83    0.23
 -10  -4  -5    0.39    0.25
 -10   4  -5    0.25    0.22
  10   4   5    0.43    0.18
  11   4   5    0.02    0.21
 -11   5   5   -0.16    0.24
  10  -5  -5    0.06    0.22
 -10  -5   5   -0.18    0.18
 -10  -5   5   -0.51    0.20
 -10   5   5   -0.23    0.21
  10   5  -5   -0.09    0.13
  -9  -5   5    0.06    0.19
   9  -5  -5    0.15    0.20
  -9  -5   5   -0.11    0.15
  -9   5   5    0.06    0.21
  -9   5   5    0.05    0.13
   9   5  -5   -0.08    0.17
  -8  -5   5    0.02    0.16
   8  -5  -5    0.37    0.19
  -8  -5   5   -0.06    0.14
  -8   5   5    0.20    0.16
   8   5  -5    0.17    0.16
  -8   5   5    0.50    0.22
  -7  -5   5   -0.10    0.17
   7  -5  -5    0.09    0.16
  -7  -5   5    0.06    0.14
  -7   5   5    0.04    0.13
  -7   5   5    0.15    0.14
   7   5  -5    0.05    0.14
  -6  -5   5    0.91    0.24
   6  -5  -5    1.12    0.20
  -6  -5   5    1.15    0.18
  -6   5   5    1.14    0.19
   6   5  -5    1.16    0.18
  -6   5   5    0.65    0.18
  -6   5   5    0.98    0.23
  -5  -5   5    0.07    0.10
   5  -5  -5    0.01    0.11
  -5  -5   5    0.16    0.12
   5   5  -5    0.26    0.11
  -5   5   5    0.02    0.10
  -5   5   5    0.16    0.15
  -5   5   5    0.13    0.13
   5   5  -5    0.27    0.11
  -4  -5   5    1.47    0.16
  -4  -5   5    1.23    0.20
   4  -5  -5    1.40    0.18
   4  -5  -5    1.45    0.15
  -4   5   5    1.71    0.18
   4   5  -5    1.79    0.16
  -4   5   5    1.53    0.23
   4   5  -5    1.70    0.16
   3  -5  -5   12.16    0.39
  -3  -5   5   11.98    0.35
   3  -5  -5   11.34    0.38
  -3  -5   5   11.22    0.56
   3   5  -5   11.47    0.35
  -3   5   5   12.35    0.41
   3   5  -5   11.96    0.35
  -3   5   5   12.17    0.56
   2  -5  -5    0.04    0.06
   2  -5  -5    0.06    0.08
   2  -5  -5    0.00    0.08
  -2  -5   5    0.18    0.05
  -2  -5   5    0.14    0.09
  -2  -5   5    0.15    0.05
  -2   5   5    0.01    0.07
   2   5  -5    0.13    0.06
  -2   5   5    0.41    0.15
   2   5  -5    0.28    0.07
  -2   5   5    0.07    0.09
   2   5  -5    0.14    0.09
   1  -5  -5    0.77    0.13
   1  -5  -5    0.81    0.10
  -1  -5   5    0.62    0.07
  -1  -5   5    0.71    0.08
   1  -5  -5    0.93    0.10
  -1  -5   5    0.56    0.11
  -1   5   5    0.63    0.09
  -1   5   5    0.65    0.10
   1   5  -5    0.68    0.08
  -1   5   5    0.46    0.15
   1   5  -5    0.68    0.08
   1   5  -5    0.48    0.10
   0  -5   5    0.01    0.04
   0  -5  -5    0.05    0.05
   0  -5  -5    0.08    0.05
   0  -5   5    0.12    0.07
   0  -5   5   -0.01    0.04
   0  -5  -5    0.11    0.09
   0   5  -5    0.02    0.05
   0   5  -5    0.08    0.06
   0   5   5    0.12    0.07
   0   5   5    0.03    0.08
   0   5   5    0.07    0.07
   1  -5   5   19.55    0.43
   1  -5   5   19.88    0.58
   1  -5   5   19.91    0.44
  -1  -5  -5   19.61    0.69
  -1  -5  -5   19.39    0.49
  -1  -5  -5   19.76    0.51
  -1   5  -5   19.06    0.44
   1   5   5   18.74    0.49
  -1   5  -5   18.69    0.44
   1   5   5   19.31    0.70
   1   5   5   18.73    0.49
  -2  -5  -5    2.43    0.16
   2  -5   5    2.38    0.14
   2  -5   5    2.50    0.14
  -2  -5  -5    2.80    0.17
   2  -5   5    2.76    0.14
   2   5   5    2.63    0.18
  -2   5  -5    2.71    0.15
  -2   5  -5    2.76    0.14
   2   5   5    2.33    0.24
  -3  -5  -5    0.02    0.08
   3  -5   5    0.10    0.03
  -3  -5  -5   -0.03    0.06
   3   5   5    0.13    0.08
  -3   5  -5    0.04    0.06
  -3   5  -5    0.13    0.08
   3   5   5    0.02    0.06
  -4  -5  -5    0.37    0.10
  -4  -5  -5    0.37    0.11
   4  -5   5    0.29    0.09
   4  -5   5    0.31    0.05
   4   5   5    0.32    0.12
   4   5   5    0.33    0.11
  -4   5  -5    0.43    0.11
  -4   5  -5    0.46    0.09
   5  -5   5    3.49    0.24
   5  -5   5    4.00    0.20
  -5  -5  -5    3.77    0.28
   5   5   5    3.88    0.27
  -5   5  -5    3.58    0.26
  -5   5  -5    4.11    0.24
   5   5   5    3.84    0.34
  -6  -5  -5   -0.12    0.14
   6   5   5   -0.01    0.09
  -6   5  -5   -0.10    0.13
  -7  -5  -5    0.32    0.19
  -7  -5  -5   -0.03    0.16
   7  -5   5    0.27    0.13
  -7   5  -5    0.20    0.17
   7   5   5    0.26    0.13
  -8  -5  -5    0.80    0.20
   8  -5   5    1.14    0.22
  -8   5  -5    1.08    0.24
   8   5   5    1.06    0.23
   9  -5   5    0.34    0.19
  -9  -5  -5    1.09    0.24
  -9   5  -5    1.34    0.28
   9   5   5    1.16    0.26
 -10  -5  -5    1.09    0.29
  10   5   5    1.09    0.27
 -10   5  -5    1.03    0.28
  11   5   5    0.41    0.24
 -10  -6   5    0.12    0.20
 -10  -6   5   -0.08    0.28
  10   6  -5    0.27    0.18
 -10   6   5   -0.05    0.22
  -9  -6   5    0.41    0.23
  -9  -6   5    0.33    0.17
   9  -6  -5    0.18    0.22
   9   6  -5    0.55    0.21
  -9   6   5    0.35    0.19
  -9   6   5   -0.01    0.17
  -8  -6   5    0.01    0.12
   8  -6  -5    0.03    0.18
  -8  -6   5    0.19    0.23
  -8   6   5    0.14    0.15
  -8   6   5    0.13    0.15
   8   6  -5    0.06    0.16
  -7  -6   5   -0.17    0.12
   7  -6  -5   -0.04    0.12
  -7  -6   5   -0.06    0.12
   7   6  -5    0.04    0.11
  -7   6   5   -0.17    0.16
  -7   6   5    0.04    0.12
  -6  -6   5    0.95    0.23
  -6  -6   5    1.25    0.18
   6  -6  -5    1.49    0.22
   6   6  -5    1.06    0.18
  -6   6   5    1.15    0.20
  -6   6   5    0.90    0.24
  -6   6   5    0.74    0.18
  -5  -6   5    0.61    0.20
  -5  -6   5    0.70    0.14
   5  -6  -5    0.68    0.14
  -5   6   5    0.71    0.18
  -5   6   5    0.65    0.20
   5   6  -5    0.68    0.12
  -5   6   5    0.51    0.15
   5   6  -5    0.74    0.14
   4  -6  -5    1.37    0.19
  -4  -6   5    1.40    0.14
  -4  -6   5    1.32    0.23
  -4   6   5    1.36    0.22
   4   6  -5    1.56    0.16
  -4   6   5    1.68    0.19
   4   6  -5    1.59    0.17
   3  -6  -5    1.93    0.19
  -3  -6   5    2.00    0.25
  -3  -6   5    2.12    0.16
   3  -6  -5    1.89    0.20
   3   6  -5    2.11    0.16
  -3   6   5    1.69    0.17
   3   6  -5    2.07    0.16
  -3   6   5    2.55    0.32
   2  -6  -5    3.50    0.21
  -2  -6   5    3.42    0.17
   2  -6  -5    3.48    0.19
  -2  -6   5    3.45    0.30
  -2  -6   5    3.61    0.17
  -2  -6   5    3.34    0.16
  -2   6   5    3.11    0.19
  -2   6   5    3.22    0.29
   2   6  -5    3.52    0.17
   2   6  -5    3.66    0.18
   2   6  -5    3.54    0.28
   1  -6  -5    0.21    0.09
  -1  -6   5    0.14    0.08
  -1  -6   5    0.21    0.06
  -1  -6   5    0.08    0.07
   1  -6  -5    0.09    0.08
  -1  -6   5    0.09    0.05
   1   6  -5    0.04    0.07
   1   6  -5    0.28    0.06
  -1   6   5    0.15    0.13
  -1   6   5    0.17    0.09
   1   6  -5    0.22    0.06
   0  -6   5    7.30    0.33
   0  -6  -5    6.63    0.36
   0  -6  -5    6.69    0.26
   0  -6  -5    6.59    0.27
   0  -6   5    6.95    0.22
   0  -6   5    6.60    0.21
   0   6   5    7.00    0.39
   0   6   5    6.66    0.26
   0   6  -5    6.68    0.22
   0   6  -5    6.63    0.22
   0   6   5    7.06    0.28
   1  -6   5   13.45    0.44
  -1  -6  -5   12.41    0.39
   1  -6   5   12.81    0.34
  -1  -6  -5   12.61    0.54
   1  -6   5   13.46    0.34
  -1  -6  -5   12.82    0.39
   1   6   5   12.98    0.56
  -1   6  -5   12.52    0.34
  -1   6  -5   13.22    0.35
   1   6   5   13.15    0.40
   2  -6   5   14.87    0.39
   2  -6   5   14.84    0.40
   2  -6   5   15.15    0.41
  -2  -6  -5   14.03    0.44
  -2  -6  -5   14.74    0.43
  -2   6  -5   14.77    0.39
   2   6   5   14.14    0.43
  -2   6  -5   15.19    0.41
   2   6   5   14.77    0.60
  -3  -6  -5    0.07    0.06
  -3  -6  -5   -0.07    0.08
   3  -6   5    0.12    0.07
  -3   6  -5    0.12    0.06
   3   6   5    0.07    0.08
   3   6   5    0.05    0.09
  -3   6  -5    0.01    0.07
  -4  -6  -5   -0.01    0.11
   4  -6   5    0.00    0.08
   4   6   5    0.03    0.10
  -4   6  -5   -0.05    0.07
   4   6   5    0.06    0.08
  -4   6  -5   -0.12    0.09
   5  -6   5    0.42    0.14
  -5  -6  -5    0.28    0.13
   5   6   5    0.22    0.14
   5   6   5    0.37    0.15
  -5   6  -5    0.28    0.12
  -5   6  -5    0.35    0.14
  -6  -6  -5    0.33    0.17
   6  -6   5    0.28    0.14
   6   6   5    0.31    0.16
  -6   6  -5    0.00    0.15
   6   6   5    0.31    0.13
  -7  -6  -5    2.31    0.30
   7   6   5    2.64    0.32
   7   6   5    2.18    0.24
  -7   6  -5    2.19    0.28
  -8  -6  -5    0.04    0.13
   8  -6   5   -0.02    0.16
   8   6   5    0.14    0.17
  -8   6  -5    0.10    0.18
   8   6   5    0.24    0.13
  -9  -6  -5    1.48    0.27
   9   6   5    1.35    0.28
  -9   6  -5    1.75    0.28
  10   6   5    0.08    0.20
 -10  -7   5    0.06    0.21
  10  -7  -5   -0.33    0.21
 -10  -7   5   -0.16    0.29
 -10   7   5    0.16    0.20
  10   7  -5    0.03    0.15
  -9  -7   5    1.41    0.25
  -9  -7   5    1.05    0.32
   9  -7  -5    1.52    0.27
   9   7  -5    1.47    0.27
  -9   7   5    1.61    0.34
  -8  -7   5   -0.11    0.21
   8  -7  -5    0.23    0.20
  -8  -7   5    0.17    0.17
  -8   7   5   -0.10    0.10
  -8   7   5   -0.12    0.14
   8   7  -5    0.05    0.12
   7  -7  -5   -0.03    0.17
  -7  -7   5   -0.06    0.14
  -7  -7   5   -0.01    0.14
  -7   7   5   -0.09    0.10
  -7   7   5   -0.18    0.12
   7   7  -5   -0.18    0.13
   6  -7  -5   -0.13    0.10
  -6  -7   5    0.00    0.13
  -6  -7   5   -0.17    0.10
   6   7  -5    0.16    0.13
  -6   7   5   -0.32    0.14
  -6   7   5   -0.04    0.18
  -6   7   5    0.02    0.11
  -5  -7   5    1.47    0.19
  -5  -7   5    0.93    0.23
   5  -7  -5    1.54    0.22
  -5   7   5    1.26    0.20
   5   7  -5    1.23    0.16
   5   7  -5    1.37    0.19
  -5   7   5    0.98    0.18
  -5   7   5    1.32    0.24
  -4  -7   5    0.10    0.09
  -4  -7   5    0.02    0.13
   4  -7  -5    0.04    0.08
   4   7  -5    0.00    0.09
  -4   7   5   -0.08    0.12
  -4   7   5    0.40    0.19
   4   7  -5   -0.12    0.07
  -3  -7   5   23.76    0.61
  -3  -7   5   24.96    0.95
   3  -7  -5   23.35    0.65
   3   7  -5   23.62    0.62
  -3   7   5   25.19    0.94
   3   7  -5   24.62    0.61
  -3   7   5   24.90    0.68
   2  -7  -5    2.04    0.17
  -2  -7   5    1.89    0.15
  -2  -7   5    2.15    0.15
   2  -7  -5    1.77    0.19
  -2  -7   5    1.75    0.26
  -2   7   5    2.33    0.31
   2   7  -5    1.93    0.24
   2   7  -5    2.05    0.15
   2   7  -5    2.01    0.15
  -2   7   5    2.38    0.19
  -1  -7   5    6.99    0.32
   1  -7  -5    7.35    0.30
  -1  -7   5    7.04    0.25
  -1  -7   5    7.07    0.39
   1  -7  -5    7.17    0.30
  -1   7   5    6.94    0.29
   1   7  -5    7.18    0.25
   1   7  -5    7.11    0.39
  -1   7   5    7.31    0.45
   1   7  -5    7.04    0.25
   0  -7  -5    0.67    0.12
   0  -7   5    0.72    0.09
   0  -7   5    0.58    0.12
   0  -7  -5    0.63    0.11
   0  -7   5    0.54    0.10
   0  -7   5    0.75    0.09
   0   7   5    0.46    0.13
   0   7  -5    0.68    0.11
   0   7  -5    0.54    0.09
   0   7   5    0.64    0.13
   0   7  -5    0.61    0.09
   1  -7   5    0.84    0.10
  -1  -7  -5    0.85    0.12
  -1  -7  -5    0.73    0.12
   1  -7   5    0.81    0.14
   1  -7   5    0.62    0.09
  -1   7  -5    0.75    0.10
   1   7   5    0.72    0.12
   1   7   5    0.79    0.15
  -1   7  -5    0.86    0.10
   2  -7   5    0.27    0.04
   2  -7   5    0.45    0.09
  -2  -7  -5    0.41    0.10
  -2  -7  -5    0.19    0.08
   2   7   5    0.32    0.11
  -2   7  -5    0.37    0.08
  -2   7  -5    0.30    0.09
   2   7   5    0.18    0.12
   3  -7   5    3.36    0.19
  -3  -7  -5    2.83    0.21
   3   7   5    3.28    0.30
  -3   7  -5    3.31    0.21
  -3   7  -5    3.30    0.19
   3   7   5    3.20    0.23
  -4  -7  -5   14.66    0.53
   4  -7   5   15.04    0.47
  -4   7  -5   14.71    0.46
   4   7   5   14.36    0.65
   4   7   5   14.36    0.50
  -4   7  -5   16.75    0.51
  -5  -7  -5    1.25    0.23
   5  -7   5    1.48    0.19
   5   7   5    1.33    0.19
  -5   7  -5    1.55    0.19
  -5   7  -5    1.17    0.20
   5   7   5    1.15    0.21
  -6  -7  -5    0.31    0.18
   6  -7   5   -0.08    0.13
   6   7   5    0.31    0.14
  -6   7  -5    0.15    0.12
   6   7   5    0.17    0.15
  -7  -7  -5    1.20    0.25
   7  -7   5    0.70    0.18
  -7   7  -5    0.82    0.22
   7   7   5    0.76    0.18
   7   7   5    0.86    0.20
   8  -7   5    0.17    0.17
  -8  -7  -5    0.41    0.17
  -8   7  -5    0.28    0.20
   8   7   5    0.46    0.16
   8   7   5    0.53    0.21
  -9  -7  -5    0.14    0.22
  -9   7  -5   -0.06    0.20
   9   7   5    0.06    0.19
  10   7   5    0.06    0.19
  10  -8  -5    0.19    0.25
 -10   8   5   -0.14    0.19
  -9  -8   5    0.94    0.31
   9  -8  -5    1.03    0.24
  -9  -8   5    1.82    0.29
  -9   8   5    1.18    0.32
   9   8  -5    1.26    0.23
  -8  -8   5    0.98    0.23
  -8  -8   5    0.77    0.26
   8  -8  -5    0.75    0.21
  -8   8   5    0.52    0.18
   8   8  -5    0.86    0.22
  -8   8   5    0.87    0.27
  -7  -8   5    0.00    0.14
  -7  -8   5    0.16    0.22
   7  -8  -5    0.03    0.13
  -7   8   5    0.12    0.13
   7   8  -5    0.06    0.11
  -7   8   5   -0.05    0.19
  -6  -8   5    0.08    0.14
  -6  -8   5    0.12    0.19
   6  -8  -5    0.03    0.12
  -6   8   5    0.03    0.13
  -6   8   5    0.05    0.11
  -6   8   5   -0.04    0.20
   6   8  -5   -0.05    0.09
  -5  -8   5    5.53    0.32
  -5  -8   5    5.99    0.54
   5  -8  -5    5.65    0.33
  -5   8   5    6.11    0.39
  -5   8   5    5.92    0.51
  -5   8   5    5.65    0.41
   5   8  -5    5.45    0.29
  -4  -8   5    7.72    0.34
   4  -8  -5    7.60    0.35
  -4  -8   5    8.40    0.58
  -4   8   5    7.96    0.51
   4   8  -5    7.56    0.34
  -4   8   5    7.82    0.40
   4   8  -5    7.52    0.34
  -3  -8   5   10.40    0.37
  -3  -8   5   11.04    0.59
  -3  -8   5   10.35    0.30
   3  -8  -5   10.66    0.41
  -3   8   5   11.11    0.61
  -3   8   5   11.10    0.44
   3   8  -5   10.49    0.37
   3   8  -5   10.66    0.37
   2  -8  -5    2.23    0.19
  -2  -8   5    2.06    0.27
  -2  -8   5    1.77    0.17
  -2  -8   5    2.05    0.16
   2   8  -5    2.22    0.16
   2   8  -5    1.73    0.16
  -2   8   5    2.30    0.29
  -2   8   5    2.19    0.22
  -1  -8   5    0.66    0.10
  -1  -8   5    0.56    0.12
   1  -8  -5    0.64    0.14
  -1  -8   5    0.50    0.12
   1   8  -5    0.87    0.12
   1   8  -5    0.64    0.10
  -1   8   5    0.66    0.13
  -1   8   5    0.61    0.17
   1   8  -5    0.51    0.12
   0  -8   5    0.76    0.12
   0  -8  -5    1.09    0.15
   0  -8  -5    1.00    0.15
   0  -8   5    1.14    0.11
   0  -8   5    0.91    0.15
   0   8  -5    1.00    0.12
   0   8   5    0.85    0.19
   0   8   5    0.85    0.15
   0   8  -5    0.72    0.12
   1  -8   5    0.16    0.06
  -1  -8  -5    0.14    0.11
   1  -8   5    0.21    0.07
  -1   8  -5    0.16    0.07
  -1   8  -5    0.24    0.08
   1   8   5    0.25    0.14
   1   8   5    0.18    0.09
   2  -8   5    0.16    0.08
  -2  -8  -5    0.04    0.08
  -2   8  -5    0.17    0.09
   2   8   5    0.10    0.13
   2   8   5    0.06    0.11
  -2   8  -5    0.13    0.08
   3  -8   5    0.27    0.11
  -3  -8  -5    0.11    0.10
   3   8   5    0.08    0.12
  -3   8  -5    0.25    0.09
   3   8   5    0.04    0.12
  -3   8  -5    0.10    0.10
  -4  -8  -5    9.59    0.42
   4  -8   5    8.98    0.37
   4   8   5    9.51    0.53
   4   8   5   10.20    0.43
  -4   8  -5    8.71    0.37
  -4   8  -5    9.62    0.37
   5  -8   5    9.75    0.41
  -5  -8  -5   10.27    0.48
   5   8   5    9.47    0.42
  -5   8  -5    9.62    0.40
   5   8   5    9.79    0.54
  -5   8  -5    9.84    0.42
   6  -8   5    0.49    0.16
  -6  -8  -5    0.56    0.20
   6   8   5    0.67    0.18
   6   8   5    0.54    0.18
  -6   8  -5    0.40    0.17
   7  -8   5    1.01    0.21
  -7  -8  -5    1.12    0.25
   7   8   5    1.17    0.21
   7   8   5    1.37    0.22
  -7   8  -5    1.63    0.26
  -8  -8  -5    0.03    0.15
  -8   8  -5   -0.06    0.13
   8   8   5   -0.25    0.16
  -9  -8  -5    0.13    0.23
   9   8   5   -0.12    0.13
  -9   8  -5   -0.14    0.21
  10   8   5   -0.20    0.20
 -10   9   5    0.12    0.23
   9  -9  -5    0.52    0.21
  -9  -9   5   -0.03    0.29
   9   9  -5    0.55    0.19
  -9   9   5    0.28    0.27
   8  -9  -5    1.93    0.29
  -8  -9   5    3.10    0.35
  -8  -9   5    1.37    0.34
   8   9  -5    2.17    0.29
  -8   9   5    2.13    0.35
  -7  -9   5    0.03    0.18
  -7  -9   5    0.12    0.16
   7  -9  -5    0.20    0.15
   7   9  -5    0.01    0.15
  -7   9   5    0.09    0.12
  -7   9   5   -0.09    0.19
   6  -9  -5    0.32    0.18
  -6  -9   5    0.15    0.17
  -6  -9   5    0.42    0.14
   6   9  -5    0.46    0.16
  -6   9   5    0.53    0.25
  -6   9   5    0.34    0.14
  -6   9   5    0.31    0.17
  -5  -9   5    0.56    0.15
  -5  -9   5    0.55    0.19
   5  -9  -5    0.58    0.15
  -5   9   5    0.81    0.21
   5   9  -5    0.44    0.15
  -5   9   5    0.44    0.14
  -5   9   5    0.64    0.25
  -4  -9   5    0.56    0.20
   4  -9  -5    0.74    0.16
  -4  -9   5    0.67    0.13
   4   9  -5    0.92    0.17
   4   9  -5    0.48    0.14
  -4   9   5    0.55    0.24
  -4   9   5    0.68    0.19
  -3  -9   5   -0.06    0.08
   3  -9  -5    0.19    0.14
  -3  -9   5    0.05    0.04
  -3  -9   5    0.07    0.12
  -3   9   5   -0.03    0.10
  -3   9   5   -0.04    0.18
   3   9  -5   -0.11    0.08
   3   9  -5   -0.09    0.10
  -2  -9   5    5.58    0.26
  -2  -9   5    5.47    0.28
   2  -9  -5    5.52    0.31
  -2  -9   5    5.71    0.42
   2   9  -5    5.92    0.28
  -2   9   5    5.30    0.29
  -2   9   5    5.48    0.43
   2   9  -5    5.57    0.27
  -1  -9   5    3.04    0.26
  -1  -9   5    3.34    0.31
  -1  -9   5    3.27    0.19
   1  -9  -5    3.08    0.25
  -1   9   5    3.11    0.33
   1   9  -5    3.19    0.29
   1   9  -5    3.42    0.20
  -1   9   5    3.16    0.23
   1   9  -5    3.25    0.21
   0  -9   5    0.14    0.08
   0  -9   5    0.13    0.09
   0  -9  -5    0.03    0.11
   0  -9   5    0.14    0.11
   0   9  -5    0.30    0.09
   0   9   5    0.27    0.17
   0   9  -5    0.12    0.09
   0   9   5    0.14    0.10
   0   9  -5    0.08    0.08
  -1  -9  -5    3.94    0.27
   1  -9   5    3.80    0.23
   1  -9   5    3.81    0.21
   1   9   5    3.31    0.36
  -1   9  -5    3.78    0.21
   1   9   5    3.58    0.24
  -1   9  -5    3.94    0.24
  -2  -9  -5    2.59    0.25
   2  -9   5    2.68    0.20
   2   9   5    2.61    0.33
  -2   9  -5    2.60    0.19
   2   9   5    2.38    0.21
  -2   9  -5    2.83    0.22
   3  -9   5    0.89    0.15
  -3  -9  -5    1.24    0.21
   3   9   5    0.80    0.20
   3   9   5    0.83    0.16
  -3   9  -5    0.93    0.15
  -3   9  -5    0.80    0.16
   4  -9   5   -0.05    0.10
  -4  -9  -5    0.06    0.15
   4   9   5    0.14    0.15
  -4   9  -5    0.00    0.13
  -4   9  -5    0.13    0.10
   4   9   5   -0.06    0.15
   5  -9   5    0.35    0.12
  -5  -9  -5    0.25    0.18
  -5   9  -5    0.06    0.15
   5   9   5    0.32    0.17
   5   9   5    0.31    0.13
   6  -9   5    0.53    0.17
  -6  -9  -5    0.75    0.21
   6   9   5    0.50    0.18
   6   9   5    0.66    0.17
  -6   9  -5    0.89    0.21
  -7  -9  -5    0.35    0.20
   7  -9   5    0.00    0.15
   7   9   5    0.27    0.14
   7   9   5    0.13    0.13
  -7   9  -5    0.28    0.16
  -8  -9  -5    0.09    0.21
  -8   9  -5   -0.42    0.16
   8   9   5   -0.03    0.14
  -9  -9  -5    0.02    0.21
  -9   9  -5   -0.19    0.21
   9   9   5    0.13    0.22
  -9 -10   5   -0.31    0.29
   9 -10  -5    0.15    0.18
   9  10  -5    0.18    0.16
  -9  10   5   -0.18    0.23
   8 -10  -5    0.39    0.23
  -8 -10   5    0.34    0.16
  -8 -10   5    0.26    0.30
   8  10  -5    0.44    0.21
  -8  10   5    0.23    0.26
  -7 -10   5    0.01    0.11
  -7 -10   5   -0.29    0.21
   7 -10  -5    0.06    0.14
  -7  10   5    0.15    0.22
   7  10  -5    0.21    0.17
   6 -10  -5    0.17    0.14
  -6 -10   5   -0.01    0.21
  -6 -10   5    0.33    0.15
  -6  10   5    0.14    0.16
  -6  10   5    0.10    0.12
   6  10  -5    0.37    0.14
  -6  10   5    0.45    0.22
   5 -10  -5    0.76    0.18
  -5 -10   5    0.78    0.23
  -5 -10   5    1.04    0.19
  -5  10   5    0.93    0.24
   5  10  -5    0.99    0.17
  -5  10   5    0.83    0.25
  -4 -10   5    0.10    0.16
  -4 -10   5   -0.09    0.11
   4 -10  -5    0.00    0.15
  -4  10   5   -0.21    0.14
  -4  10   5    0.03    0.20
   4  10  -5   -0.05    0.12
  -3 -10   5    0.26    0.07
   3 -10  -5    0.23    0.12
  -3 -10   5    0.37    0.17
  -3 -10   5    0.27    0.12
   3  10  -5    0.05    0.12
  -3  10   5    0.07    0.15
   3  10  -5    0.13    0.11
  -3  10   5    0.15    0.22
   2 -10  -5    6.09    0.34
  -2 -10   5    5.52    0.31
  -2 -10   5    5.92    0.44
  -2 -10   5    5.12    0.28
   2  10  -5    5.47    0.29
  -2  10   5    6.28    0.53
  -2  10   5    5.71    0.32
   2  10  -5    5.69    0.29
  -1 -10   5    0.11    0.10
  -1 -10   5    0.15    0.12
   1 -10  -5    0.22    0.11
  -1 -10   5   -0.03    0.12
   1  10  -5    0.13    0.10
   1  10  -5    0.05    0.11
  -1  10   5    0.13    0.19
  -1  10   5    0.26    0.15
   0 -10  -5    4.72    0.28
   0 -10   5    4.84    0.26
   0 -10   5    5.07    0.34
   0  10   5    5.14    0.47
   0  10  -5    5.16    0.34
   0  10   5    4.70    0.32
   0  10  -5    5.11    0.26
   0  10  -5    4.90    0.27
  -1 -10  -5    7.58    0.36
   1 -10   5    7.36    0.35
   1 -10   5    7.89    0.32
  -1  10  -5    7.65    0.34
   1  10   5    8.04    0.39
   1  10   5    7.96    0.55
  -1  10  -5    7.39    0.32
   2 -10   5    1.00    0.16
  -2 -10  -5    0.86    0.17
   2  10   5    0.60    0.21
  -2  10  -5    0.80    0.17
   2  10   5    0.87    0.20
  -2  10  -5    0.74    0.14
   3 -10   5    0.36    0.13
  -3 -10  -5    0.41    0.18
  -3  10  -5    0.35    0.12
   3  10   5    0.45    0.19
   3  10   5    0.19    0.13
  -3  10  -5    0.12    0.13
  -4 -10  -5    0.28    0.17
   4 -10   5    0.28    0.13
   4  10   5    0.11    0.12
  -4  10  -5    0.28    0.12
   4  10   5    0.07    0.15
  -4  10  -5    0.16    0.15
   5 -10   5    0.06    0.13
  -5 -10  -5   -0.07    0.16
   5  10   5   -0.23    0.13
  -5  10  -5    0.04    0.15
   5  10   5   -0.23    0.12
   6 -10   5    0.02    0.13
  -6 -10  -5    0.18    0.18
   6  10   5    0.21    0.14
  -6  10  -5   -0.02    0.16
   6  10   5    0.26    0.17
  -7 -10  -5    0.26    0.20
   7  10   5    0.14    0.18
  -7  10  -5    0.05    0.18
  -8 -10  -5    0.04    0.21
   8  10   5    0.21    0.16
  -8  10  -5   -0.34    0.19
   9  10   5    0.04    0.22
   9 -11  -5    0.20    0.26
  -9  11   5   -0.03    0.26
   8 -11  -5    0.62    0.27
  -8 -11   5    0.23    0.33
  -8  11   5    0.37    0.22
   8  11  -5    0.45    0.21
  -7 -11   5    0.02    0.11
   7 -11  -5   -0.03    0.20
  -7 -11   5   -0.06    0.25
   7  11  -5    0.29    0.18
  -7  11   5   -0.29    0.20
  -6 -11   5    0.16    0.15
   6 -11  -5    0.34    0.16
  -6 -11   5    0.13    0.18
  -6  11   5    0.06    0.22
  -6  11   5   -0.03    0.21
   6  11  -5    0.27    0.16
   5 -11  -5    0.17    0.18
  -5 -11   5    0.11    0.13
  -5 -11   5   -0.03    0.20
  -5  11   5   -0.10    0.22
  -5  11   5    0.02    0.14
   5  11  -5    0.10    0.14
   4 -11  -5   -0.03    0.11
  -4 -11   5    0.03    0.18
  -4 -11   5    0.02    0.12
  -4  11   5    0.00    0.12
   4  11  -5   -0.04    0.12
  -4  11   5   -0.06    0.16
  -3 -11   5    0.38    0.14
   3 -11  -5    0.59    0.18
  -3 -11   5    0.39    0.19
  -3  11   5    0.29    0.23
  -3  11   5    0.67    0.17
   3  11  -5    0.44    0.14
   3  11  -5    0.50    0.16
  -2 -11   5    3.47    0.26
  -2 -11   5    3.92    0.40
  -2 -11   5    3.33    0.27
   2 -11  -5    3.81    0.31
  -2  11   5    3.60    0.48
  -2  11   5    3.35    0.28
   2  11  -5    3.48    0.25
   2  11  -5    3.51    0.27
  -1 -11   5    1.65    0.23
  -1 -11   5    1.66    0.23
  -1 -11   5    1.82    0.21
   1 -11  -5    2.66    0.27
   1  11  -5    2.03    0.20
  -1  11   5    1.65    0.29
   1  11  -5    2.02    0.22
  -1  11   5    2.03    0.26
   0 -11   5   12.11    0.55
   0 -11  -5   11.92    0.47
   0 -11   5   12.38    0.44
   0  11  -5   11.84    0.45
   0  11  -5   12.05    0.55
   0  11   5   12.32    0.70
   0  11   5   13.36    0.52
   0  11  -5   12.02    0.43
   1 -11   5    2.33    0.24
   1 -11   5    2.57    0.22
  -1 -11  -5    3.04    0.26
   1  11   5    3.13    0.30
  -1  11  -5    2.60    0.25
   1  11   5    1.99    0.33
  -1  11  -5    2.49    0.22
   2 -11   5    2.59    0.23
  -2 -11  -5    2.59    0.26
  -2  11  -5    2.70    0.22
  -2  11  -5    2.36    0.25
   2  11   5    2.77    0.30
   2  11   5    2.91    0.41
  -3 -11  -5    0.22    0.13
   3 -11   5    0.33    0.13
  -3  11  -5    0.33    0.15
   3  11   5    0.18    0.18
   3  11   5   -0.03    0.16
   4 -11   5    1.28    0.19
  -4 -11  -5    1.26    0.24
   4  11   5    1.47    0.24
  -4  11  -5    1.10    0.21
   4  11   5    1.07    0.26
   5 -11   5    0.36    0.15
  -5 -11  -5    0.26    0.14
  -5  11  -5    0.10    0.16
   5  11   5    0.28    0.19
   5  11   5    0.05    0.16
  -6 -11  -5   -0.05    0.17
  -6  11  -5   -0.18    0.16
   6  11   5   -0.08    0.15
   6  11   5    0.11    0.18
  -7 -11  -5    0.21    0.16
  -7  11  -5   -0.37    0.16
   7  11   5    0.21    0.20
  -8 -11  -5    0.18    0.17
   8  11   5    0.33    0.22
  -8  11  -5   -0.02    0.22
   9  11   5    0.09    0.17
  -8 -12   5   -0.16    0.22
   8 -12  -5    0.06    0.18
  -8  12   5   -0.06    0.19
   8  12  -5    0.25    0.20
  -7 -12   5    0.00    0.21
   7 -12  -5   -0.07    0.16
  -7  12   5    0.06    0.18
   7  12  -5    0.19    0.17
   6 -12  -5   -0.03    0.19
  -6 -12   5   -0.35    0.20
  -6 -12   5    0.22    0.15
  -6  12   5   -0.21    0.15
  -6  12   5    0.29    0.25
   6  12  -5    0.18    0.17
   5 -12  -5    0.08    0.13
  -5 -12   5    0.21    0.11
  -5 -12   5    0.01    0.20
  -5  12   5    0.03    0.23
  -5  12   5   -0.07    0.20
   5  12  -5    0.13    0.15
   4 -12  -5    0.02    0.16
  -4 -12   5   -0.06    0.18
  -4 -12   5   -0.01    0.12
   4  12  -5   -0.10    0.13
  -4  12   5   -0.02    0.13
  -4  12   5   -0.09    0.22
  -3 -12   5    0.05    0.11
   3 -12  -5    0.13    0.16
  -3 -12   5   -0.11    0.16
  -3  12   5   -0.11    0.22
   3  12  -5    0.16    0.14
  -3  12   5    0.12    0.14
  -2 -12   5    0.11    0.11
  -2 -12   5   -0.10    0.14
   2 -12  -5    0.05    0.15
  -2  12   5   -0.38    0.20
  -2  12   5    0.02    0.12
   2  12  -5   -0.22    0.12
  -1 -12   5    0.86    0.19
   1 -12  -5    1.39    0.22
  -1 -12   5    1.11    0.18
  -1  12   5    1.38    0.22
  -1  12   5    1.03    0.31
   1  12  -5    1.44    0.20
   1  12  -5    1.59    0.20
   0 -12   5   11.46    0.44
   0 -12   5   11.13    0.55
   0 -12  -5   12.71    0.52
   0  12   5   11.58    0.67
   0  12  -5   11.25    0.56
   0  12  -5   12.51    0.47
   0  12  -5   11.58    0.44
   0  12   5   10.95    0.48
  -1 -12  -5    2.80    0.26
   1 -12   5    2.78    0.24
  -1  12  -5    2.77    0.26
   1  12   5    2.31    0.36
   1  12   5    2.90    0.32
   2 -12   5    0.57    0.15
  -2 -12  -5    0.35    0.19
  -2  12  -5    0.72    0.18
   2  12   5    0.40    0.23
   2  12   5    0.32    0.15
  -3 -12  -5    0.00    0.16
   3 -12   5   -0.04    0.10
  -3  12  -5    0.01    0.14
   3  12   5    0.00    0.12
   3  12   5   -0.12    0.18
   4 -12   5    0.06    0.12
  -4 -12  -5    0.15    0.14
   4  12   5    0.03    0.16
   4  12   5   -0.27    0.16
  -4  12  -5   -0.10    0.15
  -5 -12  -5    0.52    0.20
   5  12   5    0.07    0.18
   5  12   5    0.35    0.16
  -5  12  -5    0.00    0.17
  -6 -12  -5    0.13    0.15
  -6  12  -5   -0.16    0.16
   6  12   5    0.00    0.19
  -7 -12  -5    0.77    0.25
  -7  12  -5    0.05    0.16
   7  12   5    0.42    0.19
   8  12   5    0.17    0.21
   8 -13  -5   -0.19    0.23
  -8  13   5   -0.44    0.24
  -7 -13   5   -0.16    0.29
   7 -13  -5   -0.04    0.22
   7  13  -5   -0.07    0.17
  -7  13   5   -0.31    0.24
   6 -13  -5   -0.14    0.13
  -6 -13   5   -0.33    0.14
  -6  13   5   -0.04    0.16
   6  13  -5   -0.16    0.15
  -5 -13   5    0.54    0.17
  -5 -13   5    0.16    0.19
   5 -13  -5    0.07    0.16
   5  13  -5    0.39    0.18
  -5  13   5    0.33    0.21
  -5  13   5    0.20    0.18
   4 -13  -5    0.07    0.18
  -4 -13   5    0.41    0.16
  -4 -13   5   -0.15    0.18
   4  13  -5    0.28    0.15
  -4  13   5    0.00    0.19
  -4  13   5    0.10    0.25
  -3 -13   5    0.22    0.21
   3 -13  -5    0.14    0.18
  -3 -13   5    0.54    0.16
  -3  13   5    0.53    0.18
   3  13  -5    0.72    0.19
  -3  13   5    0.35    0.26
  -2 -13   5    3.36    0.27
   2 -13  -5    2.80    0.27
  -2 -13   5    2.00    0.31
  -2  13   5    2.79    0.41
   2  13  -5    2.83    0.25
  -2  13   5    2.70    0.32
  -1 -13   5    0.06    0.11
   1 -13  -5    0.19    0.13
  -1 -13   5   -0.22    0.15
   1  13  -5   -0.05    0.13
  -1  13   5    0.17    0.17
  -1  13   5   -0.01    0.23
   0 -13  -5    7.39    0.43
   0 -13   5    6.80    0.35
   0 -13   5    6.05    0.43
   0  13   5    6.95    0.61
   0  13   5    7.06    0.40
   0  13  -5    7.19    0.38
  -1 -13  -5    0.82    0.18
   1 -13   5    0.68    0.15
   1  13   5    0.34    0.25
   1  13   5    0.73    0.21
  -1  13  -5    0.89    0.19
  -2 -13  -5    0.19    0.14
   2 -13   5    0.39    0.14
   2  13   5    0.20    0.24
   2  13   5    0.32    0.15
  -2  13  -5    0.31    0.16
   3 -13   5   -0.02    0.12
  -3 -13  -5   -0.06    0.12
  -3  13  -5   -0.10    0.13
   3  13   5    0.04    0.17
   3  13   5   -0.34    0.17
  -4 -13  -5    0.32    0.19
  -4  13  -5   -0.08    0.15
   4  13   5   -0.11    0.12
   4  13   5   -0.23    0.18
  -5 -13  -5    0.21    0.20
  -5  13  -5   -0.12    0.17
   5  13   5    0.01    0.18
   5  13   5   -0.33    0.20
  -6 -13  -5    0.21    0.19
  -6  13  -5    0.19    0.20
   6  13   5    0.20    0.16
  -7 -13  -5    0.64    0.26
   7  13   5    0.65    0.25
  -7  13  -5    0.46    0.26
   8  13   5    0.30    0.23
   7 -14  -5    0.14    0.19
  -7 -14   5   -0.14    0.24
  -7  14   5   -0.11    0.27
   6 -14  -5    0.21    0.18
  -6 -14   5   -0.44    0.25
   6  14  -5    0.21    0.20
  -6  14   5    0.01    0.19
  -6  14   5    0.53    0.28
   5 -14  -5    0.23    0.21
  -5 -14   5   -0.22    0.23
   5  14  -5    0.14    0.17
  -5  14   5   -0.08    0.16
  -5  14   5    0.04    0.25
  -4 -14   5    0.33    0.20
   4 -14  -5    0.35    0.21
  -4  14   5    0.26    0.27
  -4  14   5    0.44    0.25
   4  14  -5    0.55    0.19
  -3 -14   5   -0.30    0.17
   3 -14  -5    0.08    0.18
  -3 -14   5    0.16    0.14
  -3  14   5   -0.32    0.12
  -3  14   5   -0.05    0.22
   3  14  -5   -0.09    0.14
   2 -14  -5    1.49    0.26
  -2 -14   5    1.56    0.22
  -2 -14   5    0.93    0.25
  -2  14   5    1.49    0.32
  -2  14   5    1.65    0.28
   2  14  -5    1.24    0.22
  -1 -14   5    0.17    0.13
   1 -14  -5    0.15    0.17
   1  14  -5    0.10    0.15
  -1  14   5   -0.01    0.18
  -1  14   5    0.15    0.14
   0 -14  -5    0.43    0.19
   0 -14   5    0.23    0.15
   0 -14   5    0.85    0.17
   0  14   5    0.56    0.21
   0  14   5    0.21    0.24
   0  14  -5    0.96    0.20
   1 -14   5    0.56    0.15
  -1 -14  -5    0.50    0.17
   1  14   5    0.16    0.25
   1  14   5    0.27    0.20
  -1  14  -5    0.52    0.18
  -2 -14  -5    0.10    0.14
   2  14   5    0.18    0.19
  -2  14  -5    0.08    0.15
   2  14   5   -0.16    0.22
  -3 -14  -5    0.22    0.20
   3  14   5    0.22    0.19
  -3  14  -5    0.34    0.18
   3  14   5   -0.12    0.23
  -4 -14  -5    0.11    0.14
  -4  14  -5   -0.22    0.16
   4  14   5    0.06    0.19
  -5 -14  -5    0.17    0.15
  -5  14  -5    0.15    0.19
   5  14   5    0.29    0.21
  -6 -14  -5    1.03    0.29
  -6  14  -5    0.73    0.27
   6  14   5    0.95    0.27
   7  14   5    0.00    0.23
  -6 -15   5   -0.61    0.27
   6 -15  -5   -0.14    0.22
  -6  15   5   -0.28    0.18
   6  15  -5    0.16    0.20
  -5 -15   5   -0.57    0.24
   5 -15  -5    0.20    0.23
  -5  15   5    0.07    0.18
   5  15  -5    0.42    0.20
  -5  15   5    0.86    0.32
   4 -15  -5    0.02    0.20
  -4 -15   5   -0.26    0.22
  -4  15   5   -0.38    0.20
  -4  15   5    0.11    0.23
   4  15  -5    0.19    0.18
  -3 -15   5   -0.27    0.20
   3 -15  -5    0.01    0.14
   3  15  -5    0.14    0.17
  -3  15   5    0.07    0.24
  -3  15   5   -0.08    0.21
  -2 -15   5   -0.35    0.16
   2 -15  -5   -0.03    0.18
   2  15  -5    0.02    0.15
  -2  15   5   -0.02    0.24
  -2  15   5   -0.03    0.14
   1 -15  -5    0.01    0.18
  -1  15   5   -0.09    0.19
  -1  15   5   -0.14    0.23
   1  15  -5    0.18    0.16
   0 -15  -5    0.12    0.14
   0  15   5    0.27    0.20
   0  15  -5    0.17    0.16
   0  15   5   -0.14    0.23
  -1 -15  -5    0.36    0.17
  -1  15  -5    0.26    0.17
   1  15   5   -0.10    0.18
   1  15   5    0.19    0.21
  -2 -15  -5   -0.04    0.12
   2  15   5   -0.07    0.19
  -2  15  -5    0.07    0.12
  -3 -15  -5    0.15    0.19
   3  15   5   -0.46    0.21
   3  15   5    0.17    0.16
  -3  15  -5    0.05    0.17
  -4 -15  -5    0.23    0.21
   4  15   5   -0.49    0.24
  -4  15  -5   -0.12    0.18
   4  15   5    0.22    0.21
  -5 -15  -5    0.91    0.28
  -5  15  -5    0.40    0.23
   5  15   5    0.70    0.25
  -6 -15  -5    0.14    0.17
   6  15   5   -0.17    0.14
  -5 -16   5   -0.22    0.21
   5 -16  -5    0.37    0.26
  -5  16   5    0.12    0.26
   5  16  -5    0.51    0.22
  -5  16   5    0.41    0.25
   4 -16  -5    0.28    0.23
  -4  16   5   -0.22    0.22
   4  16  -5    0.22    0.20
  -4  16   5   -0.03    0.19
  -3 -16   5   -0.13    0.24
   3 -16  -5    1.07    0.27
  -3  16   5    0.42    0.29
   3  16  -5    0.71    0.22
  -3  16   5    0.70    0.28
  -2 -16   5   -0.45    0.18
   2 -16  -5    0.22    0.15
  -2  16   5    0.02    0.25
  -2  16   5    0.10    0.22
   2  16  -5    0.04    0.12
   1 -16  -5    0.11    0.14
  -1  16   5   -0.01    0.19
   1  16  -5   -0.02    0.16
  -1  16   5   -0.33    0.23
   0 -16  -5    0.18    0.16
   0  16   5    0.07    0.26
   0  16   5    0.05    0.16
   0  16  -5    0.03    0.16
  -1 -16  -5    0.21    0.15
   1  16   5    0.26    0.22
  -1  16  -5    0.21    0.18
   1  16   5   -0.20    0.24
  -2 -16  -5    0.37    0.21
  -2  16  -5   -0.17    0.15
   2  16   5    0.02    0.20
   2  16   5   -0.37    0.22
  -3 -16  -5    0.22    0.17
   3  16   5   -0.46    0.22
   3  16   5    0.31    0.18
  -3  16  -5   -0.05    0.18
  -4 -16  -5    0.09    0.21
   4  16   5   -0.10    0.14
  -4  16  -5   -0.07    0.21
  -5 -16  -5    0.05    0.16
   5  16   5    0.01    0.21
   4 -17  -5   -0.02    0.22
  -4  17   5   -0.19    0.17
  -3 -17   5   -0.29    0.26
   3 -17  -5    0.43    0.24
  -3  17   5    0.11    0.19
  -3  17   5   -0.02    0.25
   3  17  -5    0.43    0.23
   2 -17  -5    0.20    0.20
   2  17  -5    0.12    0.19
  -2  17   5    0.06    0.18
  -2  17   5    0.04    0.26
   1 -17  -5    0.36    0.21
  -1  17   5    0.12    0.21
  -1  17   5    0.16    0.18
   1  17  -5    0.10    0.19
   0 -17  -5    0.43    0.22
   0  17   5    0.21    0.18
   0  17   5    0.00    0.28
   0  17  -5    0.50    0.21
  -1 -17  -5   -0.07    0.13
   1  17   5   -0.05    0.22
   1  17   5   -0.56    0.23
  -1  17  -5   -0.26    0.17
  -2 -17  -5    0.48    0.23
   2  17   5    0.14    0.23
   2  17   5   -0.43    0.21
  -2  17  -5    0.02    0.20
  -3 -17  -5    0.14    0.17
  -3  17  -5    0.15    0.21
   3  17   5    0.28    0.25
  -4 -17  -5    0.24    0.17
   4  17   5    0.05    0.23
   3 -18  -5    0.60    0.23
   2 -18  -5    0.23    0.21
  -2  18   5    0.14    0.27
  -2  18   5    0.41    0.28
   1 -18  -5    0.37    0.22
  -1  18   5    0.88    0.30
  -1  18   5    0.57    0.31
   0 -18  -5    0.42    0.23
   0  18  -5    0.34    0.23
   0  18   5    0.11    0.25
   0  18   5    0.28    0.20
  -1 -18  -5    0.23    0.17
   1  18   5   -0.36    0.28
   1  18   5    0.09    0.24
  -2 -18  -5    0.14    0.21
   2  18   5    0.08    0.18
   0  19   5   -0.17    0.27
   1  19   5   -0.20    0.28
 -11   0   6    0.26    0.25
 -11   0   6    0.04    0.17
 -10   0   6    0.82    0.28
  10   0  -6    0.83    0.25
 -10   0   6    0.96    0.28
  -9   0   6    0.11    0.19
  -9   0   6   -0.09    0.14
   9   0  -6   -0.04    0.12
  -8   0   6   -0.10    0.11
  -8   0   6   -0.13    0.16
   8   0  -6    0.06    0.16
  -7   0   6    0.75    0.21
   7   0  -6    1.05    0.20
  -7   0   6    1.14    0.19
  -6   0   6    2.38    0.24
   6   0  -6    2.14    0.24
  -6   0   6    1.42    0.24
   6   0  -6    2.28    0.19
  -5   0   6    7.73    0.53
   5   0  -6    7.13    0.29
   5   0  -6    6.82    0.31
   5   0  -6    7.18    0.36
  -5   0   6    6.77    0.32
  -5   0   6    7.55    0.37
   4   0  -6   76.01    1.48
  -4   0   6   74.47    1.94
   4   0  -6   73.92    1.49
  -4   0   6   76.89    2.12
  -4   0   6   74.85    1.50
   4   0  -6   75.45    1.95
  -3   0   6   21.15    0.51
  -3   0   6   21.17    0.68
  -3   0   6   21.29    0.49
  -3   0   6   21.61    0.81
   3   0  -6   21.04    0.51
   3   0  -6   21.43    0.50
   3   0  -6   21.64    0.68
   2   0  -6    0.01    0.04
  -2   0   6   -0.09    0.06
  -2   0   6   -0.02    0.04
  -2   0   6   -0.01    0.04
   2   0  -6   -0.03    0.04
   2   0  -6   -0.09    0.05
   1   0  -6   13.88    0.30
  -1   0   6   14.08    0.29
  -1   0   6   14.11    0.30
  -1   0   6   14.24    0.50
   0   0   6   13.84    0.28
   0   0  -6   13.88    0.28
   0   0  -6   14.00    0.28
  -1   0  -6    6.24    0.17
   1   0   6    6.22    0.17
   1   0   6    6.22    0.16
   2   0   6   11.29    0.29
  -2   0  -6   11.34    0.30
   2   0   6   11.45    0.29
  -2   0  -6   11.12    0.29
   3   0   6    5.31    0.31
   3   0   6    5.22    0.20
  -3   0  -6    5.46    0.20
   3   0   6    5.26    0.21
  -3   0  -6    5.04    0.21
   4   0   6   -0.04    0.07
  -4   0  -6   -0.02    0.06
   4   0   6   -0.04    0.06
  -4   0  -6   -0.06    0.07
   5   0   6    0.10    0.09
  -5   0  -6    0.08    0.08
  -5   0  -6   -0.05    0.09
   6   0   6   34.09    0.86
  -6   0  -6   34.51    0.89
  -7   0  -6   19.18    0.66
   7   0   6   18.01    0.61
  -8   0  -6    0.42    0.16
   8   0   6    0.42    0.17
   9   0   6    1.40    0.25
  -9   0  -6    1.39    0.24
 -10   0  -6    0.02    0.15
 -11  -1   6   -0.24    0.21
 -11  -1   6   -0.20    0.23
 -11   1   6   -0.15    0.21
 -11   1   6    0.03    0.24
  10  -1  -6   -0.13    0.20
 -10  -1   6   -0.05    0.20
 -10  -1   6    0.00    0.16
 -10   1   6   -0.11    0.18
 -10   1   6   -0.24    0.19
  10   1  -6   -0.42    0.17
  -9  -1   6    0.85    0.21
  -9  -1   6    0.83    0.27
   9  -1  -6    0.54    0.18
  -9   1   6    0.75    0.21
   9   1  -6    0.76    0.19
  -9   1   6    0.92    0.26
   8  -1  -6    0.80    0.18
  -8  -1   6    1.12    0.23
  -8  -1   6    0.80    0.23
  -8   1   6    0.77    0.21
  -8   1   6    1.03    0.24
   8   1  -6    0.83    0.21
  -7  -1   6    5.51    0.35
  -7  -1   6    5.65    0.55
   7  -1  -6    5.33    0.31
   7   1  -6    4.86    0.34
  -7   1   6    6.13    0.37
  -7   1   6    5.66    0.53
   7   1  -6    6.01    0.34
  -6  -1   6    4.86    0.30
  -6  -1   6    5.43    0.50
   6  -1  -6    4.84    0.34
   6   1  -6    5.00    0.27
   6   1  -6    5.09    0.30
  -6   1   6    4.90    0.32
   6   1  -6    4.80    0.27
  -6   1   6    5.17    0.34
  -6   1   6    5.44    0.48
  -5  -1   6    5.02    0.27
   5  -1  -6    4.98    0.26
   5  -1  -6    5.22    0.25
   5  -1  -6    5.51    0.34
  -5  -1   6    5.55    0.47
  -5  -1   6    5.17    0.28
   5   1  -6    5.26    0.27
  -5   1   6    5.08    0.33
  -5   1   6    5.83    0.46
   5   1  -6    5.54    0.28
  -5   1   6    5.16    0.27
   5   1  -6    5.32    0.29
   4  -1  -6   31.67    0.75
   4  -1  -6   32.27    0.98
   4  -1  -6   32.62    0.74
  -4  -1   6   33.36    1.14
  -4  -1   6   31.26    0.74
  -4  -1   6   32.23    0.91
   4   1  -6   31.57    0.74
  -4   1   6   31.78    0.76
   4   1  -6   31.17    0.91
  -4   1   6   31.10    0.97
   4   1  -6   32.36    0.72
  -4   1   6   31.61    1.10
  -3  -1   6    0.50    0.08
   3  -1  -6    0.47    0.11
  -3  -1   6    0.50    0.08
  -3  -1   6    0.42    0.09
  -3  -1   6    0.38    0.14
   3  -1  -6    0.40    0.09
   3  -1  -6    0.51    0.09
   3   1  -6    0.31    0.09
  -3   1   6    0.59    0.10
  -3   1   6    0.32    0.12
   3   1  -6    0.55    0.08
  -3   1   6    0.52    0.12
   3   1  -6    0.59    0.09
  -3   1   6    0.49    0.08
  -2  -1   6    0.04    0.04
  -2  -1   6    0.03    0.04
  -2  -1   6   -0.06    0.05
  -2  -1   6   -0.04    0.06
   2  -1  -6    0.00    0.04
   2  -1  -6    0.00    0.05
   2  -1  -6   -0.03    0.06
   2   1  -6   -0.04    0.04
  -2   1   6   -0.03    0.07
  -2   1   6    0.01    0.05
  -2   1   6   -0.07    0.04
   2   1  -6   -0.03    0.04
   1  -1  -6    2.27    0.10
  -1  -1   6    2.36    0.08
  -1  -1   6    2.18    0.17
   1  -1  -6    2.34    0.19
  -1  -1   6    2.31    0.07
   1  -1  -6    2.55    0.11
   1   1  -6    2.36    0.08
  -1   1   6    2.45    0.20
  -1   1   6    2.48    0.10
  -1   1   6    2.46    0.11
   0  -1  -6    0.70    0.06
   0   1   6    0.65    0.06
   0   1   6    0.65    0.06
   0   1   6    0.44    0.10
  -1  -1  -6  114.23    2.01
   1  -1   6  112.89    2.03
   1  -1   6  113.57    1.97
  -1  -1  -6  112.48    2.02
   1   1   6  111.45    2.01
  -1   1  -6  114.11    1.98
   1   1   6  114.71    2.02
  -1   1  -6  102.93    2.00
  -2  -1  -6   -0.07    0.04
  -2  -1  -6   -0.04    0.05
   2  -1   6    0.06    0.05
   2  -1   6    0.08    0.04
   2   1   6   -0.01    0.05
  -2   1  -6    0.16    0.05
   2   1   6    0.04    0.05
  -2   1  -6    0.00    0.05
   3  -1   6    4.09    0.17
  -3  -1  -6    4.32    0.20
  -3  -1  -6    4.48    0.19
   3  -1   6    4.21    0.19
   3  -1   6    4.40    0.28
   3   1   6    4.23    0.28
  -3   1  -6    4.40    0.20
   3   1   6    4.32    0.19
   3   1   6    4.12    0.19
  -3   1  -6    4.19    0.18
   4  -1   6    0.28    0.10
   4  -1   6    0.46    0.09
  -4  -1  -6    0.46    0.09
   4   1   6    0.42    0.09
  -4   1  -6    0.41    0.10
   4   1   6    0.31    0.10
  -4   1  -6    0.48    0.09
   5  -1   6    1.02    0.16
   5  -1   6    1.40    0.16
  -5  -1  -6    1.43    0.16
  -5  -1  -6    1.42    0.18
  -5   1  -6    1.27    0.17
  -5   1  -6    1.51    0.16
   5   1   6    1.19    0.15
   6  -1   6    6.51    0.33
  -6  -1  -6    6.44    0.36
   6   1   6    6.50    0.33
  -6   1  -6    6.68    0.36
  -6   1  -6    5.80    0.29
   7  -1   6    0.51    0.14
  -7  -1  -6    0.70    0.20
   7   1   6    0.80    0.18
  -7   1  -6    0.45    0.15
  -8  -1  -6    0.00    0.12
   8  -1   6   -0.05    0.14
  -8   1  -6   -0.01    0.12
   8   1   6   -0.13    0.14
   9  -1   6    0.15    0.18
  -9  -1  -6    0.11    0.19
  -9   1  -6    0.40    0.19
   9   1   6    0.14    0.17
 -10  -1  -6    0.01    0.21
  10   1   6    0.11    0.19
 -10   1  -6    0.17    0.21
 -11  -2   6   -0.39    0.21
 -11  -2   6    0.01    0.23
 -11   2   6    0.05    0.23
 -11   2   6   -0.10    0.17
 -10  -2   6    0.04    0.20
  10  -2  -6   -0.27    0.13
 -10  -2   6   -0.04    0.21
  10   2  -6   -0.01    0.14
 -10   2   6    0.03    0.18
 -10   2   6    0.07    0.17
  -9  -2   6    1.22    0.25
  -9  -2   6    0.93    0.29
   9  -2  -6    1.35    0.24
  -9   2   6    1.24    0.24
   9   2  -6    1.24    0.22
  -9   2   6    1.13    0.28
  -8  -2   6    0.19    0.16
   8  -2  -6    0.42    0.16
  -8  -2   6    0.30    0.17
  -8   2   6    0.34    0.16
   8   2  -6    0.26    0.13
  -8   2   6    0.27    0.15
  -7  -2   6    0.20    0.20
  -7  -2   6    0.67    0.17
   7   2  -6    0.46    0.13
  -7   2   6    0.30    0.19
  -7   2   6    0.54    0.15
   7   2  -6    0.38    0.12
  -6  -2   6   13.81    0.76
  -6  -2   6   15.22    0.52
   6  -2  -6   15.83    0.52
   6   2  -6   15.08    0.50
  -6   2   6   16.10    0.66
  -6   2   6   15.93    0.78
  -6   2   6   15.35    0.55
   6   2  -6   15.18    0.53
   6   2  -6   15.34    0.52
   5  -2  -6    2.86    0.22
  -5  -2   6    3.43    0.23
   5  -2  -6    2.91    0.28
  -5  -2   6    2.84    0.34
   5  -2  -6    3.21    0.21
   5   2  -6    2.85    0.19
  -5   2   6    3.01    0.24
   5   2  -6    3.09    0.22
   5   2  -6    3.06    0.21
  -5   2   6    3.38    0.32
  -5   2   6    3.04    0.36
   4  -2  -6   17.92    0.66
   4  -2  -6   16.61    0.48
  -4  -2   6   17.95    0.54
   4  -2  -6   17.96    0.49
  -4  -2   6   17.70    0.48
  -4  -2   6   17.66    0.76
   4   2  -6   17.95    0.48
  -4   2   6   18.02    0.75
  -4   2   6   17.76    0.51
   4   2  -6   17.27    0.47
   4   2  -6   17.19    0.54
  -4   2   6   17.39    0.65
   3  -2  -6    1.79    0.20
   3  -2  -6    1.69    0.14
  -3  -2   6    1.83    0.12
  -3  -2   6    1.84    0.26
  -3  -2   6    1.76    0.15
  -3  -2   6    1.96    0.13
   3  -2  -6    1.46    0.14
  -3   2   6    1.79    0.13
  -3   2   6    1.80    0.22
   3   2  -6    1.88    0.13
  -3   2   6    1.49    0.13
   3   2  -6    1.81    0.12
  -2  -2   6    0.94    0.16
  -2  -2   6    1.31    0.09
  -2  -2   6    1.32    0.13
   2  -2  -6    1.27    0.16
   2  -2  -6    1.23    0.10
   2  -2  -6    1.18    0.10
  -2   2   6    1.30    0.16
   2   2  -6    1.29    0.09
   2   2  -6    1.36    0.09
  -2   2   6    1.26    0.11
  -2   2   6    1.18    0.11
  -1  -2   6    1.05    0.05
   1  -2  -6    1.07    0.09
  -1  -2   6    1.05    0.05
   1  -2  -6    0.93    0.08
   1  -2  -6    1.00    0.13
  -1  -2   6    0.89    0.14
  -1   2   6    0.94    0.09
   1   2  -6    1.01    0.05
  -1   2   6    0.85    0.14
   1   2  -6    0.98    0.05
  -1   2   6    1.00    0.08
   0  -2  -6    0.02    0.04
   0  -2  -6    0.08    0.04
   0   2   6    0.06    0.04
   0   2   6   -0.01    0.05
   0   2   6    0.08    0.04
  -1  -2  -6   67.47    1.28
   1  -2   6   66.56    1.21
  -1  -2  -6   68.55    1.27
   1  -2   6   67.34    1.20
   1   2   6   69.67    1.28
  -1   2  -6   67.61    1.22
   1   2   6   68.53    1.27
   1   2   6   67.52    1.83
  -1   2  -6   65.88    1.21
  -2  -2  -6   10.48    0.31
   2  -2   6   10.55    0.27
  -2  -2  -6   10.71    0.30
   2  -2   6   10.63    0.27
   2   2   6   10.89    0.31
  -2   2  -6   10.81    0.28
   2   2   6   10.41    0.30
  -2   2  -6   10.65    0.27
  -3  -2  -6    1.33    0.14
   3  -2   6    1.50    0.12
  -3  -2  -6    1.21    0.12
   3  -2   6    1.53    0.11
   3  -2   6    1.36    0.17
   3   2   6    1.36    0.14
  -3   2  -6    1.52    0.11
  -3   2  -6    1.22    0.12
   3   2   6    1.01    0.17
   3   2   6    1.24    0.12
   4  -2   6    1.40    0.17
  -4  -2  -6    1.33    0.14
  -4  -2  -6    1.32    0.15
   4  -2   6    1.31    0.13
  -4   2  -6    1.25    0.12
   4   2   6    1.38    0.14
  -4   2  -6    1.40    0.14
  -5  -2  -6    0.76    0.12
   5  -2   6    0.49    0.11
   5  -2   6    0.48    0.12
  -5  -2  -6    0.65    0.14
   5   2   6    0.61    0.13
  -5   2  -6    0.59    0.12
  -5   2  -6    0.54    0.13
  -6  -2  -6    2.21    0.22
   6  -2   6    2.30    0.25
   6  -2   6    1.73    0.21
  -6   2  -6    1.84    0.23
  -6   2  -6    1.65    0.18
   6   2   6    1.77    0.19
   7  -2   6    2.02    0.24
  -7  -2  -6    2.06    0.25
   7   2   6    2.07    0.25
  -7   2  -6    2.33    0.28
  -8  -2  -6    0.04    0.12
   8  -2   6    0.15    0.15
  -8   2  -6    0.39    0.15
   8   2   6    0.03    0.15
  -9  -2  -6    0.13    0.19
   9  -2   6    0.02    0.16
  -9   2  -6   -0.01    0.17
   9   2   6   -0.02    0.16
 -10  -2  -6    0.10    0.21
  10   2   6   -0.07    0.18
 -10   2  -6    0.20    0.22
 -11  -3   6   -0.34    0.24
 -11   3   6   -0.09    0.19
 -11   3   6   -0.17    0.23
 -10  -3   6   -0.14    0.22
  10  -3  -6   -0.10    0.19
 -10  -3   6   -0.09    0.18
 -10   3   6   -0.23    0.20
 -10   3   6    0.12    0.19
  10   3  -6   -0.06    0.14
   9  -3  -6    2.67    0.33
  -9  -3   6    4.05    0.58
  -9  -3   6    2.89    0.34
  -9   3   6    2.13    0.35
  -9   3   6    2.42    0.33
   9   3  -6    2.73    0.28
  -8  -3   6    0.05    0.20
  -8  -3   6    0.09    0.16
  -8   3   6    0.10    0.14
   8   3  -6    0.15    0.16
  -8   3   6    0.18    0.16
  -7  -3   6    0.97    0.17
  -7  -3   6    0.77    0.22
   7  -3  -6    0.97    0.18
  -7   3   6    0.58    0.20
  -7   3   6    1.03    0.22
   7   3  -6    1.36    0.21
   6  -3  -6    5.27    0.32
  -6  -3   6    5.55    0.32
  -6  -3   6    6.13    0.54
   6   3  -6    5.45    0.31
  -6   3   6    5.47    0.47
  -6   3   6    5.49    0.41
   6   3  -6    5.40    0.24
   6   3  -6    5.56    0.31
  -6   3   6    5.18    0.31
   5  -3  -6   10.57    0.39
   5  -3  -6   10.71    0.40
  -5  -3   6   10.72    0.38
  -5  -3   6   10.87    0.62
  -5   3   6   11.06    0.59
   5   3  -6   10.87    0.38
   5   3  -6   10.77    0.34
  -5   3   6   10.63    0.41
   5   3  -6   10.35    0.38
  -5   3   6   11.63    0.55
  -4  -3   6    5.23    0.24
   4  -3  -6    5.03    0.33
   4  -3  -6    4.97    0.25
  -4  -3   6    5.22    0.21
   4  -3  -6    5.25    0.26
  -4  -3   6    5.37    0.43
  -4   3   6    5.05    0.38
   4   3  -6    5.17    0.23
   4   3  -6    5.19    0.24
  -4   3   6    4.92    0.25
  -4   3   6    5.20    0.36
   3  -3  -6   -0.13    0.07
  -3  -3   6    0.06    0.05
  -3  -3   6    0.01    0.06
   3  -3  -6    0.03    0.09
  -3  -3   6   -0.02    0.09
   3  -3  -6   -0.13    0.08
  -3  -3   6    0.09    0.05
  -3   3   6   -0.11    0.07
   3   3  -6    0.14    0.06
  -3   3   6    0.10    0.11
  -3   3   6   -0.14    0.08
   3   3  -6    0.25    0.07
   2  -3  -6    3.53    0.26
  -2  -3   6    3.39    0.13
   2  -3  -6    3.48    0.17
  -2  -3   6    3.41    0.27
  -2  -3   6    3.24    0.18
  -2  -3   6    3.45    0.13
   2  -3  -6    3.42    0.17
  -2   3   6    3.44    0.26
   2   3  -6    3.36    0.14
   2   3  -6    3.60    0.14
  -2   3   6    3.18    0.17
  -2   3   6    3.28    0.16
   1  -3  -6    4.47    0.28
  -1  -3   6    4.37    0.12
   1  -3  -6    4.37    0.17
   1  -3  -6    4.41    0.18
  -1  -3   6    4.83    0.31
  -1   3   6    4.49    0.17
   1   3  -6    4.33    0.13
  -1   3   6    4.44    0.18
  -1   3   6    4.29    0.30
   1   3  -6    4.32    0.12
   0  -3  -6   32.18    0.68
   0  -3  -6   32.95    0.68
   0  -3   6   34.90    0.59
   0  -3   6   32.96    0.58
   0  -3  -6   32.86    1.00
   0   3   6   32.66    0.68
   0   3  -6   31.63    0.59
   0   3   6   32.24    1.01
   0   3   6   32.45    0.68
   0   3  -6   32.25    0.59
  -1  -3  -6    7.11    0.24
   1  -3   6    6.65    0.17
   1  -3   6    6.76    0.17
  -1  -3  -6    6.82    0.22
   1   3   6    6.66    0.36
   1   3   6    7.01    0.23
  -1   3  -6    5.78    0.17
  -1   3  -6    6.54    0.18
   1   3   6    7.26    0.23
   2  -3   6    0.38    0.06
  -2  -3  -6    0.19    0.07
  -2  -3  -6    0.26    0.07
  -2   3  -6    0.46    0.06
   2   3   6    0.25    0.09
   2   3   6    0.35    0.08
   2   3   6    0.37    0.08
   2   3   6    0.25    0.10
  -2   3  -6    0.29    0.06
   3  -3   6    0.03    0.06
   3  -3   6    0.11    0.06
   3  -3   6    0.02    0.06
  -3  -3  -6   -0.12    0.06
  -3  -3  -6   -0.01    0.06
  -3   3  -6    0.12    0.05
  -3   3  -6    0.04    0.07
   3   3   6    0.11    0.07
   4  -3   6    0.17    0.07
  -4  -3  -6    0.28    0.10
  -4  -3  -6    0.05    0.09
   4  -3   6    0.20    0.08
   4   3   6    0.23    0.09
  -4   3  -6    0.29    0.09
  -4   3  -6    0.18    0.07
  -5  -3  -6    1.26    0.18
   5  -3   6    1.41    0.18
   5  -3   6    1.21    0.15
  -5  -3  -6    1.42    0.18
  -5   3  -6    1.19    0.16
   5   3   6    1.06    0.16
  -5   3  -6    1.19    0.15
  -6  -3  -6    3.65    0.31
   6  -3   6    2.76    0.24
   6  -3   6    3.39    0.27
  -6   3  -6    3.12    0.27
  -6   3  -6    3.16    0.24
   6   3   6    3.14    0.27
   7  -3   6    2.34    0.27
  -7  -3  -6    1.92    0.25
   7   3   6    2.49    0.28
  -7   3  -6    2.64    0.29
  -8  -3  -6    4.01    0.33
   8  -3   6    3.60    0.29
   8   3   6    4.38    0.35
  -8   3  -6    4.00    0.36
  -9  -3  -6    2.00    0.32
   9  -3   6    1.64    0.27
  -9   3  -6    1.69    0.29
   9   3   6    1.42    0.24
 -10  -3  -6    0.11    0.21
  10   3   6    0.02    0.19
 -10   3  -6    0.02    0.21
 -11   4   6    0.20    0.21
 -10  -4   6   -0.03    0.18
  10  -4  -6    0.09    0.17
 -10  -4   6    0.05    0.28
 -10   4   6   -0.05    0.15
 -10   4   6   -0.01    0.16
  10   4  -6   -0.19    0.13
  -9  -4   6    0.17    0.25
  -9  -4   6    0.24    0.19
  -9   4   6   -0.01    0.20
   9   4  -6    0.03    0.17
  -9   4   6    0.20    0.18
   8  -4  -6    0.61    0.20
  -8  -4   6    0.44    0.15
  -8  -4   6    0.52    0.25
   8   4  -6    0.63    0.19
  -8   4   6    0.44    0.21
  -8   4   6    0.45    0.19
  -7  -4   6    1.29    0.31
   7  -4  -6    1.82    0.23
  -7  -4   6    1.80    0.22
  -7   4   6    1.43    0.26
  -7   4   6    1.55    0.26
  -7   4   6    1.92    0.28
   7   4  -6    2.30    0.25
  -6  -4   6    1.17    0.17
  -6  -4   6    1.01    0.25
   6  -4  -6    0.96    0.17
   6   4  -6    1.15    0.18
   6   4  -6    1.22    0.19
  -6   4   6    1.13    0.21
  -6   4   6    0.79    0.19
  -6   4   6    1.22    0.21
  -5  -4   6    0.06    0.09
   5  -4  -6   -0.16    0.11
  -5  -4   6    0.09    0.11
   5   4  -6   -0.06    0.09
  -5   4   6    0.05    0.14
  -5   4   6    0.09    0.12
  -5   4   6   -0.07    0.12
   5   4  -6    0.05    0.09
  -4  -4   6    1.17    0.21
   4  -4  -6    1.68    0.18
   4  -4  -6    1.50    0.17
  -4  -4   6    1.33    0.14
  -4   4   6    1.24    0.21
   4   4  -6    1.54    0.15
  -4   4   6    0.95    0.17
   4   4  -6    1.48    0.15
  -3  -4   6    5.13    0.21
   3  -4  -6    4.96    0.24
   3  -4  -6    4.50    0.24
  -3  -4   6    5.46    0.38
  -3  -4   6    5.15    0.19
  -3  -4   6    5.20    0.20
   3   4  -6    5.22    0.20
  -3   4   6    4.69    0.25
  -3   4   6    5.04    0.36
   3   4  -6    4.89    0.20
  -2  -4   6    1.29    0.09
   2  -4  -6    1.13    0.11
   2  -4  -6    1.02    0.12
   2  -4  -6    1.30    0.17
  -2  -4   6    0.96    0.16
  -2  -4   6    1.26    0.09
   2   4  -6    0.92    0.15
   2   4  -6    1.16    0.09
  -2   4   6    0.79    0.12
  -2   4   6    1.05    0.10
   2   4  -6    1.18    0.09
  -2   4   6    0.98    0.16
   1  -4  -6    0.97    0.11
   1  -4  -6    0.90    0.15
  -1  -4   6    1.17    0.16
  -1  -4   6    1.04    0.07
   1  -4  -6    0.99    0.11
  -1  -4   6    1.03    0.07
  -1   4   6    1.17    0.11
  -1   4   6    0.91    0.15
  -1   4   6    1.00    0.11
   1   4  -6    1.09    0.08
   0  -4  -6   37.82    0.79
   0  -4   6   38.54    1.08
   0  -4  -6   37.13    1.13
   0  -4   6   38.24    0.70
   0  -4  -6   37.40    0.80
   0  -4   6   37.95    0.70
   0   4  -6   37.59    0.71
   0   4   6   37.92    1.15
   0   4  -6   36.15    0.71
   0   4   6   37.84    0.80
   0   4   6   37.81    0.80
  -1  -4  -6   31.93    0.72
  -1  -4  -6   32.17    0.70
   1  -4   6   32.82    0.63
   1  -4   6   33.34    0.63
   1   4   6   32.16    0.71
   1   4   6   32.24    1.03
  -1   4  -6   32.54    0.64
   1   4   6   32.30    0.72
   2  -4   6    0.71    0.08
  -2  -4  -6    0.74    0.11
  -2  -4  -6    0.60    0.10
   2  -4   6    0.73    0.08
   2   4   6    0.68    0.10
   2   4   6    0.49    0.13
   2   4   6    0.70    0.11
  -2   4  -6    0.72    0.07
  -2   4  -6    0.52    0.08
   3  -4   6    0.35    0.07
  -3  -4  -6    0.43    0.09
  -3  -4  -6    0.28    0.09
   3  -4   6    0.22    0.07
   3   4   6    0.30    0.12
  -3   4  -6    0.59    0.09
  -3   4  -6    0.38    0.08
   3   4   6    0.26    0.09
  -4  -4  -6    7.09    0.29
  -4  -4  -6    7.80    0.33
   4  -4   6    7.22    0.31
   4   4   6    7.15    0.31
  -4   4  -6    7.66    0.30
  -4   4  -6    7.38    0.28
   5  -4   6    0.32    0.08
  -5  -4  -6    0.38    0.14
   5  -4   6    0.32    0.11
   5   4   6    0.30    0.10
  -5   4  -6    0.29    0.12
  -5   4  -6    0.37    0.11
  -6  -4  -6   -0.01    0.11
   6  -4   6   -0.05    0.07
   6  -4   6   -0.27    0.10
  -6   4  -6   -0.12    0.13
   6   4   6   -0.28    0.11
  -6   4  -6   -0.21    0.09
   7  -4   6    7.24    0.38
  -7  -4  -6    7.40    0.44
  -7   4  -6    7.17    0.41
   7   4   6    6.64    0.36
  -8  -4  -6    0.73    0.18
   8  -4   6    0.96    0.21
   8   4   6    1.02    0.22
  -8   4  -6    0.69    0.21
  -9  -4  -6    0.22    0.20
   9   4   6    0.06    0.18
  -9   4  -6    0.15    0.18
  10   4   6    0.31    0.16
 -10   4  -6    0.73    0.26
 -11   5   6   -0.19    0.24
 -10  -5   6   -0.02    0.28
  10  -5  -6   -0.03    0.22
 -10  -5   6   -0.20    0.18
 -10   5   6   -0.05    0.16
 -10   5   6   -0.09    0.22
  10   5  -6    0.02    0.15
  -9  -5   6    0.04    0.24
  -9  -5   6    0.08    0.17
   9  -5  -6   -0.22    0.17
  -9   5   6    0.21    0.17
   9   5  -6    0.04    0.17
  -9   5   6   -0.03    0.14
   8  -5  -6   -0.05    0.12
  -8  -5   6   -0.05    0.15
  -8  -5   6   -0.03    0.20
  -8   5   6    0.08    0.15
[truncated: 372,447 more chars]
