# Supplementary material for: Crystal structure of (E)-1-(1-hy­droxy­naphthalen-2-yl)-3-(2,3,4-tri­meth­oxy­phen­yl)prop-2-en-1-one
Source: Acta Crystallogr E Crystallogr Commun. 2015 Jul 29;71(Pt 8):o610–1. doi: 10.1107/S2056989015013870 (PMC4571423; doi:10.1107/S2056989015013870)
Supplement: Supplementary file 2 [file e-71-0o610-Isup2.hkl]

#
# h,k,l, Fc-squared, Fo-squared, sigma(Fo-squared) and status flag
#
data_I
_shelx_title ' 345 in P2(1)/c'
_shelx_refln_list_code          4
_shelx_F_calc_maximum      268.89
_exptl_crystal_F_000       768.00
_reflns_d_resolution_high  0.8409
 
loop_
 _symmetry_equiv_pos_as_xyz
 'x, y, z'
 '-x, y+1/2, -z+1/2'
 '-x, -y, -z'
 'x, -y-1/2, z-1/2'
 
_cell_length_a     8.4523
_cell_length_b    14.0414
_cell_length_c    15.1672
_cell_angle_alpha  90.000
_cell_angle_beta   94.623
_cell_angle_gamma  90.000
 
_shelx_F_squared_multiplier     1.000
 
loop_
 _refln_index_h
 _refln_index_k
 _refln_index_l
 _refln_F_squared_calc
 _refln_F_squared_meas
 _refln_F_squared_sigma
 _refln_observed_status
   1   0   0      115.03       95.06      3.56 o
   2   0   0     1440.62     1415.65     13.42 o
   3   0   0       66.43       85.80      2.95 o
   4   0   0      634.36      618.26      9.11 o
   5   0   0      268.66      233.76      6.50 o
   6   0   0       94.05       83.34      5.86 o
   7   0   0      786.33      799.91     20.04 o
   8   0   0      426.09      464.63     17.37 o
   9   0   0       12.09       11.00      6.28 o
  10   0   0      485.08      626.06     31.30 o
   1   1   0        8.30       10.16      0.50 o
   2   1   0     8310.09     8127.85     44.28 o
   3   1   0       24.20       29.49      1.81 o
   4   1   0      293.62      293.46      4.20 o
   5   1   0      413.09      390.71      6.43 o
   6   1   0        5.39        3.72      2.20 o
   7   1   0       12.96        9.10      3.43 o
   8   1   0       42.29       45.67      5.26 o
   9   1   0        9.07        3.65      4.11 o
  10   1   0       14.61       32.48      6.23 o
   0   2   0    23168.26    23048.15    167.46 o
   1   2   0     1152.42     1186.53      7.35 o
   2   2   0      266.88      276.59      3.05 o
   3   2   0      129.04      130.72      2.58 o
   4   2   0        0.40       -0.95      1.07 o
   5   2   0     1070.78     1080.96     11.93 o
   6   2   0      173.05      179.99      6.84 o
   7   2   0        2.33       -1.90      3.16 o
   8   2   0        0.80       -5.13      3.42 o
   9   2   0        9.08        2.21      4.08 o
   1   3   0     6938.83     6686.23     35.92 o
   2   3   0        0.41       -0.95      0.63 o
   3   3   0       64.58       80.54      2.96 o
   4   3   0       17.52       18.24      1.54 o
   5   3   0        8.33        8.88      2.29 o
   6   3   0      407.08      420.37      8.85 o
   7   3   0        2.75       -0.86      2.57 o
   8   3   0        1.53       -5.11      3.52 o
   9   3   0        1.88       -4.10      4.18 o
   0   4   0     2669.59     2651.47     20.85 o
   1   4   0      387.12      384.22      3.64 o
   2   4   0       49.96       42.68      1.56 o
   3   4   0      112.49      138.54      2.65 o
   4   4   0      344.55      334.29      4.95 o
   5   4   0     1071.72     1091.35     14.70 o
   6   4   0        0.13        1.18      2.74 o
   7   4   0       13.26        6.67      3.75 o
   8   4   0       10.66        5.10      4.15 o
   9   4   0        2.96       -5.07      3.75 o
   1   5   0      486.54      479.42      4.51 o
   2   5   0     1136.23     1178.62      8.82 o
   3   5   0      135.08      153.60      3.06 o
   4   5   0      194.64      167.64      4.22 o
   5   5   0       30.77       33.63      2.95 o
   6   5   0      150.41      141.25      6.20 o
   7   5   0      126.09      122.69      6.55 o
   8   5   0       82.63       86.32      6.38 o
   9   5   0        4.16       -0.72      4.60 o
   0   6   0     1967.84     2052.07     17.92 o
   1   6   0     1943.08     2118.45     13.52 o
   2   6   0      169.90      211.81      3.32 o
   3   6   0       33.96       37.07      2.13 o
   4   6   0       20.91       21.76      2.21 o
   5   6   0        0.22       -2.58      1.72 o
   6   6   0      302.13      298.12      7.57 o
   7   6   0        0.73       -2.16      2.77 o
   8   6   0       40.22       38.17      4.77 o
   9   6   0       39.49       42.46      7.42 o
   1   7   0     2897.72     3124.26     19.05 o
   2   7   0       25.15       18.54      1.68 o
   3   7   0      196.85      212.97      4.85 o
   4   7   0       21.09       25.15      2.62 o
   5   7   0      209.24      214.17      5.87 o
   6   7   0      177.35      157.93      6.17 o
   7   7   0       20.48       13.52      3.25 o
   8   7   0       39.12       45.81      7.32 o
   9   7   0       60.69       73.05      8.23 o
   0   8   0      526.67      602.64      9.98 o
   1   8   0     1881.49     2148.91     15.96 o
   2   8   0       23.14       14.14      1.76 o
   3   8   0        3.41        1.29      1.85 o
   4   8   0        2.50        4.04      1.75 o
   5   8   0      147.70      133.85      5.25 o
   6   8   0       20.07       16.46      2.85 o
   7   8   0        5.20       -6.94      4.63 o
   8   8   0       73.30       69.91      7.38 o
   1   9   0      805.78      893.98      9.30 o
   2   9   0      316.57      334.11      6.38 o
   3   9   0       47.44       57.28      3.47 o
   4   9   0      580.84      586.06     10.99 o
   5   9   0      275.64      267.68      9.48 o
   6   9   0       78.67       73.76      5.36 o
   7   9   0        0.45       -5.79      4.49 o
   8   9   0        0.87       -5.09      4.99 o
   0  10   0      418.65      462.24     11.74 o
   1  10   0        6.87        5.99      2.11 o
   2  10   0      109.68      124.81      4.63 o
   3  10   0        8.11        5.79      2.13 o
   4  10   0      364.17      372.99     12.09 o
   5  10   0      512.86      522.45     11.44 o
   6  10   0      266.16      292.34     10.81 o
   7  10   0        1.70        4.96      5.10 o
   8  10   0        0.03       -8.32      5.55 o
   1  11   0        1.16       -2.07      2.29 o
   2  11   0      131.91      134.16      5.21 o
   3  11   0       61.28       60.67      4.48 o
   4  11   0      201.54      202.52      6.79 o
   5  11   0       47.19       42.19      5.13 o
   6  11   0       45.65       57.09      6.70 o
   7  11   0        4.26        3.56      5.32 o
   0  12   0        0.73       -5.51      3.68 o
   1  12   0        0.21       -4.39      2.93 o
   2  12   0      317.12      314.59      8.21 o
   3  12   0      138.65      123.08      6.91 o
   4  12   0      280.94      272.85      9.52 o
   5  12   0      173.95      166.64      8.68 o
   6  12   0      127.84      135.31      9.41 o
   1  13   0        0.67       -4.74      3.16 o
   2  13   0      102.42       79.80      5.77 o
   3  13   0        0.53       -4.33      3.09 o
   4  13   0      112.10      101.83      6.64 o
   5  13   0      110.70      118.49      8.37 o
   6  13   0        5.58        7.29      4.93 o
   0  14   0       78.77       72.18      8.77 o
   1  14   0        8.83        7.92      3.99 o
   2  14   0       64.34       56.16      6.27 o
   3  14   0        6.54        3.11      4.23 o
   4  14   0       30.23       21.55      5.54 o
   5  14   0      221.59      257.85     13.83 o
   1  15   0        2.33        2.68      3.45 o
   2  15   0       49.26       31.81      5.70 o
   3  15   0       18.63       17.97      5.81 o
   4  15   0       23.60       19.10      6.73 o
   0  16   0      136.32      153.35     22.60 o
   1  16   0        6.10       10.77      4.62 o
   2  16   0        0.00       -1.19      3.72 o
 -10   1   1        8.67        8.98      5.35 o
  -9   1   1       58.83       52.53      6.22 o
  -8   1   1        4.85        1.87      3.79 o
  -7   1   1        6.09        6.05      3.12 o
  -6   1   1      106.12      100.50      4.80 o
  -5   1   1       29.90       26.31      2.30 o
  -4   1   1      193.83      179.90      3.23 o
  -3   1   1      196.55      205.88      3.03 o
  -2   1   1     9725.20     9910.97     51.17 o
  -1   1   1      479.69      477.17      3.70 o
   0   1   1     1267.31      641.71     13.19 o
   1   1   1     6062.15     6051.14     36.13 o
   2   1   1      255.28      245.39      2.83 o
   3   1   1      126.67      126.97      2.58 o
   4   1   1        3.84        2.13      1.20 o
   5   1   1       71.21       91.55      3.58 o
   6   1   1       76.56       69.47      4.25 o
   7   1   1       48.87       52.42      4.93 o
   8   1   1       52.75       54.76      5.76 o
   9   1   1        0.34        1.07      5.44 o
  -9   2   1       15.49       11.84      5.05 o
  -8   2   1      114.35      101.90      6.75 o
  -7   2   1      129.01      130.79      6.17 o
  -6   2   1      808.72      814.98     11.51 o
  -5   2   1      103.78      118.14      3.76 o
  -4   2   1      200.11      192.63      3.65 o
  -3   2   1      306.99      316.34      4.64 o
  -2   2   1    15495.94    15175.85     82.74 o
  -1   2   1     4634.36     4756.23     34.71 o
   0   2   1     6715.07     6524.98     39.59 o
   1   2   1      409.05      426.86      3.89 o
   2   2   1     3277.11     3214.50     19.32 o
   3   2   1      154.20      179.01      2.95 o
   4   2   1     1934.91     1902.22     13.93 o
   5   2   1      848.11      879.58     10.79 o
   6   2   1      323.83      324.25      7.74 o
   7   2   1       42.96       34.32      4.24 o
   8   2   1        1.75       -1.85      3.78 o
   9   2   1        3.37       -6.15      4.10 o
  -9   3   1        2.18       -1.82      4.28 o
  -8   3   1        2.40       -4.93      3.48 o
  -7   3   1        1.03       -3.91      2.61 o
  -6   3   1       37.02       34.25      2.88 o
  -5   3   1      474.62      464.72      9.11 o
  -4   3   1       77.67       82.58      2.66 o
  -3   3   1     1003.43      985.86      8.06 o
  -2   3   1     1162.40     1163.55      8.34 o
  -1   3   1     2145.48     1983.05     11.84 o
   0   3   1      144.51      114.70      1.66 o
   1   3   1     1479.57     1412.13      9.71 o
   2   3   1      289.44      251.13      3.01 o
   3   3   1      302.34      324.30      3.97 o
   4   3   1       23.81       24.37      1.69 o
   5   3   1      426.92      431.08      7.27 o
   6   3   1        0.09        0.27      2.44 o
   7   3   1      101.86       81.75      5.15 o
   8   3   1        6.66       -1.37      3.49 o
   9   3   1        2.16       -6.04      4.03 o
  -9   4   1        0.33       -6.30      4.20 o
  -8   4   1       45.05       38.89      5.36 o
  -7   4   1      119.84      119.78      6.64 o
  -6   4   1      539.49      602.65     11.32 o
  -5   4   1      235.72      237.12      6.71 o
  -4   4   1        0.73       -0.65      1.24 o
  -3   4   1      378.85      359.65      4.17 o
  -2   4   1        6.99        5.50      0.93 o
  -1   4   1      277.69      283.53      3.14 o
   0   4   1      430.32      426.79      3.80 o
   1   4   1     2444.06     2451.48     14.32 o
   2   4   1       54.37       31.15      1.64 o
   3   4   1      265.12      282.44      3.81 o
   4   4   1      749.40      814.09      8.94 o
   5   4   1       56.68       52.49      3.60 o
   6   4   1      310.51      327.84      7.69 o
   7   4   1        0.12       -3.59      2.39 o
   8   4   1       11.87        6.38      4.02 o
   9   4   1       11.36        6.34      5.04 o
  -9   5   1       10.75        5.04      4.88 o
  -8   5   1        0.00       -5.37      3.80 o
  -7   5   1      148.48      136.58      6.56 o
  -6   5   1       29.72       20.86      3.38 o
  -5   5   1      419.07      452.80     10.85 o
  -4   5   1      157.48      192.75      4.31 o
  -3   5   1      537.68      604.72      6.16 o
  -2   5   1       21.88       15.57      1.22 o
  -1   5   1      890.42      885.41      6.93 o
   0   5   1       81.48       74.19      1.80 o
   1   5   1      153.97      187.99      3.07 o
   2   5   1        3.61        9.27      0.91 o
   3   5   1      154.70      154.79      2.96 o
   4   5   1     2143.36     2118.71     19.07 o
   5   5   1      207.46      201.65      6.19 o
   6   5   1       21.07       20.35      3.13 o
   7   5   1        1.21       -4.57      3.05 o
   8   5   1        6.23       -0.60      4.44 o
   9   5   1       78.56       88.08      9.07 o
  -9   6   1       44.74       46.97      6.86 o
  -8   6   1        0.20       -3.66      4.09 o
  -7   6   1      125.56      116.86      5.63 o
  -6   6   1        5.14        2.87      2.72 o
  -5   6   1        7.21        7.44      1.90 o
  -4   6   1       29.22       26.01      2.21 o
  -3   6   1     2145.74     2372.08     17.82 o
  -2   6   1       75.05       79.85      2.31 o
  -1   6   1       58.05       75.01      2.14 o
   0   6   1      546.49      540.36      5.13 o
   1   6   1      678.55      721.57      6.20 o
   2   6   1      991.61     1040.17      8.28 o
   3   6   1        3.91        2.19      0.55 o
   4   6   1       15.72       15.47      1.82 o
   5   6   1        4.79        0.95      1.70 o
   6   6   1        4.88        0.39      2.30 o
   7   6   1        0.20       -3.88      2.59 o
   8   6   1       28.36       27.48      4.54 o
   9   6   1       44.64       52.36      6.95 o
  -9   7   1       24.42       17.09      6.65 o
  -8   7   1       26.44       21.13      5.44 o
  -7   7   1       10.13        8.15      3.45 o
  -6   7   1        1.82        0.34      2.23 o
  -5   7   1        0.35        1.10      1.89 o
  -4   7   1      714.45      721.27      9.84 o
  -3   7   1      343.76      372.35      6.32 o
  -2   7   1        0.33        1.78      1.39 o
  -1   7   1      196.62      247.35      5.43 o
   0   7   1        3.15        2.13      1.19 o
   1   7   1      111.59      119.12      2.76 o
   2   7   1      881.03      891.90      8.17 o
   3   7   1       74.72       71.21      3.07 o
   4   7   1       51.39       58.23      3.61 o
   5   7   1       13.50       10.92      1.99 o
   6   7   1       15.90        6.83      2.55 o
   7   7   1      226.31      211.79      9.49 o
   8   7   1        2.55       -0.03      5.16 o
   9   7   1      139.38      151.42      9.83 o
  -8   8   1       21.22       23.17      5.26 o
  -7   8   1       35.62       39.06      5.97 o
  -6   8   1       59.81       48.13      3.88 o
  -5   8   1        0.80       -1.54      2.17 o
  -4   8   1       58.94       49.89      3.18 o
  -3   8   1       36.31       29.63      2.74 o
  -2   8   1      213.68      216.79      4.36 o
  -1   8   1      137.89      148.64      3.50 o
   0   8   1      376.58      453.83      5.84 o
   1   8   1      880.71      915.45      8.84 o
   2   8   1      519.12      473.46      6.83 o
   3   8   1       50.57       55.12      2.15 o
   4   8   1      160.46      166.70     11.47 o
   5   8   1       70.76       81.44      5.35 o
   6   8   1       15.47       13.79      3.86 o
   7   8   1       22.26       20.38      4.43 o
   8   8   1       25.23       19.55      6.79 o
  -8   9   1       22.66       16.55      5.26 o
  -7   9   1        2.14       -2.78      5.37 o
  -6   9   1        4.06        4.11      2.90 o
  -5   9   1      225.36      243.66      6.93 o
  -4   9   1      247.80      238.62      6.22 o
  -3   9   1       81.02       79.51      3.80 o
  -2   9   1        3.97        1.46      1.76 o
  -1   9   1       47.77       45.57      2.58 o
   0   9   1      137.75      151.46      4.64 o
   1   9   1        8.20        5.14      1.68 o
   2   9   1        0.72        0.62      1.43 o
   3   9   1        4.22        2.60      1.52 o
   4   9   1       70.12       68.20      4.81 o
   5   9   1      761.19      795.36     13.96 o
   6   9   1      260.00      284.97      9.52 o
   7   9   1       29.27       26.04      5.59 o
   8   9   1        1.86       -1.53      6.81 o
  -8  10   1       19.72       18.15      5.52 o
  -7  10   1      142.42      151.50      9.35 o
  -6  10   1        4.56        4.76      4.54 o
  -5  10   1      486.33      506.66     13.38 o
  -4  10   1       63.91       50.21      3.77 o
  -3  10   1       45.90       36.42      2.90 o
  -2  10   1       30.53       22.10      2.58 o
  -1  10   1       86.00       84.87      4.00 o
   0  10   1        7.32        5.72      1.95 o
   1  10   1      426.33      442.19      8.39 o
   2  10   1        8.03        6.74      2.08 o
   3  10   1       93.06       85.12      5.14 o
   4  10   1       59.37       69.34      5.05 o
   5  10   1      261.23      280.25     12.90 o
   6  10   1      253.55      274.07      9.99 o
   7  10   1        9.01        7.04      5.01 o
  -7  11   1       77.74       95.95      7.83 o
  -6  11   1        1.80        4.38      4.94 o
  -5  11   1      525.39      526.97     13.14 o
  -4  11   1       21.20       14.99      3.71 o
  -3  11   1      129.70      120.89      4.99 o
  -2  11   1       13.56       12.47      2.91 o
  -1  11   1        0.70       -3.60      2.50 o
   0  11   1        0.56       -2.39      2.33 o
   1  11   1        1.44        5.07      2.73 o
   2  11   1       94.86       89.06      5.29 o
   3  11   1     1057.19     1082.42     16.61 o
   4  11   1      430.59      465.23     11.44 o
   5  11   1       36.72       30.01      5.20 o
   6  11   1      187.98      207.83     16.11 o
   7  11   1       83.78       82.21      7.87 o
  -6  12   1        1.65        2.42      4.65 o
  -5  12   1       12.64        9.81      4.65 o
  -4  12   1       18.61       11.38      4.25 o
  -3  12   1        5.26       -2.10      3.63 o
  -2  12   1       13.64        4.53      3.02 o
  -1  12   1      290.02      281.27      8.50 o
   0  12   1       95.65       83.48      5.64 o
   1  12   1       93.02       96.79      5.44 o
   2  12   1       12.10       10.24      3.66 o
   3  12   1      278.03      337.41     10.43 o
   4  12   1       50.56       58.65      5.61 o
   5  12   1        9.78        6.58      5.51 o
   6  12   1      225.40      247.88     17.93 o
  -6  13   1        0.44        2.83      4.97 o
  -5  13   1        3.78        2.51      4.40 o
  -4  13   1       43.95       36.24      5.91 o
  -3  13   1        6.23        3.98      3.51 o
  -2  13   1      110.00       93.10      6.05 o
  -1  13   1       13.53       17.07      4.15 o
   0  13   1      136.56      126.32      6.82 o
   1  13   1       79.45       68.69      6.16 o
   2  13   1        8.45        8.21      4.36 o
   3  13   1      273.36      267.71      9.96 o
   4  13   1       35.43       26.19      5.34 o
   5  13   1       13.50       12.35      5.17 o
   6  13   1        4.45       -5.32      5.43 o
  -5  14   1       20.84       11.52     12.69 o
  -4  14   1       16.49       10.56      5.19 o
  -3  14   1        7.10        1.15      4.01 o
  -2  14   1      123.64      136.35      8.70 o
  -1  14   1        4.75       -0.66      3.44 o
   0  14   1        2.84        2.94      3.97 o
   1  14   1      105.65       97.13      7.11 o
   2  14   1       21.27       18.15      5.32 o
   3  14   1        2.50        1.10      4.87 o
   4  14   1        0.00        0.62      4.86 o
   5  14   1        5.02       -0.63      5.68 o
  -4  15   1       22.53       22.10      8.43 o
  -3  15   1       59.92       48.12      6.29 o
  -2  15   1        3.49        6.21      4.34 o
  -1  15   1       14.83        9.88      5.21 o
   0  15   1        0.93        2.40      4.07 o
   1  15   1      111.14       96.63      7.38 o
   2  15   1        0.38       -5.54      4.40 o
   3  15   1        1.10       -4.59      4.02 o
   4  15   1       25.32       28.14      6.91 o
  -2  16   1        4.76        6.12      5.05 o
  -1  16   1       22.98       26.87      5.93 o
   0  16   1        0.03       -1.23      4.32 o
   1  16   1        0.53        1.73      3.84 o
   2  16   1        1.37       -5.86      3.90 o
 -10   0   2       15.03       13.36     10.70 o
  -9   0   2       78.67       78.95     11.07 o
  -8   0   2       56.87       53.57      8.28 o
  -7   0   2        2.56       -3.45      4.01 o
  -6   0   2       36.86       33.90      4.76 o
  -5   0   2        2.32       -2.43      2.33 o
  -4   0   2      968.27     1046.60     12.09 o
  -3   0   2     1875.88     1778.38     16.63 o
  -2   0   2    72299.17    73881.13    661.68 o
  -1   0   2     3939.52     3903.39     29.55 o
   0   0   2      353.20      275.75      4.16 o
   1   0   2      602.20      622.73      7.03 o
   2   0   2      806.38      688.37      8.58 o
   3   0   2      725.89      659.38      8.50 o
   4   0   2        3.82       -0.81      1.79 o
   5   0   2      782.53      815.03     13.21 o
   6   0   2      488.66      524.90     14.50 o
   7   0   2      171.65      163.35     10.46 o
   8   0   2       25.54       17.51      6.23 o
   9   0   2       23.57       39.65     13.12 o
 -10   1   2       21.76       21.20      5.63 o
  -9   1   2        2.34       -1.59      3.52 o
  -8   1   2        3.89       -3.82      4.03 o
  -7   1   2      123.17      109.12      5.80 o
  -6   1   2      251.55      243.11      6.63 o
  -5   1   2        7.31        0.63      1.90 o
  -4   1   2       46.73       39.02      1.81 o
  -3   1   2       79.53       77.58      2.17 o
  -2   1   2     5572.07     5599.99     29.78 o
  -1   1   2      107.00      131.49      1.59 o
   0   1   2      360.07      368.64      3.56 o
   1   1   2     1087.19     1099.66      7.72 o
   2   1   2       80.42       85.20      1.76 o
   3   1   2        0.41        0.07      0.92 o
   4   1   2      230.89      219.80      3.83 o
   5   1   2      221.83      203.31      4.67 o
   6   1   2       48.20       40.92      3.43 o
   7   1   2        0.35       -5.32      3.55 o
   8   1   2       28.45       26.11      4.57 o
   9   1   2        2.78       16.54      6.34 o
  -9   2   2        1.95       -2.20      3.76 o
  -8   2   2       39.16       40.48      4.90 o
  -7   2   2      105.03       99.46      5.29 o
  -6   2   2       10.40       12.51      2.79 o
  -5   2   2        0.34       -2.16      1.44 o
  -4   2   2      546.67      547.21      5.86 o
  -3   2   2     1376.87     1450.66     10.11 o
  -2   2   2     9265.99     9293.76     52.23 o
  -1   2   2      146.21      127.59      1.81 o
   0   2   2       33.05       32.51      0.88 o
   1   2   2      130.78      112.71      1.85 o
   2   2   2      215.47      193.76      2.74 o
   3   2   2      252.36      246.17      3.46 o
   4   2   2       62.12       60.87      2.47 o
   5   2   2       51.80       43.03      3.15 o
   6   2   2       17.89       15.40      2.74 o
   7   2   2        3.72       -4.68      3.12 o
   8   2   2       64.55       64.03      5.80 o
   9   2   2        0.94        3.93      6.40 o
  -9   3   2        2.77       -3.84      4.11 o
  -8   3   2        0.39       -3.54      3.74 o
  -7   3   2      245.25      270.60      9.51 o
  -6   3   2       11.54       11.34      2.81 o
  -5   3   2       11.95        4.49      2.02 o
  -4   3   2      195.47      201.35      3.54 o
  -3   3   2       63.93       68.90      1.99 o
  -2   3   2       61.27       87.11      2.22 o
  -1   3   2       24.61       24.40      1.06 o
   0   3   2      921.00      900.64      6.37 o
   1   3   2     1794.00     1842.70     20.15 o
   2   3   2     1781.67     1706.17     11.49 o
   3   3   2      350.32      412.78      4.63 o
   4   3   2     1977.80     2079.63     15.07 o
   5   3   2      274.16      321.37      6.27 o
   6   3   2       66.12       68.37      4.68 o
   7   3   2       20.96       16.17      3.39 o
   8   3   2        3.72       -0.29      3.84 o
   9   3   2        8.13        1.28      4.69 o
  -9   4   2        9.88       -0.80      3.82 o
  -8   4   2       16.68       12.36      4.43 o
  -7   4   2      490.78      477.59     10.09 o
  -6   4   2       40.76       41.89      3.52 o
  -5   4   2      809.68      829.57     10.48 o
  -4   4   2       11.74       12.60      1.15 o
  -3   4   2      238.46      250.02      3.74 o
  -2   4   2      379.35      335.35      3.77 o
  -1   4   2      193.30      196.19      2.75 o
   0   4   2     3599.03     3609.87     21.02 o
   1   4   2       19.26       15.97      0.95 o
   2   4   2      439.52      424.96      4.67 o
   3   4   2     1340.14     1339.23     10.63 o
   4   4   2        7.26        7.50      1.58 o
   5   4   2      668.88      726.96      9.70 o
   6   4   2       55.94       42.00      3.42 o
   7   4   2       20.67        9.76      3.53 o
   8   4   2        5.06       -3.07      3.59 o
   9   4   2        0.77       -6.43      4.29 o
  -9   5   2        0.42       -2.01      3.94 o
  -8   5   2       18.84       11.33      4.16 o
  -7   5   2        5.83        3.01      2.67 o
  -6   5   2       74.01       66.55      4.07 o
  -5   5   2      261.14      249.60      5.08 o
  -4   5   2       82.19       81.03      3.09 o
  -3   5   2        0.08       -0.46      0.58 o
  -2   5   2      880.71      928.98      7.68 o
  -1   5   2     3607.19     3628.40     21.77 o
   0   5   2      564.42      550.69      4.94 o
   1   5   2      283.49      274.47      3.30 o
   2   5   2        0.24       -1.59      1.06 o
   3   5   2      149.06      144.01      3.23 o
   4   5   2       28.70       38.46      2.81 o
   5   5   2      582.30      593.87      9.19 o
   6   5   2       30.98       19.16      3.30 o
   7   5   2       42.62       35.41      4.28 o
   8   5   2       14.20        5.87      3.99 o
   9   5   2      127.87      138.81      9.21 o
  -9   6   2        1.30       -1.05      5.72 o
  -8   6   2       14.84        5.06      3.75 o
  -7   6   2       14.39       10.46      2.71 o
  -6   6   2        6.92        3.53      1.53 o
  -5   6   2       31.97       34.07      1.95 o
  -4   6   2        6.83        6.57      1.10 o
  -3   6   2       13.27       15.67      1.64 o
  -2   6   2      634.21      644.94      6.11 o
  -1   6   2     3225.89     3399.38     20.56 o
   0   6   2     1734.11     1776.62     11.96 o
   1   6   2      744.99      742.00      6.39 o
   2   6   2      253.90      284.63      4.11 o
   3   6   2      760.38      686.73      8.73 o
   4   6   2      156.85      140.77      4.83 o
   5   6   2       42.26       34.32      3.60 o
   6   6   2        9.87        5.10      2.52 o
   7   6   2      247.10      254.24      8.10 o
   8   6   2      158.16      168.07     11.63 o
   9   6   2        0.78        5.89      4.76 o
  -9   7   2       12.12       11.31      6.77 o
  -8   7   2       12.92       -2.32      5.72 o
  -7   7   2      275.78      289.58      9.61 o
  -6   7   2       45.46       41.61      5.23 o
  -5   7   2        0.42       -0.95      2.65 o
  -4   7   2       12.57       12.08      1.49 o
  -3   7   2      948.95      965.38     11.18 o
  -2   7   2      539.44      580.13      6.51 o
  -1   7   2      849.46     1001.99      8.16 o
   0   7   2        0.04        2.76      1.24 o
   1   7   2       22.85       25.64      1.70 o
   2   7   2        8.00        6.41      0.99 o
   3   7   2       55.98       54.08      3.39 o
   4   7   2      324.71      322.65      7.12 o
   5   7   2       86.78       88.97      5.19 o
   6   7   2        4.70        1.01      3.56 o
   7   7   2      124.61      138.08      7.57 o
   8   7   2       49.10       59.75      7.15 o
  -8   8   2        0.12       -6.38      5.45 o
  -7   8   2      215.70      238.55      9.28 o
  -6   8   2       70.84       71.96      5.26 o
  -5   8   2        3.27        0.03      2.30 o
  -4   8   2       35.52       33.86      2.84 o
  -3   8   2      308.60      327.87      5.83 o
  -2   8   2        6.78        4.84      1.62 o
  -1   8   2      168.05      220.53      4.34 o
   0   8   2       19.97       24.41      1.93 o
   1   8   2        0.26       -0.13      1.31 o
   2   8   2      189.71      197.19      4.39 o
   3   8   2       40.16       35.87      3.11 o
   4   8   2       12.52       10.65      2.87 o
   5   8   2       39.22       39.58      4.64 o
   6   8   2        9.45        9.66      3.42 o
   7   8   2       27.29       23.45      4.47 o
   8   8   2       67.85       77.66      9.79 o
  -8   9   2       39.65       44.26      7.11 o
  -7   9   2       26.23       35.44      6.04 o
  -6   9   2       91.69      100.65      6.34 o
  -5   9   2       99.90       96.76      5.35 o
  -4   9   2        6.20        5.12      3.09 o
  -3   9   2      250.40      267.16      6.15 o
  -2   9   2       18.02       21.17      2.16 o
  -1   9   2      282.94      299.18      5.61 o
   0   9   2       89.27       79.46      3.41 o
   1   9   2        3.61        3.15      1.83 o
   2   9   2      100.24      105.70      4.10 o
   3   9   2      117.02      128.63      7.65 o
   4   9   2        0.01        3.15      3.01 o
   5   9   2       32.25       31.02      4.23 o
   6   9   2       38.08       38.96      4.79 o
   7   9   2       18.28       14.29      4.87 o
   8   9   2       12.22       10.62      7.72 o
  -8  10   2      101.22      105.17      9.19 o
  -7  10   2      152.77      183.82     13.55 o
  -6  10   2      159.62      167.80      8.94 o
  -5  10   2       67.63       69.63      4.99 o
  -4  10   2       10.00        8.66      3.74 o
  -3  10   2        9.21        9.46      2.45 o
  -2  10   2       51.23       45.95      3.07 o
  -1  10   2      202.15      207.08      5.11 o
   0  10   2       78.13       81.41      4.43 o
   1  10   2        9.73        6.24      2.06 o
   2  10   2       53.36       45.27      3.12 o
   3  10   2     1222.68     1229.75     17.39 o
   4  10   2      153.54      145.75      7.35 o
   5  10   2       24.10       31.86      4.43 o
   6  10   2      138.12      146.99      7.84 o
   7  10   2        0.23       -2.22      4.66 o
  -7  11   2       77.53       91.88      8.33 o
  -6  11   2        2.98        5.52      4.27 o
  -5  11   2        2.26        7.63      3.37 o
  -4  11   2      114.32       99.60      6.56 o
  -3  11   2       66.53       73.37      4.37 o
  -2  11   2       49.62       43.51      3.35 o
  -1  11   2        0.65       -2.62      2.43 o
   0  11   2        4.46        4.11      2.81 o
   1  11   2      374.19      382.22      9.04 o
   2  11   2       27.15       19.91      3.17 o
   3  11   2      793.67      769.15     14.43 o
   4  11   2        5.25        7.50      3.71 o
   5  11   2       46.34       42.22      5.05 o
   6  11   2       55.65       51.61      6.60 o
   7  11   2        0.34        0.85      6.03 o
  -6  12   2      157.48      155.49      9.44 o
  -5  12   2       62.84       68.80      6.22 o
  -4  12   2      120.93      112.06      7.00 o
  -3  12   2        4.21        1.21      3.97 o
  -2  12   2        3.40       -2.72      2.56 o
  -1  12   2       46.68       41.48      4.60 o
   0  12   2      399.72      339.69     10.04 o
   1  12   2      465.90      476.06     10.90 o
   2  12   2       48.00       51.44      5.74 o
   3  12   2        0.03       14.79      4.98 o
   4  12   2      146.60      140.27      7.48 o
   5  12   2       67.47       63.03      6.21 o
   6  12   2       76.75       68.01      7.45 o
  -6  13   2       61.72       64.12      7.01 o
  -5  13   2       15.40        3.93      6.52 o
  -4  13   2       42.40       37.50      6.18 o
  -3  13   2       21.63       17.30      4.44 o
  -2  13   2        3.91       -3.13      4.06 o
  -1  13   2       12.74        3.44      4.26 o
   0  13   2      188.13      171.37      8.83 o
   1  13   2       39.26       43.73      5.53 o
   2  13   2      151.40      143.92      9.76 o
   3  13   2      100.06      102.76      7.11 o
   4  13   2       52.65       46.83      6.16 o
   5  13   2        7.11        3.82      5.23 o
   6  13   2        8.47        5.25      6.36 o
  -5  14   2        0.00       -3.78      6.28 o
  -4  14   2        2.02       -5.56      3.70 o
  -3  14   2       12.16        5.21      4.41 o
  -2  14   2      102.50      104.85      6.86 o
  -1  14   2       11.07        3.08      4.17 o
   0  14   2       25.67       15.39      4.79 o
   1  14   2        8.19        8.09      4.84 o
   2  14   2       23.68       26.57      5.65 o
   3  14   2      175.65      200.20     13.08 o
   4  14   2        8.69       -0.24      4.25 o
   5  14   2       11.25       13.75      5.90 o
  -4  15   2        7.38        8.62      5.45 o
  -3  15   2        1.52        3.11      4.74 o
  -2  15   2       31.75       35.25      5.64 o
  -1  15   2        0.04        4.88      5.02 o
   0  15   2       12.17       11.16      4.19 o
   1  15   2        0.95       -0.68      3.86 o
   2  15   2        0.00       -5.67      4.32 o
   3  15   2       36.29       30.05      6.07 o
   4  15   2        0.72       -0.13      5.12 o
  -2  16   2       57.32       67.22      7.30 o
  -1  16   2        0.03        3.57      4.52 o
   0  16   2        6.33       14.26      4.80 o
   1  16   2        8.38        7.64      4.84 o
   2  16   2        0.19        0.76      4.26 o
  -9   1   3       26.09       20.40      5.45 o
  -8   1   3       79.66       66.53      5.91 o
  -7   1   3       39.69       27.79      3.64 o
  -6   1   3      370.96      344.25      7.29 o
  -5   1   3        0.15       -3.29      2.23 o
  -4   1   3     1689.62     1859.54     12.68 o
  -3   1   3     1613.92     1563.39     10.35 o
  -2   1   3    57107.54    56585.42    310.10 o
  -1   1   3    16524.37    16282.92    111.20 o
   0   1   3      115.36       93.51      1.89 o
   1   1   3     1566.05     1458.71     10.97 o
   2   1   3      402.03      406.03      4.20 o
   3   1   3      280.22      319.26      4.00 o
   4   1   3      792.59      805.37      8.12 o
   5   1   3      263.71      265.58      5.24 o
   6   1   3       14.61        8.71      3.10 o
   7   1   3       45.49       41.81      4.53 o
   8   1   3      677.01      768.49     15.13 o
   9   1   3      396.00      473.10     13.02 o
  -9   2   3        3.26       -2.93      4.32 o
  -8   2   3      277.05      294.63     10.17 o
  -7   2   3      153.14      140.75     12.80 o
  -6   2   3      146.39      165.23      5.82 o
  -5   2   3      128.57      119.64      4.67 o
  -4   2   3       93.52       95.85      2.92 o
  -3   2   3    11978.26    12158.17     68.36 o
  -2   2   3     1054.35     1036.96      9.67 o
  -1   2   3     1521.09     1448.03      9.37 o
   0   2   3        7.52        3.93      0.59 o
   1   2   3       91.23       65.84      1.51 o
   2   2   3     6496.52     6311.39     38.21 o
   3   2   3      160.32      175.75      3.23 o
   4   2   3     1881.40     2022.63     16.27 o
   5   2   3      197.08      199.86      5.22 o
   6   2   3        2.81       -1.76      2.24 o
   7   2   3       92.73       83.24      5.65 o
   8   2   3      157.14      174.58      8.34 o
   9   2   3       37.38       52.47      6.19 o
  -9   3   3       12.29        7.88      4.59 o
  -8   3   3        4.07        5.35      3.61 o
  -7   3   3      117.03      111.30      7.14 o
  -6   3   3      173.01      178.19      6.02 o
  -5   3   3      541.44      551.58      7.92 o
  -4   3   3       50.70       60.24      2.15 o
  -3   3   3      252.06      244.20      3.64 o
  -2   3   3      101.10      111.22      2.63 o
  -1   3   3     2151.64     2056.16     13.10 o
   0   3   3      456.28      408.22      3.67 o
   1   3   3       23.20       11.19      0.89 o
   2   3   3       18.76       12.56      1.00 o
   3   3   3     1350.69     1532.76     11.66 o
   4   3   3     1239.24     1269.00     12.17 o
   5   3   3      141.96      136.64      4.53 o
   6   3   3        2.49       -1.58      2.38 o
   7   3   3       53.02       46.09      4.32 o
   8   3   3        0.02       -6.15      4.10 o
   9   3   3        2.54       -4.39      4.10 o
  -9   4   3        6.61       -0.63      4.29 o
  -8   4   3       12.67        2.13      4.21 o
  -7   4   3       54.65       43.59      4.50 o
  -6   4   3       12.82        7.22      2.95 o
  -5   4   3       24.73       27.53      2.18 o
  -4   4   3      462.07      468.34      6.69 o
  -3   4   3        9.01       10.11      1.40 o
  -2   4   3      130.95      124.66      2.30 o
  -1   4   3       40.03       39.59      1.45 o
   0   4   3      258.49      272.90      3.17 o
   1   4   3     1168.81     1143.21      8.36 o
   2   4   3      724.47      750.63      7.05 o
   3   4   3      487.69      517.28      7.72 o
   4   4   3       78.17       71.03      3.08 o
   5   4   3       69.71       74.52      3.84 o
   6   4   3       52.75       50.17      3.63 o
   7   4   3        8.54       -3.59      3.50 o
   8   4   3        0.29       -5.54      3.69 o
   9   4   3       11.66       10.57      5.16 o
  -9   5   3       45.76       43.03      6.05 o
  -8   5   3       18.43       15.10      4.64 o
  -7   5   3       18.50        9.57      3.75 o
  -6   5   3       37.13       38.33      3.61 o
  -5   5   3      131.01      135.43      5.03 o
  -4   5   3        0.20       -1.60      1.73 o
  -3   5   3       35.77       39.04      2.08 o
  -2   5   3      222.03      241.53      3.44 o
  -1   5   3      211.79      223.60      3.17 o
   0   5   3       46.24       35.73      1.49 o
   1   5   3      231.49      243.43      3.30 o
   2   5   3     1453.82     1486.47     11.53 o
   3   5   3     1369.13     1404.53     11.69 o
   4   5   3      380.05      401.74      7.34 o
   5   5   3        3.29        4.22      2.59 o
   6   5   3       63.64       43.80      3.88 o
   7   5   3        3.82        2.12      3.80 o
   8   5   3       22.82       17.74      5.32 o
   9   5   3        0.79        0.57      4.76 o
  -9   6   3       77.80       72.62      9.94 o
  -8   6   3       19.62       21.92      4.78 o
  -7   6   3        7.93        2.21      3.63 o
  -6   6   3        2.68        0.34      2.77 o
  -5   6   3      124.40      122.35      5.45 o
  -4   6   3      888.79      965.88     11.94 o
  -3   6   3      111.16      115.46      3.89 o
  -2   6   3        9.49        7.04      1.23 o
  -1   6   3       35.18       44.17      1.84 o
   0   6   3        8.77        8.57      1.18 o
   1   6   3       42.62       46.25      1.89 o
   2   6   3       90.31       70.91      2.46 o
   3   6   3      787.27      834.54      9.84 o
   4   6   3      128.57      140.18      4.90 o
   5   6   3        9.01        6.61      2.66 o
   6   6   3       24.68       17.42      3.68 o
   7   6   3       62.59       63.86      5.56 o
   8   6   3       60.91       63.58      6.72 o
   9   6   3       93.88       99.49      8.13 o
  -9   7   3        1.49       -2.76      4.48 o
  -8   7   3        3.85        1.93      3.97 o
  -7   7   3       39.65       33.30      4.93 o
  -6   7   3      128.70      124.18      6.61 o
  -5   7   3       66.64       63.30      4.29 o
  -4   7   3      102.29       94.24      4.43 o
  -3   7   3      747.61      802.85     10.97 o
  -2   7   3      515.20      553.66      7.07 o
  -1   7   3     2364.76     2563.18     17.13 o
   0   7   3      728.84      802.27      7.15 o
   1   7   3      491.55      515.93      5.40 o
   2   7   3       11.02        8.74      1.75 o
   3   7   3        0.49       -1.09      2.62 o
   4   7   3        1.29       -0.08      2.09 o
   5   7   3      313.56      303.17     10.85 o
   6   7   3      170.80      161.96      7.56 o
   7   7   3       53.30       47.84      5.27 o
   8   7   3        0.00        1.59      4.29 o
  -8   8   3        1.13        8.50      4.93 o
  -7   8   3       70.45       70.56      5.56 o
  -6   8   3       96.97       98.61      7.20 o
  -5   8   3        0.08       -0.66      2.42 o
  -4   8   3       48.50       40.83      3.73 o
  -3   8   3      170.41      178.94      4.74 o
  -2   8   3     1651.78     1670.01     16.53 o
  -1   8   3     1371.24     1515.63     13.95 o
   0   8   3       51.04       59.60      2.85 o
   1   8   3        0.37       -0.97      1.30 o
   2   8   3       28.31       33.31      2.90 o
   3   8   3      152.26      157.90      5.22 o
   4   8   3      201.29      191.67      6.30 o
   5   8   3       96.46       86.55      5.71 o
   6   8   3      431.09      476.01     11.55 o
   7   8   3      109.82      108.31      7.08 o
   8   8   3       80.90       81.09      7.42 o
  -8   9   3       66.35       84.36      7.98 o
  -7   9   3      207.20      256.70     11.02 o
  -6   9   3      274.08      294.84      9.87 o
  -5   9   3      163.20      160.33      6.95 o
  -4   9   3       92.40       92.34      5.65 o
  -3   9   3      214.82      232.79      5.70 o
  -2   9   3      105.29      100.50      4.11 o
  -1   9   3      395.63      431.98      6.97 o
   0   9   3       25.89       20.08      2.18 o
   1   9   3       58.86       62.23      3.28 o
   2   9   3       74.12       77.62      4.36 o
   3   9   3     1311.91     1310.84     16.43 o
   4   9   3      350.75      360.84     10.12 o
   5   9   3       31.10       34.43      4.62 o
   6   9   3      125.36      130.16      7.48 o
   7   9   3        0.54       -4.15      4.67 o
   8   9   3        0.56       -1.16      6.28 o
  -7  10   3      145.62      187.40     17.50 o
  -6  10   3      139.62      124.81      7.23 o
  -5  10   3        3.68        2.13      3.24 o
  -4  10   3        3.25       -1.91      3.46 o
  -3  10   3      272.26      279.68     10.16 o
  -2  10   3        0.06       -0.20      2.10 o
  -1  10   3      154.59      150.79      4.92 o
   0  10   3      184.17      191.96      5.46 o
   1  10   3       84.24       79.70      4.27 o
   2  10   3      398.37      400.23      7.68 o
   3  10   3       27.85       28.72      4.87 o
   4  10   3       57.20       59.86      5.74 o
   5  10   3       21.28       25.35      4.61 o
   6  10   3        7.72        2.50      4.44 o
   7  10   3        9.06       -3.90      5.35 o
  -7  11   3       16.76       11.08      5.54 o
  -6  11   3       73.45       86.61      7.25 o
  -5  11   3      100.13       91.09      5.67 o
  -4  11   3       43.36       43.35      5.08 o
  -3  11   3        9.24        2.07      3.27 o
  -2  11   3        0.53       -3.95      2.63 o
  -1  11   3       41.76       32.43      3.55 o
   0  11   3      254.50      256.23      6.78 o
   1  11   3       41.89       42.07      3.79 o
   2  11   3     1561.56     1548.21     19.37 o
   3  11   3        5.00        3.38      3.99 o
   4  11   3      354.64      380.37     11.14 o
   5  11   3       33.40       37.54      5.07 o
   6  11   3       14.73        8.28      5.02 o
   7  11   3        0.08        1.43      8.16 o
  -6  12   3       46.29       46.45      7.32 o
  -5  12   3        9.38        7.91      4.68 o
  -4  12   3        1.56       -5.11      3.41 o
  -3  12   3      148.85      151.74      7.26 o
  -2  12   3        1.99       -4.41      2.94 o
  -1  12   3      135.91      147.13      9.62 o
   0  12   3       11.70        4.28      3.94 o
   1  12   3      166.49      191.90      7.75 o
   2  12   3      767.88      807.06     15.16 o
   3  12   3        1.71       -5.49      4.06 o
   4  12   3      118.45      115.69      7.52 o
   5  12   3       22.48       21.99      5.72 o
   6  12   3        0.22        2.69      4.83 o
  -6  13   3       18.66       18.46      5.86 o
  -5  13   3       17.48       13.12      4.88 o
  -4  13   3        1.19       -6.14      4.09 o
  -3  13   3        8.67        4.79      4.17 o
  -2  13   3        2.91       -5.23      3.49 o
  -1  13   3       75.12       73.85      5.89 o
   0  13   3       92.79       77.10      6.47 o
   1  13   3      260.36      286.83     10.22 o
   2  13   3      461.24      456.30     12.54 o
   3  13   3       83.27       72.75      6.48 o
   4  13   3       19.45       19.53      5.00 o
   5  13   3       14.98       28.28      6.16 o
  -5  14   3       24.32       28.53      5.87 o
  -4  14   3       85.18      100.01      7.58 o
  -3  14   3        0.03        4.66      4.01 o
  -2  14   3        8.65        1.54      4.46 o
  -1  14   3       69.16       68.01      5.77 o
   0  14   3      164.91      155.75      8.51 o
   1  14   3        7.74        2.70      4.47 o
   2  14   3        0.05       -2.52      4.22 o
   3  14   3        0.87        0.73      4.90 o
   4  14   3        2.22       -2.69      5.82 o
   5  14   3       18.13       22.21      6.67 o
  -4  15   3       31.93       24.98      6.42 o
  -3  15   3        1.04        0.68      4.58 o
  -2  15   3        1.11        1.04      4.32 o
  -1  15   3        4.74        4.21      4.37 o
   0  15   3       39.61       29.63      5.08 o
   1  15   3       16.62       25.02      5.45 o
   2  15   3       12.83       10.31      5.01 o
   3  15   3        9.22        9.24      4.86 o
  -2  16   3        3.77        5.54      5.27 o
  -1  16   3        1.50       -1.07      3.86 o
   0  16   3        5.89        5.19      4.69 o
   1  16   3       31.21       29.96      5.59 o
   2  16   3        7.96        4.18      6.03 o
  -9   0   4        0.24       -7.63      6.27 o
  -8   0   4       38.39       42.56      7.92 o
  -7   0   4       16.86       15.85      4.87 o
  -6   0   4       37.73       36.28      4.81 o
  -5   0   4      167.53      172.88      6.56 o
  -4   0   4       32.63       19.49      2.54 o
  -3   0   4     3053.01     3203.33     27.00 o
  -2   0   4      264.95      264.92      4.26 o
  -1   0   4      711.85      719.84      9.64 o
   0   0   4     9296.01     9173.00     96.43 o
   1   0   4     3386.14     3224.14     64.78 o
   2   0   4     3134.06     2980.98     27.16 o
   3   0   4      493.85      352.06      6.81 o
   4   0   4        6.93        7.53      2.43 o
   5   0   4      667.91      732.37     12.46 o
   6   0   4      128.12      116.73      9.58 o
   7   0   4       11.24        8.49      4.98 o
   8   0   4     1279.92     1478.46     30.60 o
   9   0   4      239.64      245.62     28.14 o
  -9   1   4        0.10       -6.22      4.34 o
  -8   1   4       27.52       19.67      4.58 o
  -7   1   4        2.32       -3.88      3.08 o
  -6   1   4       99.14       93.82      5.17 o
  -5   1   4      745.85      787.84      8.95 o
  -4   1   4     2685.73     2827.89     17.60 o
  -3   1   4        0.04        1.59      1.07 o
  -2   1   4      388.95      370.86      3.69 o
  -1   1   4       51.72       53.64      1.29 o
   0   1   4     1564.68     1455.36     13.62 o
   1   1   4      145.52      120.13      2.22 o
   2   1   4      400.90      384.62      4.27 o
   3   1   4     2846.89     2962.76     20.04 o
   4   1   4        0.37       -0.28      1.45 o
   5   1   4       14.32       13.25      2.01 o
   6   1   4        3.12        3.23      2.45 o
   7   1   4        1.38        1.92      3.24 o
   8   1   4       14.21       40.30      7.83 o
   9   1   4        8.34        7.12      6.19 o
  -9   2   4        4.03        1.32      4.78 o
  -8   2   4        0.49       -1.42      4.22 o
  -7   2   4      121.37      104.53      8.42 o
  -6   2   4       12.39        8.10      2.64 o
  -5   2   4      771.23      766.20      8.79 o
  -4   2   4      270.82      269.05      4.31 o
  -3   2   4       19.72       26.31      1.37 o
  -2   2   4       33.38       25.60      1.46 o
  -1   2   4     4095.62     4011.76     25.28 o
   0   2   4      532.93      518.96      4.01 o
   1   2   4       70.89       58.95      1.73 o
   2   2   4       65.07       58.26      1.99 o
   3   2   4     3464.85     3650.60     25.62 o
   4   2   4       23.42       23.44      2.03 o
   5   2   4      128.97      133.36      4.19 o
   6   2   4        0.16       -3.26      2.17 o
   7   2   4      109.69       97.80      6.01 o
   8   2   4      116.00      112.09      6.96 o
   9   2   4        8.49       11.61      6.70 o
  -9   3   4       51.69       43.08      6.15 o
  -8   3   4       18.19       12.62      5.09 o
  -7   3   4      242.58      240.97      7.55 o
  -6   3   4       32.15       38.02      3.46 o
  -5   3   4      809.42      827.48     10.08 o
  -4   3   4     1777.14     1820.88     14.69 o
  -3   3   4        6.09        6.62      1.37 o
  -2   3   4       38.75       38.01      1.50 o
  -1   3   4       26.08       18.74      1.32 o
   0   3   4        6.98       10.70      1.30 o
   1   3   4     2119.03     1990.20     13.85 o
   2   3   4     2399.12     2535.16     17.25 o
   3   3   4     2990.08     3163.90     21.44 o
   4   3   4      164.42      201.09      4.54 o
   5   3   4       34.32       23.63      2.77 o
   6   3   4       14.47       13.53      2.94 o
   7   3   4        4.37       -0.26      3.77 o
   8   3   4       58.89       64.16      6.66 o
   9   3   4      224.15      247.74     17.53 o
  -9   4   4      107.41      109.68      7.53 o
  -8   4   4       11.73       11.85      4.00 o
  -7   4   4      180.70      171.74      6.36 o
  -6   4   4      196.06      190.85      5.64 o
  -5   4   4        1.78        1.49      2.18 o
  -4   4   4       76.41       80.98      3.35 o
  -3   4   4      111.58      109.18      2.88 o
  -2   4   4      397.14      358.27      4.26 o
  -1   4   4       75.54       75.74      1.95 o
   0   4   4       48.66       47.72      1.59 o
   1   4   4      181.79      175.37      2.76 o
   2   4   4     1207.69     1274.94     10.33 o
   3   4   4      977.00     1038.46      8.99 o
   4   4   4       29.08       24.91      2.14 o
   5   4   4        5.74        4.62      1.99 o
   6   4   4       88.50       80.90      5.67 o
   7   4   4        3.93       -6.48      4.32 o
   8   4   4       44.20       47.15      6.32 o
   9   4   4       56.56       50.02      6.77 o
  -9   5   4       45.99       37.54      5.89 o
  -8   5   4       75.85       76.26      6.38 o
  -7   5   4       44.03       40.73      4.69 o
  -6   5   4      181.49      168.16      6.61 o
  -5   5   4      106.28      131.08      5.06 o
  -4   5   4      705.52      686.23      8.90 o
  -3   5   4      392.21      405.96      5.58 o
  -2   5   4      198.99      210.96      3.32 o
  -1   5   4        0.49       -1.25      0.83 o
   0   5   4      184.06      173.59      2.80 o
   1   5   4      302.98      309.86      3.98 o
   2   5   4     1428.65     1560.12     12.31 o
   3   5   4       32.24       54.19      2.90 o
   4   5   4        2.19       -1.56      1.04 o
   5   5   4       33.36       22.61      2.50 o
   6   5   4      157.35      163.06      6.81 o
   7   5   4        0.08       -3.02      4.31 o
   8   5   4       20.52       24.60      5.26 o
   9   5   4       35.18       35.82      9.87 o
  -9   6   4       53.37       35.76      5.71 o
  -8   6   4       21.07       10.92      4.18 o
  -7   6   4        0.23       -1.84      3.38 o
  -6   6   4        1.27        0.76      2.83 o
  -5   6   4        1.72       -1.84      2.11 o
  -4   6   4        0.42       -3.25      2.16 o
  -3   6   4       36.35       28.68      2.56 o
  -2   6   4      206.24      190.72      3.44 o
  -1   6   4      235.80      240.78      3.63 o
   0   6   4      108.27      101.06      2.43 o
   1   6   4     1278.83     1277.37      9.77 o
   2   6   4      439.19      416.20      6.23 o
   3   6   4      322.45      306.17      5.87 o
   4   6   4        0.37        1.57      1.94 o
   5   6   4        0.84       -3.50      2.44 o
   6   6   4      129.32      105.69      6.39 o
   7   6   4      131.31      131.92      7.24 o
   8   6   4      145.08      172.63      9.27 o
  -9   7   4        4.17       -0.06      5.13 o
  -8   7   4        0.38       -4.54      3.65 o
  -7   7   4       23.86       20.04      4.39 o
  -6   7   4        0.07       -3.92      3.15 o
  -5   7   4       53.09       47.30      4.21 o
  -4   7   4      218.81      252.25      6.57 o
  -3   7   4      359.79      394.57      7.39 o
  -2   7   4       17.54       20.83      2.02 o
  -1   7   4      103.74      106.87      3.12 o
   0   7   4       37.74       36.92      1.89 o
   1   7   4       62.01       68.10      2.47 o
   2   7   4        9.12        6.03      1.71 o
   3   7   4      376.82      383.61      7.44 o
   4   7   4        4.05        5.06      2.54 o
   5   7   4       28.66       25.01      4.20 o
   6   7   4      102.24      103.48      6.26 o
   7   7   4        5.77        6.28      4.18 o
   8   7   4       28.52       20.12      7.71 o
  -8   8   4        0.02       -2.38      5.39 o
  -7   8   4       11.30       18.10      4.04 o
  -6   8   4        0.62       -2.69      2.93 o
  -5   8   4        6.30        3.40      2.90 o
  -4   8   4        0.55        0.31      2.42 o
  -3   8   4       64.46       68.03      3.15 o
  -2   8   4        7.33        9.64      1.96 o
  -1   8   4       96.21       75.55      3.58 o
   0   8   4      177.73      160.39      4.21 o
   1   8   4        1.12        0.67      1.38 o
   2   8   4      296.13      293.14      6.61 o
   3   8   4      100.76       97.09      4.57 o
   4   8   4      255.03      265.79      7.36 o
   5   8   4        0.01       -4.01      3.20 o
   6   8   4      166.25      183.80      7.90 o
   7   8   4      110.90      111.36      7.10 o
   8   8   4        0.81        1.20      5.71 o
  -8   9   4        2.19        4.66      5.91 o
  -7   9   4      121.37      154.57     10.90 o
  -6   9   4       35.18       38.38      4.60 o
  -5   9   4        0.42       -4.31      2.87 o
  -4   9   4      114.86      102.43      5.37 o
  -3   9   4        1.55        4.19      2.08 o
  -2   9   4        6.74        6.32      2.23 o
  -1   9   4       24.22       32.63      2.63 o
   0   9   4      233.01      221.53      5.21 o
   1   9   4        4.28        2.89      1.76 o
   2   9   4        3.57        3.57      2.45 o
   3   9   4      113.13      118.39      6.13 o
   4   9   4     1284.41     1321.07     17.29 o
   5   9   4        1.82        0.12      3.84 o
   6   9   4       48.31       41.13      4.95 o
   7   9   4       13.07        6.85      5.99 o
  -7  10   4      163.09      212.81     20.96 o
  -6  10   4       26.14       21.94      3.97 o
  -5  10   4       19.50       17.68      3.86 o
  -4  10   4        6.23        2.86      3.43 o
  -3  10   4      244.66      252.40      6.47 o
  -2  10   4      290.74      298.52      6.92 o
  -1  10   4       26.22       29.65      3.15 o
   0  10   4      143.79      141.77      5.04 o
   1  10   4     1076.56     1101.12     12.84 o
   2  10   4       11.45       10.96      3.60 o
   3  10   4      554.92      538.60     10.61 o
   4  10   4      914.06      900.84     16.02 o
   5  10   4        0.82       -5.19      3.46 o
   6  10   4       16.65       22.65      6.70 o
   7  10   4        5.23       -1.40      4.46 o
  -7  11   4        0.00        8.01      4.66 o
  -6  11   4       90.17       97.09      7.28 o
  -5  11   4        1.39       -0.42      3.14 o
  -4  11   4       25.35       20.90      4.49 o
  -3  11   4       48.20       53.19      4.93 o
  -2  11   4      217.61      200.35      6.45 o
  -1  11   4       66.56       53.80      3.97 o
   0  11   4      498.32      522.57      9.15 o
   1  11   4      570.39      558.72     11.07 o
   2  11   4        5.24        5.04      3.48 o
   3  11   4       11.64        0.35      4.11 o
   4  11   4      537.22      517.57     12.32 o
   5  11   4       28.73       37.21      5.27 o
   6  11   4        0.11       -5.12      4.06 o
   7  11   4       15.05       10.42      7.70 o
  -6  12   4       15.40       14.29      4.85 o
  -5  12   4        3.30       -2.84      4.50 o
  -4  12   4        4.67       -0.38      4.01 o
  -3  12   4        5.08        3.76      4.02 o
  -2  12   4      238.41      241.19      8.79 o
  -1  12   4       11.62        2.24      3.58 o
   0  12   4       20.89       20.12      3.15 o
   1  12   4      459.80      493.48     10.89 o
   2  12   4       47.41       44.79      5.85 o
   3  12   4        0.30       -5.84      3.89 o
   4  12   4       58.81       48.76      6.02 o
   5  12   4       79.65       83.15      8.59 o
   6  12   4        6.64       10.32      5.59 o
  -6  13   4       20.17       20.51      6.50 o
  -5  13   4        2.12       -0.46      5.04 o
  -4  13   4       12.81        0.02      5.01 o
  -3  13   4       21.73       19.10      4.72 o
  -2  13   4      125.34      121.71      6.95 o
  -1  13   4       62.00       53.36      5.32 o
   0  13   4       44.22       47.22      8.84 o
   1  13   4        0.25        9.66      6.74 o
   2  13   4       53.45       48.76      5.93 o
   3  13   4       15.15       15.29      5.06 o
   4  13   4        0.14       -1.75      4.99 o
   5  13   4        0.28       -6.13      5.26 o
  -5  14   4        7.95       11.50      4.61 o
  -4  14   4       83.52       91.84      7.40 o
  -3  14   4        0.16       -5.70      3.80 o
  -2  14   4        3.32       -1.05      4.24 o
  -1  14   4      108.05      109.20      6.57 o
   0  14   4       20.34       24.32      4.85 o
   1  14   4        0.09       -0.13      3.75 o
   2  14   4        2.75       -5.56      4.14 o
   3  14   4       57.74       49.82      6.27 o
   4  14   4        1.94       13.58      6.62 o
  -3  15   4        1.23        1.78      4.80 o
  -2  15   4       12.19       11.33      4.56 o
  -1  15   4        1.12       -2.94      4.03 o
   0  15   4        0.42        2.45      4.27 o
   1  15   4        7.14        6.46      4.59 o
   2  15   4        8.29        1.71      4.71 o
   3  15   4       14.74       16.38      9.33 o
  -1  16   4       11.71       12.50      5.67 o
   0  16   4        7.97        6.97      5.79 o
   1  16   4        0.90       -4.51      5.00 o
  -9   1   5       15.74        5.79      4.06 o
  -8   1   5       12.14        9.30      4.43 o
  -7   1   5        4.37       -0.93      3.23 o
  -6   1   5       20.04       18.81      3.33 o
  -5   1   5      378.90      404.14      6.30 o
  -4   1   5    12836.33    13213.57     78.45 o
  -3   1   5     3587.52     3716.74     21.90 o
  -2   1   5      109.54      101.91      2.04 o
  -1   1   5     1058.32     1040.98      7.57 o
   0   1   5      743.43      740.10     16.34 o
   1   1   5      234.42      268.14      3.14 o
   2   1   5      275.39      274.12      4.43 o
   3   1   5      772.47      776.60      7.34 o
   4   1   5      131.30      153.04      4.24 o
   5   1   5       82.64       83.98      3.79 o
   6   1   5      190.88      174.40      7.41 o
   7   1   5      253.34      295.14     10.65 o
   8   1   5       17.60       20.37      5.21 o
   9   1   5        2.12       -4.10      5.23 o
  -9   2   5        0.24        0.25      4.00 o
  -8   2   5      137.63      137.13      7.42 o
  -7   2   5      227.92      237.65      8.57 o
  -6   2   5       96.98      102.14      6.07 o
  -5   2   5     1979.61     2037.84     16.91 o
  -4   2   5      435.05      447.77      5.75 o
  -3   2   5      656.78      681.46      6.00 o
  -2   2   5      210.96      201.69      2.81 o
  -1   2   5      564.21      502.08      4.73 o
   0   2   5      206.31      219.85      3.92 o
   1   2   5       28.54       29.86      1.87 o
   2   2   5     5149.46     5249.19     33.47 o
   3   2   5      101.87      102.59      2.93 o
   4   2   5        1.19       -1.96      1.53 o
   5   2   5        1.79       -0.85      1.78 o
   6   2   5      196.77      174.14      6.21 o
   7   2   5       55.66       65.06      6.06 o
   8   2   5        4.08        5.85      4.59 o
   9   2   5       41.70       41.04      6.47 o
  -9   3   5       28.79       30.09      5.64 o
  -8   3   5       22.51       24.47      5.32 o
  -7   3   5       38.57       29.84      3.62 o
  -6   3   5      503.94      535.53      9.27 o
  -5   3   5      455.22      499.54      7.15 o
  -4   3   5     1033.75     1089.04     10.95 o
  -3   3   5      244.27      247.12      6.22 o
  -2   3   5      397.02      378.05      4.03 o
  -1   3   5      322.37      323.20      3.72 o
   0   3   5      501.81      528.97      4.45 o
   1   3   5       10.12       12.37      1.21 o
   2   3   5     2035.47     2043.49     14.53 o
   3   3   5       25.44       26.41      1.74 o
   4   3   5      745.82      747.35     10.14 o
   5   3   5        2.29        1.00      1.84 o
   6   3   5        9.16        0.42      2.98 o
   7   3   5      133.72      125.61      7.11 o
   8   3   5       10.17       11.66      4.65 o
   9   3   5        1.19        2.60      5.17 o
  -9   4   5       16.91       21.02      5.87 o
  -8   4   5       91.28       78.33      5.98 o
  -7   4   5       48.84       50.59      5.11 o
  -6   4   5        0.09       -0.14      2.67 o
  -5   4   5        0.06       -2.47      2.04 o
  -4   4   5      120.14      129.69      4.22 o
  -3   4   5     1221.30     1285.85     10.91 o
  -2   4   5      223.03      201.62      3.22 o
  -1   4   5      917.45      935.29      7.36 o
   0   4   5     1859.91     1865.54     13.42 o
   1   4   5     3404.80     3609.82     23.21 o
   2   4   5      192.80      206.30      3.48 o
   3   4   5      593.90      680.90      7.35 o
   4   4   5       38.51       36.44      2.39 o
   5   4   5        1.58       -2.54      2.60 o
   6   4   5       72.05       69.44      5.16 o
   7   4   5        0.32       -4.89      3.26 o
   8   4   5       15.05       13.06      4.78 o
   9   4   5       31.76       53.07      8.20 o
  -9   5   5        1.76        0.99      4.47 o
  -8   5   5       18.50       11.39      4.57 o
  -7   5   5        6.19        3.39      3.86 o
  -6   5   5       71.08       68.82      4.85 o
  -5   5   5        7.07        8.59      2.62 o
  -4   5   5       91.66      102.34      3.99 o
  -3   5   5      773.19      774.35      9.21 o
  -2   5   5       17.66        8.55      1.62 o
  -1   5   5       56.55       44.97      1.99 o
   0   5   5        4.05        3.50      1.09 o
   1   5   5     1161.94     1262.91      9.82 o
   2   5   5      193.96      170.71      3.61 o
   3   5   5        7.29        4.04      1.42 o
   4   5   5       23.87       23.21      2.00 o
   5   5   5      254.70      250.61      6.24 o
   6   5   5        3.04       -4.37      4.27 o
   7   5   5       18.49       13.44      4.40 o
   8   5   5       50.18       66.87      7.21 o
  -9   6   5       23.72       19.03      5.18 o
  -8   6   5        9.54        5.61      4.15 o
  -7   6   5        4.44       -3.51      3.27 o
  -6   6   5       72.13       73.17      5.18 o
  -5   6   5       50.59       43.90      3.50 o
  -4   6   5      106.05       97.23      4.41 o
  -3   6   5      120.50      132.18      4.30 o
  -2   6   5      227.50      225.77      3.85 o
  -1   6   5       15.93       10.64      1.37 o
   0   6   5      473.09      442.21      5.10 o
   1   6   5      782.24      847.08      8.09 o
   2   6   5      959.97      964.09      9.24 o
   3   6   5        2.06        3.72      1.74 o
   4   6   5        0.55       -1.02      2.28 o
   5   6   5       22.57       20.75      3.62 o
   6   6   5       21.33       16.04      4.32 o
   7   6   5      150.54      150.96      9.14 o
   8   6   5        5.85        6.73      4.37 o
  -8   7   5        0.01        0.29      3.80 o
  -7   7   5        0.03       -5.12      3.42 o
  -6   7   5        0.13       -4.68      3.17 o
  -5   7   5       91.59       84.09      4.54 o
  -4   7   5        2.62        1.38      2.82 o
  -3   7   5     1534.90     1583.48     18.04 o
  -2   7   5      122.04      133.32      3.71 o
  -1   7   5      468.00      464.44      6.23 o
   0   7   5       48.24       41.66      2.05 o
   1   7   5       45.44       50.64      2.42 o
   2   7   5       20.20       20.35      1.88 o
   3   7   5      228.02      210.74      5.71 o
   4   7   5      927.94      983.80     18.70 o
   5   7   5       97.16       88.25      5.34 o
   6   7   5        4.90       10.52      4.09 o
   7   7   5       42.81       56.18      5.88 o
   8   7   5       17.55       24.00      5.23 o
  -8   8   5       50.60       51.79      5.92 o
  -7   8   5        4.37        3.41      3.77 o
  -6   8   5        2.16        1.68      3.12 o
  -5   8   5      357.40      371.74      9.18 o
  -4   8   5      489.88      503.94      9.51 o
  -3   8   5      688.16      694.26      9.27 o
  -2   8   5      151.89      133.93      4.35 o
  -1   8   5       51.10       42.25      2.62 o
   0   8   5       74.60       62.18      2.93 o
   1   8   5       16.86       12.29      1.97 o
   2   8   5        8.63        7.32      2.41 o
   3   8   5        2.54        9.57      2.80 o
   4   8   5      590.52      614.45     11.77 o
   5   8   5      651.11      638.33     11.67 o
   6   8   5       35.71       34.93      5.15 o
   7   8   5       80.73       83.03      6.64 o
   8   8   5        1.64       -5.78      5.47 o
  -8   9   5      112.84      146.64     14.61 o
  -7   9   5        5.20        4.37      4.08 o
  -6   9   5       24.68       23.25      4.07 o
  -5   9   5       43.21       36.94      4.12 o
  -4   9   5       48.61       44.64      4.10 o
  -3   9   5        2.04       -0.26      1.95 o
  -2   9   5      371.06      364.08      6.99 o
  -1   9   5      222.65      210.93      5.22 o
   0   9   5       11.96        9.60      2.08 o
   1   9   5      244.40      246.72      5.95 o
   2   9   5      191.88      171.17      5.93 o
   3   9   5       48.90       59.78      4.46 o
   4   9   5        0.07        2.37      3.30 o
   5   9   5       14.47       17.16      4.23 o
   6   9   5       44.65       43.86      5.41 o
   7   9   5       10.24       12.81      4.41 o
  -7  10   5        3.61        2.19      4.49 o
  -6  10   5       17.62       14.21      3.78 o
  -5  10   5       67.98       59.57      5.41 o
  -4  10   5        0.92       -3.01      3.70 o
  -3  10   5       20.51       12.98      2.68 o
  -2  10   5      366.53      368.64      7.59 o
  -1  10   5        6.27        8.09      2.72 o
   0  10   5      330.55      322.45      6.98 o
   1  10   5      502.78      500.78      8.89 o
   2  10   5       54.26       54.53      4.54 o
   3  10   5       10.82       19.66      3.73 o
   4  10   5       10.67       12.86      3.64 o
   5  10   5        2.21       -5.95      3.96 o
   6  10   5        7.74        8.15      4.46 o
   7  10   5        0.75        9.54      7.01 o
  -7  11   5        3.66       -0.11      4.87 o
  -6  11   5        7.26       11.00      4.65 o
  -5  11   5        6.14        3.60      4.23 o
  -4  11   5        0.70       -0.92      3.44 o
  -3  11   5       32.55       31.27      4.10 o
  -2  11   5      247.66      230.12      6.81 o
  -1  11   5      129.35      128.61      6.05 o
   0  11   5      784.00      799.44     11.48 o
   1  11   5      163.56      171.81      7.94 o
   2  11   5      168.08      171.54      6.98 o
   3  11   5       12.38       13.97      4.28 o
   4  11   5       79.56       81.77      6.53 o
   5  11   5       15.39       13.79      4.60 o
   6  11   5        0.03       -3.60      5.35 o
  -6  12   5        6.35        0.74      6.23 o
  -5  12   5        3.53        5.56      4.09 o
  -4  12   5        1.97       -2.65      3.91 o
  -3  12   5        0.07        3.36      3.88 o
  -2  12   5        0.40       -4.32      4.28 o
  -1  12   5       90.47       85.38      5.68 o
   0  12   5      703.74      763.62     12.43 o
   1  12   5      187.13      179.83      8.13 o
   2  12   5       36.00       32.23      5.06 o
   3  12   5        0.70       -1.74      3.83 o
   4  12   5        0.81       -1.12      4.19 o
   5  12   5       24.72       14.90      7.54 o
   6  12   5        2.81       -0.48      6.19 o
  -5  13   5       15.78       18.44      4.79 o
  -4  13   5        6.93        8.60      4.75 o
  -3  13   5       26.09       28.73      5.26 o
  -2  13   5      207.79      185.43      7.83 o
  -1  13   5        0.43        1.76      3.78 o
   0  13   5      431.93      452.97     11.06 o
   1  13   5       39.40       47.68      5.48 o
   2  13   5       27.82       18.83      4.58 o
   3  13   5        6.00       -5.78      3.99 o
   4  13   5        7.29       -2.64      6.21 o
   5  13   5        3.82       -3.81      6.31 o
  -4  14   5       22.69       25.66      6.37 o
  -3  14   5        0.43       -6.28      4.44 o
  -2  14   5      105.97       92.72      6.71 o
  -1  14   5        0.59        7.68      4.40 o
   0  14   5       44.64       39.43      7.73 o
   1  14   5       26.44       28.32      5.31 o
   2  14   5        9.83        4.06      5.44 o
   3  14   5       15.63       11.74      6.45 o
   4  14   5        0.47       -0.96      6.23 o
  -3  15   5        5.02       -1.32      5.32 o
  -2  15   5        0.08       -5.52      4.83 o
  -1  15   5        0.46        0.30      6.05 o
   0  15   5        8.90        7.64      5.64 o
   1  15   5       15.20       11.81      5.89 o
   2  15   5        0.70       -0.35      5.06 o
   3  15   5        1.85       -0.13      7.86 o
   0  16   5       10.78        5.47      5.68 o
  -9   0   6        1.41       -1.25      5.36 o
  -8   0   6        3.80       -4.07      5.15 o
  -7   0   6       65.04       66.58      7.52 o
  -6   0   6      155.79      140.13     10.37 o
  -5   0   6      415.80      465.09      9.18 o
  -4   0   6     4848.16     4938.77     45.32 o
  -3   0   6     1361.10     1393.11     14.04 o
  -2   0   6        0.77       -1.74      1.16 o
  -1   0   6      996.31      918.91     10.60 o
   0   0   6      801.69      909.36     10.57 o
   1   0   6      466.08      406.84      6.28 o
   2   0   6      676.32      738.58      9.56 o
   3   0   6      396.01      343.55      6.35 o
   4   0   6        1.40       -2.56      2.10 o
   5   0   6        8.38        2.92      3.25 o
   6   0   6     2176.62     2243.62     40.46 o
   7   0   6     1060.79     1213.28     38.23 o
   8   0   6       27.33       27.42      7.61 o
   9   0   6       80.37       91.06     11.30 o
  -9   1   6       56.88       50.19      5.67 o
  -8   1   6       49.87       58.43      5.70 o
  -7   1   6      343.79      365.01      9.23 o
  -6   1   6      329.81      326.56      7.08 o
  -5   1   6      336.79      343.22      5.59 o
  -4   1   6     2065.01     2088.07     15.86 o
  -3   1   6       21.53       31.98      1.62 o
  -2   1   6        0.01       -1.10      0.86 o
  -1   1   6      199.52      155.17      2.10 o
   0   1   6       34.41       42.49      2.47 o
   1   1   6     7321.05     7421.20     59.30 o
   2   1   6        1.08        1.78      1.42 o
   3   1   6      303.36      278.70      4.12 o
   4   1   6       35.35       27.44      2.32 o
   5   1   6       77.02       87.13      4.00 o
   6   1   6      363.35      415.16      9.66 o
   7   1   6       25.31       40.17      5.31 o
   8   1   6        0.00       -2.89      4.21 o
   9   1   6        8.58       12.90      5.94 o
  -9   2   6       79.39       79.36      6.66 o
  -8   2   6       20.86       19.26      4.09 o
  -7   2   6       28.52       29.16      4.05 o
  -6   2   6      939.71     1003.20     12.43 o
  -5   2   6      196.32      200.37      4.74 o
  -4   2   6     1066.59     1149.95     10.26 o
  -3   2   6      124.73      115.41      2.71 o
  -2   2   6       91.34       82.51      2.16 o
  -1   2   6       69.72       65.82      1.36 o
   0   2   6        2.90        3.16      1.21 o
   1   2   6     4094.32     4449.72     28.06 o
   2   2   6      733.17      695.63      6.64 o
   3   2   6       84.31       89.36      2.82 o
   4   2   6       83.34       87.22      3.44 o
   5   2   6       45.13       39.09      3.04 o
   6   2   6      123.62      124.31      6.46 o
   7   2   6      141.95      137.97      8.28 o
   8   2   6       10.25        9.52      4.58 o
   9   2   6        3.23        1.73      5.51 o
  -9   3   6      164.31      178.77     12.00 o
  -8   3   6        6.28        7.59      4.70 o
  -7   3   6       70.09       65.23      5.34 o
  -6   3   6      348.33      355.83      7.21 o
  -5   3   6      678.48      702.80      8.66 o
  -4   3   6      334.09      336.01      5.29 o
  -3   3   6        9.95        1.48      1.95 o
  -2   3   6      239.42      222.22      3.12 o
  -1   3   6      277.04      286.80      3.43 o
   0   3   6     2135.41     2148.16     13.90 o
   1   3   6      423.98      436.35      6.80 o
   2   3   6        8.98       22.36      1.70 o
   3   3   6        4.37        2.50      1.42 o
   4   3   6       12.31       12.92      2.03 o
   5   3   6       86.02       81.37      4.05 o
   6   3   6      209.22      208.15      7.03 o
   7   3   6      135.98      153.44      8.86 o
   8   3   6      240.66      259.77     10.74 o
   9   3   6       88.30      109.04      8.99 o
  -9   4   6       13.28        8.08      5.64 o
  -8   4   6       27.52       33.57      5.11 o
  -7   4   6      101.81      118.08      6.77 o
  -6   4   6       71.65       71.78      4.43 o
  -5   4   6        2.36        0.38      2.42 o
  -4   4   6       85.97       92.14      4.66 o
  -3   4   6      363.08      328.69      4.73 o
  -2   4   6       78.85       74.34      2.65 o
  -1   4   6       62.96       67.97      2.04 o
   0   4   6     2386.11     2467.07     16.02 o
   1   4   6     1954.95     2128.40     16.22 o
   2   4   6       48.05       44.08      1.97 o
   3   4   6       21.63       24.67      2.30 o
   4   4   6      496.80      482.11      8.06 o
   5   4   6       31.21       21.41      2.80 o
   6   4   6        1.21       -4.23      2.82 o
   7   4   6      383.87      462.91     12.87 o
   8   4   6       50.93       56.11      6.63 o
  -9   5   6        5.69        1.12      4.54 o
  -8   5   6        0.44       -4.71      3.92 o
  -7   5   6       84.80       85.39      5.84 o
  -6   5   6       48.91       41.75      4.30 o
  -5   5   6       12.63       10.35      2.71 o
  -4   5   6      455.99      442.59      7.29 o
  -3   5   6       46.41       54.27      2.48 o
  -2   5   6      340.89      327.24      4.72 o
  -1   5   6        6.81        6.37      1.09 o
   0   5   6      236.54      257.17      3.79 o
   1   5   6      302.22      306.92      4.08 o
   2   5   6      401.09      380.88      5.03 o
   3   5   6       66.01       74.50      2.95 o
   4   5   6        3.93        2.34      1.58 o
   5   5   6       80.07       71.74      4.76 o
   6   5   6       19.92        9.07      3.76 o
   7   5   6      252.75      264.25     10.57 o
   8   5   6       52.94       60.69      7.11 o
  -9   6   6        9.25        8.28      5.08 o
  -8   6   6       30.26       31.39      5.07 o
  -7   6   6       29.14       24.81      4.24 o
  -6   6   6        0.30       -3.45      3.21 o
  -5   6   6      154.04      163.21      5.89 o
  -4   6   6        3.42       -0.21      2.29 o
  -3   6   6      163.19      162.91      4.18 o
  -2   6   6      140.79      140.04      3.72 o
  -1   6   6        2.23       -0.50      1.33 o
   0   6   6      252.51      277.60      4.23 o
   1   6   6       81.31       65.83      2.38 o
   2   6   6       57.71       60.10      2.68 o
   3   6   6       23.71       27.52      1.93 o
   4   6   6        0.04       -3.37      2.35 o
   5   6   6       89.94       73.11      6.57 o
   6   6   6       47.27       39.83      4.98 o
   7   6   6        0.37        1.23      4.30 o
   8   6   6       74.30       74.26      6.65 o
  -8   7   6        7.48       10.27      4.36 o
  -7   7   6       59.84       70.74      5.56 o
  -6   7   6       22.38        9.85      3.43 o
  -5   7   6        4.58        0.88      2.63 o
  -4   7   6       24.61       22.49      4.28 o
  -3   7   6      152.05      151.97      3.40 o
  -2   7   6        6.88        0.92      1.53 o
  -1   7   6        0.94        0.32      1.39 o
   0   7   6       84.72      110.22      3.19 o
   1   7   6       59.82       54.86      2.77 o
   2   7   6      406.33      377.12      5.99 o
   3   7   6      269.88      259.19      6.50 o
   4   7   6       22.29       20.45      3.45 o
   5   7   6       36.24       37.87      4.15 o
   6   7   6       56.90       43.34      5.27 o
   7   7   6       41.14       39.73      6.20 o
   8   7   6        0.32        1.63      6.22 o
  -8   8   6       48.29       54.05      6.12 o
  -7   8   6        2.34       -0.25      3.41 o
  -6   8   6        0.34       -2.50      3.10 o
  -5   8   6      193.69      184.81      8.65 o
  -4   8   6        0.68       -1.75      2.74 o
  -3   8   6      109.27      109.34      3.98 o
  -2   8   6      133.86      141.84      4.51 o
  -1   8   6       18.59       17.13      2.11 o
   0   8   6       19.21       20.63      2.03 o
   1   8   6      256.30      230.45      5.31 o
   2   8   6      569.96      573.10     10.92 o
   3   8   6      111.84      111.17      5.87 o
   4   8   6       24.90       29.93      3.91 o
   5   8   6      143.61      131.58      7.20 o
   6   8   6       12.43       14.18      4.34 o
   7   8   6       50.97       49.04      6.72 o
  -8   9   6       88.87       94.98      8.21 o
  -7   9   6        4.67        4.54      3.75 o
  -6   9   6       80.97       77.70      5.70 o
  -5   9   6        1.64        4.13      3.59 o
  -4   9   6       50.28       36.55      3.88 o
  -3   9   6      152.22      149.91      4.83 o
  -2   9   6        0.67       -1.94      1.99 o
  -1   9   6       17.19       16.03      2.19 o
   0   9   6       47.11       46.50      3.10 o
   1   9   6       74.19       71.43      3.71 o
   2   9   6     1889.55     1883.25     20.67 o
   3   9   6      167.65      188.39      7.05 o
   4   9   6        0.14       -1.35      3.41 o
   5   9   6        2.57        5.74      4.07 o
   6   9   6       84.17       75.96      6.46 o
   7   9   6        8.49        6.96      5.83 o
  -7  10   6        2.05        4.00      4.55 o
  -6  10   6        2.56       -0.48      3.56 o
  -5  10   6      114.13      104.27      6.58 o
  -4  10   6      199.00      223.07      9.43 o
  -3  10   6       74.70       75.55      4.20 o
  -2  10   6        1.89       -2.82      2.54 o
  -1  10   6      250.17      249.08      6.42 o
   0  10   6      332.69      332.02      7.18 o
   1  10   6      791.49      839.33     11.68 o
   2  10   6     1090.97     1097.06     15.08 o
   3  10   6      101.18      105.46      5.70 o
   4  10   6       91.24       83.09      6.30 o
   5  10   6        7.57        4.26      3.97 o
   6  10   6       32.42       33.89      6.33 o
   7  10   6        5.57       -0.66      5.02 o
  -7  11   6        0.48       -8.50      5.87 o
  -6  11   6        9.25        4.59      4.04 o
  -5  11   6        0.28       -2.94      3.63 o
  -4  11   6      188.39      192.28      8.31 o
  -3  11   6       35.34       30.51      4.56 o
  -2  11   6      375.72      386.46      8.86 o
  -1  11   6      422.91      431.01      8.67 o
   0  11   6      337.04      356.09      7.79 o
   1  11   6       47.66       43.86      3.84 o
   2  11   6      174.12      167.71      7.60 o
   3  11   6       30.07       33.32      4.86 o
   4  11   6       10.72        7.45      4.41 o
   5  11   6       21.84       18.14      5.91 o
   6  11   6       69.13       71.80      7.88 o
  -6  12   6        0.57       -4.12      5.38 o
  -5  12   6        0.04       -6.30      4.20 o
  -4  12   6       18.11       14.42      4.48 o
  -3  12   6        0.85       -1.03      3.70 o
  -2  12   6        8.84        7.15      3.96 o
  -1  12   6      511.14      531.91     11.56 o
   0  12   6      223.31      236.29      8.25 o
   1  12   6        2.27       -0.18      3.78 o
   2  12   6       23.21       15.18      4.53 o
   3  12   6       60.11       70.38      6.13 o
   4  12   6       26.09       22.18      5.82 o
   5  12   6       11.80       13.26      6.20 o
  -5  13   6       22.20       23.69      6.40 o
  -4  13   6        5.86       -2.62      5.03 o
  -3  13   6       15.53       12.98      4.67 o
  -2  13   6       12.54       14.64      4.30 o
  -1  13   6        2.11        8.63      4.05 o
   0  13   6        0.27        7.76      3.66 o
   1  13   6       32.59       32.45      5.07 o
   2  13   6        1.38       -6.13      4.43 o
   3  13   6        1.23       -4.36      5.18 o
   4  13   6        3.70        1.51      5.48 o
   5  13   6       12.17        7.80      5.98 o
  -4  14   6        0.22       -2.53      5.42 o
  -3  14   6       34.76       40.01      6.31 o
  -2  14   6       23.46       24.35      5.89 o
  -1  14   6       26.83       12.15      7.08 o
   0  14   6       15.94       12.83      5.50 o
   1  14   6       49.88       45.61      8.10 o
   2  14   6       14.23        9.00      6.23 o
   3  14   6        5.92        8.06      6.63 o
   4  14   6       20.40       12.90      7.49 o
  -3  15   6        1.88       -5.63      5.00 o
  -2  15   6        0.67       -1.25      4.95 o
  -1  15   6       16.78       11.31      5.84 o
   0  15   6       12.41        6.41      8.99 o
   1  15   6       66.29       74.16      9.14 o
   2  15   6        6.40       -1.86      6.60 o
  -9   1   7        1.39       -6.23      4.16 o
  -8   1   7        4.38        7.25      4.11 o
  -7   1   7        3.38        7.20      3.41 o
  -6   1   7      155.47      153.63      7.87 o
  -5   1   7       32.72       30.32      2.30 o
  -4   1   7      415.04      412.39      5.68 o
  -3   1   7       47.24       63.23      2.80 o
  -2   1   7      515.74      530.83      5.17 o
  -1   1   7        6.24        6.82      0.93 o
   0   1   7      696.82      660.37     10.03 o
   1   1   7      725.55      784.33      6.28 o
   2   1   7       96.37      112.69      2.47 o
   3   1   7       99.33       90.81      2.81 o
   4   1   7       10.70        3.18      1.95 o
   5   1   7       61.95       74.25      3.87 o
   6   1   7      915.03      936.33     15.81 o
   7   1   7      207.97      226.80      9.53 o
   8   1   7        0.16       -4.12      4.04 o
  -9   2   7       21.82       23.57      4.86 o
  -8   2   7       78.80       73.34      5.96 o
  -7   2   7        7.35        8.50      3.37 o
  -6   2   7      198.63      221.24      6.24 o
  -5   2   7      143.17      131.98      4.01 o
  -4   2   7        1.13        3.70      1.66 o
  -3   2   7       24.84       22.83      1.69 o
  -2   2   7        0.27       -1.07      0.71 o
  -1   2   7      245.70      191.70      2.20 o
   0   2   7      546.16      585.59      7.86 o
   1   2   7     1179.60     1223.53      8.93 o
   2   2   7      125.62      172.77      3.28 o
   3   2   7       11.18       13.22      1.62 o
   4   2   7      198.29      198.70      4.79 o
   5   2   7        2.57        0.56      2.52 o
   6   2   7      158.27      198.84      7.58 o
   7   2   7      253.29      254.88      9.91 o
   8   2   7        3.87        6.34      4.82 o
  -9   3   7       13.74       10.02      4.83 o
  -8   3   7       89.91       97.42      7.50 o
  -7   3   7      234.29      250.60      8.52 o
  -6   3   7      461.77      460.73      8.14 o
  -5   3   7       33.50       33.98      2.91 o
  -4   3   7       13.76        8.77      2.09 o
  -3   3   7       68.99       75.21      2.46 o
  -2   3   7       99.15      110.08      2.42 o
  -1   3   7      685.64      719.81      5.66 o
   0   3   7     1493.02     1483.75     15.97 o
   1   3   7      337.54      393.70      3.96 o
   2   3   7     1211.40     1287.11     11.10 o
   3   3   7        0.21       -0.09      1.46 o
   4   3   7      237.90      224.55      5.13 o
   5   3   7       45.33       34.55      3.16 o
   6   3   7      308.47      325.45      8.33 o
   7   3   7       23.59       30.68      5.58 o
   8   3   7       32.35       38.46      6.10 o
  -9   4   7       19.31       17.47      5.75 o
  -8   4   7      132.86      148.56     11.63 o
  -7   4   7       73.08       78.54      5.27 o
  -6   4   7       93.10       76.14      4.67 o
  -5   4   7      125.64      110.56      4.75 o
  -4   4   7        2.20       -0.97      1.54 o
  -3   4   7      100.29       98.22      3.46 o
  -2   4   7      356.49      368.81      6.63 o
  -1   4   7      502.48      469.59      4.61 o
   0   4   7       18.76       29.35      1.21 o
   1   4   7      666.56      838.28      8.03 o
   2   4   7      144.13      160.75      3.57 o
   3   4   7        2.48        2.61      1.78 o
   4   4   7      114.10      123.50      4.12 o
   5   4   7      147.51      133.27      5.39 o
   6   4   7      276.46      299.01      8.69 o
   7   4   7       68.74       66.28      6.59 o
   8   4   7        2.81        5.56      6.01 o
  -9   5   7       29.62       26.89      5.51 o
  -8   5   7        9.94       12.48      4.55 o
  -7   5   7       44.17       34.68      4.46 o
  -6   5   7       45.60       41.14      4.08 o
  -5   5   7       93.15       91.94      4.70 o
  -4   5   7        5.93        4.01      2.05 o
  -3   5   7       23.97       21.58      1.92 o
  -2   5   7        1.72        2.34      1.40 o
  -1   5   7       71.20       79.86      3.37 o
   0   5   7      624.51      590.35      6.97 o
   1   5   7       44.37       54.20      2.20 o
   2   5   7        0.09        1.04      1.31 o
   3   5   7        8.89        7.70      1.86 o
   4   5   7        2.08       -1.72      1.71 o
   5   5   7        7.68       -0.56      2.99 o
   6   5   7       22.88       24.83      5.84 o
   7   5   7       63.97       80.64      7.14 o
   8   5   7       69.50       57.22      7.77 o
  -8   6   7        0.02       -4.90      3.98 o
  -7   6   7        0.01       -4.73      3.15 o
  -6   6   7       23.06       14.84      3.32 o
  -5   6   7      237.26      241.61      6.86 o
  -4   6   7      339.56      346.46      7.31 o
  -3   6   7      178.64      178.61      4.18 o
  -2   6   7      307.95      299.26      4.85 o
  -1   6   7      243.94      252.81      4.13 o
   0   6   7        1.84       -0.54      1.01 o
   1   6   7       28.61       30.89      1.83 o
   2   6   7       38.72       36.03      2.24 o
   3   6   7       91.66       89.83      3.19 o
   4   6   7       19.61       13.78      2.23 o
   5   6   7      182.57      180.47      6.48 o
   6   6   7       61.48       47.40      5.37 o
   7   6   7        0.04        1.39      4.24 o
   8   6   7       45.11       56.44      8.48 o
  -8   7   7        0.82       -3.03      4.06 o
  -7   7   7        0.73        2.79      3.87 o
  -6   7   7       30.37       18.63      3.96 o
  -5   7   7       40.07       36.33      3.57 o
  -4   7   7        1.16       -3.62      2.47 o
  -3   7   7       71.51       66.20      3.16 o
  -2   7   7      149.24      136.03      3.84 o
  -1   7   7        0.39       -1.16      1.44 o
   0   7   7       22.55       19.81      1.78 o
   1   7   7      206.29      199.66      4.41 o
   2   7   7      287.17      294.77      5.71 o
   3   7   7      158.90      153.01      3.70 o
   4   7   7        5.84       -4.50      3.00 o
   5   7   7        6.09        8.41      3.74 o
   6   7   7       49.67       40.52      5.30 o
   7   7   7       31.15       27.25      5.75 o
  -8   8   7        3.42        6.73      4.98 o
  -7   8   7       29.56       23.54      4.62 o
  -6   8   7        1.71       -1.00      3.42 o
  -5   8   7      306.10      322.36      8.39 o
  -4   8   7       17.91        9.42      3.05 o
  -3   8   7        0.38       -2.75      1.83 o
  -2   8   7       48.71       55.45      3.60 o
  -1   8   7        0.53       -2.31      1.54 o
   0   8   7        0.82        2.14      1.72 o
   1   8   7       62.16       49.10      3.00 o
   2   8   7       72.38       85.28      4.49 o
   3   8   7      743.26      735.46     11.44 o
   4   8   7      124.51      119.11      5.85 o
   5   8   7      223.06      218.94      8.32 o
   6   8   7       25.45       26.32      5.38 o
   7   8   7        2.49        4.12      4.75 o
  -7   9   7        4.40       12.48      4.60 o
  -6   9   7       73.32       74.66      5.63 o
  -5   9   7      289.74      314.55      9.73 o
  -4   9   7        5.22        1.96      3.02 o
  -3   9   7      580.64      600.45      9.32 o
  -2   9   7      362.05      366.00      7.05 o
  -1   9   7      136.05      125.19      4.47 o
   0   9   7       37.04       34.03      3.07 o
   1   9   7       24.42       25.47      2.90 o
   2   9   7      995.70     1013.00     17.75 o
   3   9   7       37.83       35.49      3.84 o
   4   9   7      157.29      149.02      9.58 o
   5   9   7      220.69      211.41      8.69 o
   6   9   7       18.93       25.82      5.64 o
   7   9   7        1.57        4.11      5.04 o
  -7  10   7       14.36        7.58      4.70 o
  -6  10   7        0.28       -2.75      4.37 o
  -5  10   7        0.20       -0.06      3.64 o
  -4  10   7       40.43       37.80      4.60 o
  -3  10   7      363.54      379.64      8.70 o
  -2  10   7      227.12      240.80      6.47 o
  -1  10   7       41.67       34.21      3.42 o
   0  10   7       59.06       50.77      3.84 o
   1  10   7        4.03       10.20      2.74 o
   2  10   7      658.97      685.99     11.65 o
   3  10   7      113.48      101.61      6.47 o
   4  10   7       29.05       27.49      4.53 o
   5  10   7      138.69      138.15      9.41 o
   6  10   7        3.91        0.42      4.82 o
  -6  11   7       11.86        3.84      4.65 o
  -5  11   7        9.16        3.71      4.78 o
  -4  11   7      201.14      225.23      8.67 o
  -3  11   7       87.60       92.04      8.12 o
  -2  11   7       35.99       37.47      4.62 o
  -1  11   7       77.96       90.09      5.54 o
   0  11   7       19.73       20.58      4.06 o
   1  11   7       16.47       21.59      4.06 o
   2  11   7      187.86      168.33      7.53 o
   3  11   7      157.63      153.52      9.50 o
   4  11   7        8.93        3.37      4.77 o
   5  11   7        0.08       -2.22      4.41 o
   6  11   7       16.13       20.52      7.73 o
  -6  12   7        1.01       -3.47      4.91 o
  -5  12   7        8.38        0.97      5.52 o
  -4  12   7       48.74       48.89      6.14 o
  -3  12   7      117.76      112.42      7.96 o
  -2  12   7       95.55      110.01      6.38 o
  -1  12   7      209.11      233.90      9.39 o
   0  12   7       21.87       26.15      4.06 o
   1  12   7       62.70       60.82      4.96 o
   2  12   7       58.96       39.62      6.23 o
   3  12   7       13.02        9.84      5.17 o
   4  12   7        2.10       -5.31      4.63 o
   5  12   7        8.42        8.72      5.65 o
  -5  13   7        2.50       -1.50      5.76 o
  -4  13   7       28.46       19.42      5.73 o
  -3  13   7        8.95        2.56      4.71 o
  -2  13   7       22.61       22.19      6.20 o
  -1  13   7       42.14       35.32      6.13 o
   0  13   7        0.70       -5.94      3.96 o
   1  13   7       46.60       43.86     10.74 o
   2  13   7        7.73        8.03      5.38 o
   3  13   7        2.39       -1.74      5.50 o
   4  13   7        0.05       -7.30      4.87 o
  -4  14   7       16.46       12.66      6.01 o
  -3  14   7        0.36       -4.35      6.81 o
  -2  14   7       75.63       74.39      7.58 o
  -1  14   7        0.10       -6.60      4.40 o
   0  14   7        0.06       -0.19      5.08 o
   1  14   7       11.60       14.81      6.12 o
   2  14   7       34.52       38.86     11.59 o
   3  14   7        1.61       -5.10      7.03 o
  -2  15   7        3.77       -2.51      6.93 o
  -1  15   7        0.29        4.76      5.58 o
   0  15   7       34.36       37.95      6.80 o
   1  15   7       13.26       13.07     10.84 o
  -9   0   8       25.86       17.63      7.19 o
  -8   0   8       64.91       53.60      7.90 o
  -7   0   8        7.56       10.66      5.65 o
  -6   0   8     1123.13     1094.10     16.07 o
  -5   0   8      858.86      904.14     13.62 o
  -4   0   8      350.42      348.19      7.55 o
  -3   0   8        0.47       -0.77      2.00 o
  -2   0   8      542.92      513.03     12.56 o
  -1   0   8       22.43       26.99      1.68 o
   0   0   8      573.48      597.42      6.45 o
   1   0   8      179.51      204.61      4.26 o
   2   0   8      278.65      242.20      4.81 o
   3   0   8      342.33      324.50      9.08 o
   4   0   8      111.68      104.08      5.50 o
   5   0   8      625.29      630.81     14.16 o
   6   0   8        6.75       10.95      4.58 o
   7   0   8       41.21       34.20      7.81 o
   8   0   8       14.49       12.98      7.34 o
  -9   1   8        3.27        3.42      4.49 o
  -8   1   8       29.38       28.52      4.63 o
  -7   1   8      289.20      305.26      8.98 o
  -6   1   8      537.68      547.93      8.75 o
  -5   1   8       47.27       54.69      2.88 o
  -4   1   8       22.58       23.81      2.02 o
  -3   1   8       52.93       46.26      2.04 o
  -2   1   8        9.10       11.55      1.17 o
  -1   1   8     1424.63     1395.30     10.65 o
   0   1   8      851.15      832.81     10.58 o
   1   1   8        1.65        2.41      0.68 o
   2   1   8        0.09       -1.16      0.77 o
   3   1   8        1.45        2.16      1.52 o
   4   1   8      214.88      203.14      5.47 o
   5   1   8      346.94      380.90      7.93 o
   6   1   8        0.87       -0.63      3.07 o
   7   1   8        0.49       -3.83      4.03 o
   8   1   8        1.78       -5.57      5.52 o
  -9   2   8        8.90        9.88      4.58 o
  -8   2   8       56.94       55.59      5.51 o
  -7   2   8       26.13       29.17      4.54 o
  -6   2   8     1137.48     1120.27     13.80 o
  -5   2   8      101.61      101.28      3.86 o
  -4   2   8       70.71       79.60      3.18 o
  -3   2   8      223.82      223.21      3.74 o
  -2   2   8        0.39       -0.70      0.85 o
  -1   2   8        0.52        3.58      1.47 o
   0   2   8      156.59      193.69      4.20 o
   1   2   8      446.22      453.06      3.96 o
   2   2   8       47.78       32.96      1.81 o
   3   2   8       54.26       42.27      2.49 o
   4   2   8        5.01        7.35      2.04 o
   5   2   8      447.50      471.44      9.08 o
   6   2   8       22.29       26.59      4.63 o
   7   2   8       24.92       32.22      5.31 o
   8   2   8       12.92        6.62      5.87 o
  -9   3   8        1.28        2.86      4.87 o
  -8   3   8        2.17        2.46      4.08 o
  -7   3   8      220.53      240.73      8.43 o
  -6   3   8      252.92      268.97      9.38 o
  -5   3   8       19.83       13.01      2.33 o
  -4   3   8        0.00       -2.28      1.52 o
  -3   3   8      223.08      228.64      4.00 o
  -2   3   8       71.73       73.95      2.65 o
  -1   3   8      338.60      351.57      4.16 o
   0   3   8      876.10      870.46     11.03 o
   1   3   8      289.06      292.34      3.01 o
   2   3   8       15.16       10.40      1.38 o
   3   3   8       10.24       11.31      1.91 o
   4   3   8       42.15       33.14      2.78 o
   5   3   8       99.28      100.04      4.65 o
   6   3   8      109.78       98.08      6.74 o
   7   3   8      209.96      216.63      9.72 o
   8   3   8       21.25       30.80      6.48 o
  -9   4   8       38.48       33.81      7.54 o
  -8   4   8        0.01        2.53      4.03 o
  -7   4   8       18.57       19.08      4.12 o
  -6   4   8        8.32        3.36      2.96 o
  -5   4   8       60.20       51.76      3.58 o
  -4   4   8       19.06       17.39      2.17 o
  -3   4   8       82.39       87.91      3.30 o
  -2   4   8       15.08       11.11      1.48 o
  -1   4   8      703.69      804.20      6.88 o
   0   4   8       49.68       56.12      2.66 o
   1   4   8       53.67       62.76      1.93 o
   2   4   8      109.88      124.96      3.24 o
   3   4   8       15.99       15.82      1.99 o
   4   4   8       51.97       37.87      2.89 o
   5   4   8        2.71        3.28      2.64 o
   6   4   8      458.79      484.92     12.14 o
   7   4   8        8.88       16.50      6.01 o
   8   4   8        4.91        3.64      5.15 o
  -8   5   8       33.47       32.79      5.02 o
  -7   5   8       19.67       13.77      3.94 o
  -6   5   8       81.34       73.39      5.05 o
  -5   5   8      335.94      336.59      8.98 o
  -4   5   8      262.43      253.48      5.19 o
  -3   5   8        8.59        5.32      1.63 o
  -2   5   8       12.68       19.63      1.85 o
  -1   5   8     1412.04     1484.61     11.83 o
   0   5   8      640.06      709.07      6.54 o
   1   5   8      146.81      157.64      2.87 o
   2   5   8      201.97      218.17      4.26 o
   3   5   8       12.45       11.01      2.36 o
   4   5   8      158.64      140.65      7.19 o
   5   5   8      235.57      218.09      6.85 o
   6   5   8       48.64       69.90      5.81 o
   7   5   8       78.75       71.94      8.16 o
   8   5   8        5.49        9.43      5.54 o
  -8   6   8       15.49        8.51      4.78 o
  -7   6   8        1.14       -4.71      3.48 o
  -6   6   8       15.47        6.57      3.70 o
  -5   6   8      139.56      128.84      5.46 o
  -4   6   8      109.68      102.24      5.05 o
  -3   6   8       10.53       13.26      1.85 o
  -2   6   8       50.82       48.29      2.62 o
  -1   6   8      105.11      104.82      3.12 o
   0   6   8        1.25        1.00      1.11 o
   1   6   8        1.12        1.45      1.08 o
   2   6   8        9.85        7.99      1.72 o
   3   6   8       57.96       49.03      2.83 o
   4   6   8        4.35       -3.23      2.16 o
   5   6   8       19.61       12.90      4.66 o
   6   6   8      170.35      168.98      9.86 o
   7   6   8        3.44        9.27      5.21 o
  -8   7   8        0.59       -6.55      4.37 o
  -7   7   8        7.86        8.82      3.96 o
  -6   7   8       42.54       37.24      4.74 o
  -5   7   8        0.36       -2.32      2.80 o
  -4   7   8       83.17       76.89      4.29 o
  -3   7   8       37.17       46.88      4.86 o
  -2   7   8       17.54       15.64      2.14 o
  -1   7   8        9.09        5.59      1.72 o
   0   7   8      517.98      509.23      6.82 o
   1   7   8       93.39       87.05      3.25 o
   2   7   8      233.74      227.45      4.90 o
   3   7   8      140.76      123.94      4.41 o
   4   7   8      216.50      195.24      6.34 o
   5   7   8        6.86        2.51      3.48 o
   6   7   8       21.07       16.90      5.45 o
   7   7   8       10.49        9.02      5.16 o
  -7   8   8       36.30       28.23      5.47 o
  -6   8   8        0.01       -1.25      3.32 o
  -5   8   8      245.79      264.34      8.78 o
  -4   8   8        3.46        0.08      2.73 o
  -3   8   8        0.00       -3.32      2.22 o
  -2   8   8       44.78       46.68      3.10 o
  -1   8   8       32.58       35.75      2.68 o
   0   8   8      208.93      206.64      4.88 o
   1   8   8       62.48       65.98      3.40 o
   2   8   8      162.51      160.96      5.15 o
   3   8   8        1.63       -1.83      1.22 o
   4   8   8        1.52        1.97      3.81 o
   5   8   8       18.05       17.34      4.79 o
   6   8   8        3.17       -4.14      4.60 o
   7   8   8        1.75        2.50      4.73 o
  -7   9   8       10.20       11.00      4.69 o
  -6   9   8       52.55       46.05      5.85 o
  -5   9   8      121.75      141.47      7.21 o
  -4   9   8      199.44      209.66      7.52 o
  -3   9   8        9.11        1.84      2.87 o
  -2   9   8       19.79       14.35      2.73 o
  -1   9   8       11.02       10.41      2.53 o
   0   9   8      208.53      192.84      5.52 o
   1   9   8      338.92      379.32      7.50 o
   2   9   8       47.71       42.47      3.27 o
   3   9   8        1.49       -4.35      3.21 o
   4   9   8      138.82      111.18      7.65 o
   5   9   8       24.20       32.38      5.75 o
   6   9   8        5.93       12.69      5.10 o
  -7  10   8       31.35       31.04      5.94 o
  -6  10   8       11.24        8.44      4.76 o
  -5  10   8      101.61      121.46      9.53 o
  -4  10   8      186.22      212.64      9.76 o
  -3  10   8       20.96       23.45      3.95 o
  -2  10   8      213.48      225.43      7.50 o
  -1  10   8      263.59      274.17      7.02 o
   0  10   8      293.87      313.70      7.41 o
   1  10   8      121.54      148.97      9.08 o
   2  10   8       59.66       47.89      4.04 o
   3  10   8        0.43       -6.75      4.50 o
   4  10   8        0.01       -1.48      4.19 o
   5  10   8        7.65        0.28      5.05 o
   6  10   8       10.07       12.90      5.45 o
  -6  11   8       23.95       23.10      5.49 o
  -5  11   8       12.89       12.76      5.82 o
  -4  11   8       24.22       22.43      5.83 o
  -3  11   8       93.89      105.92     11.51 o
  -2  11   8      474.79      543.67     13.46 o
  -1  11   8      293.91      309.52      9.02 o
   0  11   8      140.88      168.59      8.31 o
   1  11   8        1.93        9.03      3.73 o
   2  11   8        0.02       -5.92      3.95 o
   3  11   8        1.02       -1.77      4.61 o
   4  11   8       64.51       73.51      7.23 o
   5  11   8       23.30       14.35      5.75 o
  -5  12   8        3.76       -3.03      5.28 o
  -4  12   8       10.81        2.48      5.43 o
  -3  12   8       50.86       53.19      6.35 o
  -2  12   8      423.94      478.26     15.96 o
  -1  12   8      268.03      289.52     10.54 o
   0  12   8        0.27       -3.24      3.77 o
   1  12   8        0.02       -6.14      4.09 o
   2  12   8       58.27       43.58      6.39 o
   3  12   8        9.76        6.58      5.36 o
   4  12   8        1.41       -7.17      4.92 o
   5  12   8       18.47       13.99      6.16 o
  -4  13   8       28.20       30.07      6.53 o
  -3  13   8       38.00       38.78      6.96 o
  -2  13   8       68.79       79.57      6.96 o
  -1  13   8       92.15       92.51      7.18 o
   0  13   8        0.02       -3.12      4.90 o
   1  13   8        9.49        9.34      5.26 o
   2  13   8        6.10        3.58      5.79 o
   3  13   8       57.37       63.24      7.37 o
   4  13   8        6.82        8.41      6.13 o
  -3  14   8        0.00       -4.30      6.10 o
  -2  14   8       27.49       23.00     10.23 o
  -1  14   8        0.82        2.81      5.56 o
   0  14   8        4.30        1.04      6.11 o
   1  14   8        0.95       -0.99      7.54 o
   2  14   8        0.60       -6.73      6.60 o
  -9   1   9        4.88        3.44      5.16 o
  -8   1   9       27.16       22.21      4.88 o
  -7   1   9        2.68        5.36      3.65 o
  -6   1   9      595.67      596.26      9.19 o
  -5   1   9       27.63       23.96      2.50 o
  -4   1   9       97.02       96.16      3.48 o
  -3   1   9        4.90        5.40      1.35 o
  -2   1   9      967.58      979.84      9.32 o
  -1   1   9     1343.57     1386.29     11.75 o
   0   1   9       59.35       43.78      3.02 o
   1   1   9      436.72      440.26      4.17 o
   2   1   9       56.28       42.33      1.95 o
   3   1   9        2.48        3.47      1.70 o
   4   1   9     1519.25     1552.76     17.76 o
   5   1   9     1051.50     1107.84     15.34 o
   6   1   9        7.82        1.42      3.65 o
   7   1   9        2.25       -5.58      3.72 o
   8   1   9        0.29       -3.00      5.43 o
  -9   2   9       67.09       43.82      6.60 o
  -8   2   9       28.45       23.56      4.72 o
  -7   2   9       74.99       75.35      6.02 o
  -6   2   9      282.35      292.97      6.46 o
  -5   2   9        0.06       -2.02      2.03 o
  -4   2   9      142.44      144.43      4.09 o
  -3   2   9        0.47       -0.18      1.55 o
  -2   2   9       20.56       16.83      1.30 o
  -1   2   9     1414.20     1496.32     15.24 o
   0   2   9      669.36      636.31      8.50 o
   1   2   9        1.34       -0.63      0.95 o
   2   2   9      137.90      126.60      2.68 o
   3   2   9      630.85      645.22      8.25 o
   4   2   9     1401.25     1448.68     14.74 o
   5   2   9       47.10       41.48      4.08 o
   6   2   9      205.91      181.67      7.93 o
   7   2   9        0.00       -3.15      4.60 o
   8   2   9       48.02       63.00     10.16 o
  -8   3   9        5.43       12.37      5.25 o
  -7   3   9        3.21        4.70      3.50 o
  -6   3   9      125.76      133.25      5.95 o
  -5   3   9      320.29      324.16      6.21 o
  -4   3   9       50.30       53.24      2.99 o
  -3   3   9      490.91      508.04      6.03 o
  -2   3   9     1718.29     1697.08     14.72 o
  -1   3   9     1001.69     1100.21     12.85 o
   0   3   9      276.74      270.82      5.83 o
   1   3   9        6.54        2.84      2.04 o
   2   3   9       81.68       82.21      2.35 o
   3   3   9      176.54      162.94      4.14 o
   4   3   9     1405.05     1406.17     14.64 o
   5   3   9      330.42      390.66      7.93 o
   6   3   9       36.89       34.96      5.02 o
   7   3   9        7.91        9.53      5.08 o
   8   3   9        5.20       12.44      7.99 o
  -8   4   9       91.51       83.98      7.05 o
  -7   4   9       36.66       37.01      4.59 o
  -6   4   9       12.20        7.84      3.53 o
  -5   4   9        4.09        0.14      2.49 o
  -4   4   9      134.97      139.78      4.14 o
  -3   4   9      305.25      339.36      5.41 o
  -2   4   9        0.01        4.17      1.23 o
  -1   4   9      252.58      277.53      4.38 o
   0   4   9       46.99       46.97      3.38 o
   1   4   9        0.04       -2.14      1.61 o
   2   4   9        4.83        3.64      1.19 o
   3   4   9      100.31       95.32      3.58 o
   4   4   9      486.94      480.20      7.57 o
   5   4   9      725.61      702.32     12.11 o
   6   4   9       25.22       34.09      5.28 o
   7   4   9       23.57       31.49      5.63 o
  -8   5   9        0.32        4.70      4.27 o
  -7   5   9        2.19        1.50      3.78 o
  -6   5   9        0.37       -4.09      3.37 o
  -5   5   9        3.24        2.33      2.84 o
  -4   5   9        0.99       -1.26      1.89 o
  -3   5   9        8.49        7.76      1.76 o
  -2   5   9      311.98      322.72      6.50 o
  -1   5   9        0.28        0.65      0.73 o
   0   5   9        0.76       -0.67      0.85 o
   1   5   9       37.68       37.67      1.83 o
   2   5   9      110.22       95.57      3.12 o
   3   5   9        0.95       -3.36      2.24 o
   4   5   9      178.99      157.27      4.93 o
   5   5   9        1.45        7.10      3.35 o
   6   5   9       59.54       72.81      6.39 o
   7   5   9       37.40       27.71      5.46 o
  -8   6   9        0.76       -3.94      6.08 o
  -7   6   9       32.36       26.74      5.34 o
  -6   6   9        0.98       -1.72      3.28 o
  -5   6   9      140.16      147.70      6.16 o
  -4   6   9       14.12       12.79      2.02 o
  -3   6   9       14.88        9.13      1.95 o
  -2   6   9       13.64       12.04      2.11 o
  -1   6   9       21.11       19.90      1.52 o
   0   6   9      113.23      119.44      3.24 o
   1   6   9       83.03       80.51      3.06 o
   2   6   9       29.82       26.40      2.50 o
   3   6   9        9.54       -0.39      2.39 o
   4   6   9       63.18       69.07      4.37 o
   5   6   9      188.74      156.78      8.73 o
   6   6   9       19.13       11.45      4.62 o
   7   6   9        0.89        0.40      4.50 o
  -8   7   9        0.01       -2.21      4.59 o
  -7   7   9       81.63       76.48      8.04 o
  -6   7   9       11.20        9.59      4.11 o
  -5   7   9       46.27       43.30      4.88 o
  -4   7   9        1.07       -3.41      2.41 o
  -3   7   9        1.10       -2.38      1.59 o
  -2   7   9        1.39       -2.36      1.57 o
  -1   7   9      245.10      233.80      5.17 o
   0   7   9        3.58       10.69      1.50 o
   1   7   9        9.88        7.04      1.63 o
   2   7   9       10.59        0.92      1.86 o
   3   7   9        8.48        7.64      3.72 o
   4   7   9       15.01        4.54      3.52 o
   5   7   9       90.88       76.27      6.70 o
   6   7   9      115.54      119.51      8.44 o
   7   7   9        2.74        9.59      6.35 o
  -7   8   9      103.46      116.89      8.13 o
  -6   8   9       12.27       15.44      4.74 o
  -5   8   9        0.18       -3.81      4.06 o
  -4   8   9       21.70       21.60      3.69 o
  -3   8   9       34.78       30.87      2.57 o
  -2   8   9        1.29       -3.19      2.12 o
  -1   8   9      137.69      137.78      4.87 o
   0   8   9     1284.25     1313.80     21.35 o
   1   8   9       99.79       81.18      4.73 o
   2   8   9      120.88      103.25      4.23 o
   3   8   9      192.55      165.46      5.79 o
   4   8   9       81.24       64.42      6.78 o
   5   8   9       15.53       18.84      5.29 o
   6   8   9        0.94        5.37      4.90 o
  -7   9   9      161.57      153.18     10.21 o
  -6   9   9       12.11       23.04      5.22 o
  -5   9   9       59.94       67.67      6.42 o
  -4   9   9      148.84      169.25     14.74 o
  -3   9   9       42.64       39.02      4.23 o
  -2   9   9      125.76      113.00      6.10 o
  -1   9   9      102.21      104.39      4.71 o
   0   9   9     1275.88     1294.82     22.19 o
   1   9   9        1.69        2.32      2.30 o
   2   9   9      107.95      111.89      6.25 o
   3   9   9      173.74      144.02      7.68 o
   4   9   9        1.86        1.19      3.93 o
   5   9   9        5.37        5.29      4.45 o
   6   9   9        2.21        0.92      4.45 o
  -6  10   9       13.15       19.51      5.38 o
  -5  10   9       47.55       56.07      6.49 o
  -4  10   9      393.07      480.07     13.55 o
  -3  10   9       24.51       28.51      5.24 o
  -2  10   9        0.76       -3.12      4.02 o
  -1  10   9      132.86      170.96      8.22 o
   0  10   9     1086.96     1187.82     24.81 o
   1  10   9      120.94      122.60      6.82 o
   2  10   9        9.60       -4.18      4.40 o
   3  10   9      271.39      263.34     10.74 o
   4  10   9        3.88        3.18      4.48 o
   5  10   9        0.19        2.35      5.15 o
  -6  11   9       16.57       18.02      5.28 o
  -5  11   9       19.20       12.28      5.26 o
  -4  11   9       14.74       15.82      5.17 o
  -3  11   9        1.47        3.74      4.61 o
  -2  11   9        3.27        5.50      4.60 o
  -1  11   9        8.36       21.64      4.93 o
   0  11   9      385.56      394.15     11.02 o
   1  11   9       13.39       13.33      3.78 o
   2  11   9       10.22        5.00      4.83 o
   3  11   9       70.48       61.44      6.94 o
   4  11   9        0.01       -3.28      4.20 o
   5  11   9        4.63        3.17      4.93 o
  -5  12   9       21.08       16.00      5.86 o
  -4  12   9        1.94       -7.00      4.67 o
  -3  12   9        9.83        9.43      4.70 o
  -2  12   9       37.44       60.75      7.13 o
  -1  12   9       28.56       27.94      4.99 o
   0  12   9       23.87       20.24      4.45 o
   1  12   9        4.46       -3.60      4.33 o
   2  12   9        1.20       -1.78      5.00 o
   3  12   9        0.48       -3.49      4.63 o
   4  12   9       17.61        1.37      5.75 o
  -4  13   9        6.26        3.67      5.59 o
  -3  13   9       99.51      109.76     10.13 o
  -2  13   9       37.46       40.83      5.96 o
  -1  13   9       61.18       60.66      6.39 o
   0  13   9        3.05        0.94      4.91 o
   1  13   9       22.50       25.24      5.79 o
   2  13   9       13.06       12.07      5.82 o
   3  13   9       11.14        7.19      6.59 o
  -2  14   9        2.26       -2.19      5.51 o
  -1  14   9       13.82        9.20      5.67 o
   0  14   9        8.68        4.04      8.92 o
   1  14   9        8.23        4.30      9.31 o
  -8   0  10        2.50        2.21      7.14 o
  -7   0  10      137.65      156.63     10.93 o
  -6   0  10       94.10       85.79      6.92 o
  -5   0  10        0.07       -4.50      3.00 o
  -4   0  10        0.04       -2.21      2.49 o
  -3   0  10        0.09        4.52      2.10 o
  -2   0  10       89.51       87.05      3.68 o
  -1   0  10      101.91       85.79      2.32 o
   0   0  10       91.68       88.84      1.90 o
   1   0  10      531.79      540.58      6.85 o
   2   0  10      129.86      110.00      4.11 o
   3   0  10      253.25      263.48      7.39 o
   4   0  10      747.54      734.60     15.18 o
   5   0  10       49.63       44.73      6.59 o
   6   0  10        1.03       -2.61      8.49 o
   7   0  10       24.74       30.68     10.45 o
  -8   1  10        6.95        9.88      4.63 o
  -7   1  10       44.56       45.86      4.33 o
  -6   1  10        1.71       -1.27      3.22 o
  -5   1  10       73.89       70.44      3.57 o
  -4   1  10      150.39      158.79      4.23 o
  -3   1  10      179.67      182.33      3.94 o
  -2   1  10      155.89      170.81      2.74 o
  -1   1  10       59.99       72.79      2.65 o
   0   1  10      155.42      161.09      3.52 o
   1   1  10      121.77      121.68      3.16 o
   2   1  10        0.09       -0.33      1.11 o
   3   1  10      783.55      796.14     12.03 o
   4   1  10      280.26      311.69      6.52 o
   5   1  10        0.14       -1.18      3.17 o
   6   1  10       21.32       17.25      4.99 o
   7   1  10        6.57       14.04      6.92 o
  -8   2  10      158.30      147.42     10.47 o
  -7   2  10       70.97       59.10      5.73 o
  -6   2  10       47.44       56.18      4.24 o
  -5   2  10      106.54      109.60      4.26 o
  -4   2  10       16.31       20.42      2.29 o
  -3   2  10      110.81      103.20      3.86 o
  -2   2  10       26.25       32.08      1.49 o
  -1   2  10        0.16        3.44      1.78 o
   0   2  10      192.79      204.29      4.69 o
   1   2  10       10.73        9.62      1.92 o
   2   2  10      366.98      333.09      4.35 o
   3   2  10      771.37      792.97     17.61 o
   4   2  10       49.08       53.46      3.50 o
   5   2  10       24.13       17.18      3.75 o
   6   2  10        1.02       -1.22      4.90 o
   7   2  10        3.91        4.90      6.46 o
  -8   3  10       95.49       81.63     10.27 o
  -7   3  10        0.77       -0.61      4.00 o
  -6   3  10        0.94       -3.94      2.63 o
  -5   3  10       23.86       19.23      2.66 o
  -4   3  10        2.07       -0.99      1.87 o
  -3   3  10       84.87       97.94      3.55 o
  -2   3  10      107.22      129.88      2.26 o
  -1   3  10      392.51      407.78      8.11 o
   0   3  10        4.90        0.25      2.03 o
   1   3  10        2.07        2.57      2.16 o
   2   3  10        0.75        1.65      1.02 o
   3   3  10      432.32      448.35      7.55 o
   4   3  10       73.01       75.04      3.81 o
   5   3  10       25.53       26.58      4.90 o
   6   3  10       52.79       51.52      6.39 o
   7   3  10       51.42       52.20      8.73 o
  -8   4  10      140.26      120.59      7.71 o
  -7   4  10      235.11      264.10     10.49 o
  -6   4  10       10.33        3.81      3.47 o
  -5   4  10       53.87       40.30      3.17 o
  -4   4  10       34.96       31.21      2.59 o
  -3   4  10        9.56       14.77      2.39 o
  -2   4  10       68.78       56.08      1.84 o
  -1   4  10       93.80       96.67      4.76 o
   0   4  10        0.06       -0.97      1.94 o
   1   4  10       75.85       70.73      4.39 o
   2   4  10        2.56        0.58      1.06 o
   3   4  10      156.23      131.82      4.73 o
   4   4  10      202.53      173.63      5.01 o
   5   4  10       72.11       85.01      6.51 o
   6   4  10        3.57       -1.91      4.36 o
   7   4  10        0.94       -3.17      6.27 o
  -8   5  10        4.32        4.74      4.76 o
  -7   5  10       62.38       51.86      5.90 o
  -6   5  10        0.02       -4.66      4.12 o
  -5   5  10       24.78       17.40      3.62 o
  -4   5  10       11.59        9.01      2.48 o
  -3   5  10     1054.62     1121.97     12.24 o
  -2   5  10      191.85      176.46      3.14 o
  -1   5  10       66.02       62.96      3.50 o
   0   5  10        4.40       -0.37      2.28 o
   1   5  10        6.24        6.20      1.24 o
   2   5  10       53.41       48.64      2.18 o
   3   5  10       21.21       12.31      2.56 o
   4   5  10       12.89        5.03      3.26 o
   5   5  10       11.10       15.63      4.61 o
   6   5  10        3.03        2.67      4.33 o
   7   5  10       40.09       62.34      8.31 o
  -7   6  10       11.06        5.67      4.48 o
  -6   6  10        1.98       -3.90      4.02 o
  -5   6  10       17.97       10.70      4.29 o
  -4   6  10        6.32        0.90      2.17 o
  -3   6  10       30.03       25.26      2.36 o
  -2   6  10      419.50      438.47      7.29 o
  -1   6  10       27.04       25.81      1.51 o
   0   6  10       19.55       14.96      1.58 o
   1   6  10       40.50       32.62      1.76 o
   2   6  10        0.73       -2.35      1.56 o
   3   6  10        7.18        4.85      2.09 o
   4   6  10       43.93       38.17      5.08 o
   5   6  10       10.92        9.60      4.15 o
   6   6  10        5.65        8.16      4.61 o
   7   6  10        3.50        6.29      6.37 o
  -7   7  10       24.16        9.51      4.96 o
  -6   7  10       92.44      101.71      6.97 o
  -5   7  10       30.46       29.18      5.34 o
  -4   7  10        1.47       -5.29      3.53 o
  -3   7  10        8.59        3.42      2.02 o
  -2   7  10       16.60       18.15      2.22 o
  -1   7  10       89.21       82.58      2.71 o
   0   7  10       30.41       36.87      1.87 o
   1   7  10       19.35       14.94      1.84 o
   2   7  10       62.35       52.36      2.99 o
   3   7  10       70.23       54.96      4.43 o
   4   7  10      261.09      264.54      9.94 o
   5   7  10        0.48        0.92      4.33 o
   6   7  10       10.21       13.14      4.55 o
  -7   8  10        0.09        2.28      4.61 o
  -6   8  10       49.90       56.16      5.85 o
  -5   8  10       43.56       40.23      6.16 o
  -4   8  10        0.10       -5.75      3.83 o
  -3   8  10        3.98        0.73      2.92 o
  -2   8  10        1.81       -0.93      1.54 o
  -1   8  10       42.19       55.24      3.83 o
   0   8  10       46.37       45.82      4.51 o
   1   8  10      124.12      114.38      4.33 o
   2   8  10       15.11        6.90      2.29 o
   3   8  10       19.37        6.86      4.04 o
   4   8  10       20.28       17.09      4.69 o
   5   8  10        5.47        9.84      5.00 o
   6   8  10        2.80        2.20      4.97 o
  -6   9  10       69.45       77.88      6.86 o
  -5   9  10       22.98       22.93      5.19 o
  -4   9  10        5.98        0.53      4.10 o
  -3   9  10        0.69       -5.80      3.86 o
  -2   9  10        1.80       -0.04      3.80 o
  -1   9  10      177.17      220.91     11.84 o
   0   9  10       33.23       45.52      5.60 o
   1   9  10       23.88       31.30      4.44 o
   2   9  10       87.34       73.15      5.37 o
   3   9  10        8.09        1.54      4.16 o
   4   9  10       28.37       23.05      5.38 o
   5   9  10        4.39        4.81      4.17 o
  -6  10  10      136.77      143.05     13.91 o
  -5  10  10        6.85       10.22      5.06 o
  -4  10  10        5.14        5.34      4.36 o
  -3  10  10      104.87      113.38     10.12 o
  -2  10  10       24.00       28.59      4.88 o
  -1  10  10        8.17       22.15      4.06 o
   0  10  10        7.96       30.24      4.18 o
   1  10  10      133.09      128.60      6.93 o
   2  10  10       36.99       31.66      5.28 o
   3  10  10       25.97       17.98      5.45 o
   4  10  10        8.16        8.42      5.04 o
   5  10  10        3.34       12.65      5.45 o
  -5  11  10       20.99       17.09      5.63 o
  -4  11  10       26.04       23.19      5.80 o
  -3  11  10       99.00      129.88     10.25 o
  -2  11  10      167.36      205.03     11.49 o
  -1  11  10       60.62       98.66      6.69 o
   0  11  10       15.81       23.61      4.56 o
   1  11  10        2.17       -2.54      4.00 o
   2  11  10        0.94       -1.39      4.26 o
   3  11  10        0.22       -4.92      4.78 o
   4  11  10       19.90       22.82      5.59 o
  -4  12  10       61.82       61.37      7.01 o
  -3  12  10      231.08      291.04     11.83 o
  -2  12  10        7.68       14.39      4.97 o
  -1  12  10       12.91        9.11      7.63 o
   0  12  10        0.02       -3.06      4.29 o
   1  12  10        3.15       -6.59      4.39 o
   2  12  10        0.17       -6.07      4.61 o
   3  12  10       12.64        1.67      5.45 o
  -3  13  10      114.10      145.98     11.99 o
  -2  13  10       16.31       10.15      5.07 o
  -1  13  10       14.90        4.06      5.15 o
   0  13  10       21.57       20.85      6.09 o
   1  13  10       38.89       40.48      8.95 o
   2  13  10        7.35        0.86      5.51 o
  -8   1  11      239.92      253.35     13.21 o
  -7   1  11       27.46       18.91      5.19 o
  -6   1  11       38.65       32.68      4.17 o
  -5   1  11       14.42       12.78      2.72 o
  -4   1  11       46.68       49.32      2.87 o
  -3   1  11      159.44      160.28      4.10 o
  -2   1  11      178.30      170.54      2.94 o
  -1   1  11       46.16       49.23      2.37 o
   0   1  11        7.47        7.07      1.32 o
   1   1  11      253.76      260.09      3.16 o
   2   1  11       26.38       23.81      1.63 o
   3   1  11      454.93      442.42      8.41 o
   4   1  11       46.35       48.06      3.34 o
   5   1  11        5.99       10.62      5.22 o
   6   1  11        0.03       -4.26      5.29 o
   7   1  11        0.61        1.66      8.16 o
  -8   2  11      232.30      267.99     12.37 o
  -7   2  11       12.09        7.13      5.61 o
  -6   2  11       26.54       19.42      4.02 o
  -5   2  11       49.00       46.19      3.46 o
  -4   2  11       25.87       28.42      2.56 o
  -3   2  11       43.80       44.21      2.40 o
  -2   2  11        3.70        4.74      0.80 o
  -1   2  11       45.23       35.90      3.12 o
   0   2  11        4.82        4.97      1.46 o
   1   2  11      187.70      196.72      5.56 o
   2   2  11      445.71      446.74      7.50 o
   3   2  11       30.42       31.25      3.08 o
   4   2  11      416.52      387.02     10.27 o
   5   2  11       35.42       35.53      6.59 o
   6   2  11       61.24       68.68      8.27 o
   7   2  11        0.83        6.53      6.00 o
  -8   3  11      115.47      104.32      9.60 o
  -7   3  11        0.02       -5.82      3.88 o
  -6   3  11        0.20       -5.54      3.70 o
  -5   3  11       13.51       11.22      2.97 o
  -4   3  11      290.14      291.60      5.59 o
  -3   3  11      200.88      208.98      4.33 o
  -2   3  11        8.36        9.97      1.74 o
  -1   3  11       19.90       15.61      2.50 o
   0   3  11       17.50       15.45      2.56 o
   1   3  11      285.93      272.37      7.02 o
   2   3  11      787.04      767.90     12.58 o
   3   3  11       40.83       56.27      3.38 o
   4   3  11       39.14       47.43      5.75 o
   5   3  11       97.75      104.50      7.24 o
   6   3  11       11.84       16.47      5.95 o
   7   3  11       13.66        7.62      6.41 o
  -8   4  11        9.04        3.93      5.17 o
  -7   4  11       25.07       16.57      4.89 o
  -6   4  11       13.03        9.55      4.23 o
  -5   4  11       63.41       50.51      4.35 o
  -4   4  11        0.20        1.43      2.07 o
  -3   4  11        8.29        4.75      1.72 o
  -2   4  11      536.34      541.05      6.39 o
  -1   4  11        0.95       -2.28      2.01 o
   0   4  11        6.91        1.74      2.23 o
   1   4  11        0.23       -2.66      2.63 o
   2   4  11       53.18       35.06      4.15 o
   3   4  11      341.82      316.44      5.66 o
   4   4  11       86.58       79.15      5.59 o
   5   4  11       17.58       21.35      4.41 o
   6   4  11       11.09       17.65      5.79 o
   7   4  11       22.61       35.84     10.77 o
  -7   5  11        8.48        1.13      4.16 o
  -6   5  11        8.77       -1.45      4.96 o
  -5   5  11        2.74       -5.17      3.44 o
  -4   5  11        0.35       -3.56      2.37 o
  -3   5  11       69.81       68.12      2.92 o
  -2   5  11       74.47       81.97      2.63 o
  -1   5  11        8.86        5.61      2.65 o
   0   5  11       14.73       15.77      3.04 o
   1   5  11        1.27       -0.10      2.76 o
   2   5  11       75.83       55.94      4.97 o
   3   5  11       21.03       24.17      2.84 o
   4   5  11       14.39        5.09      3.77 o
   5   5  11       97.12       94.57      7.73 o
   6   5  11        0.88        1.65      5.17 o
  -7   6  11       26.03       13.82      5.06 o
  -6   6  11        5.21       -2.83      4.10 o
  -5   6  11       23.68       15.19      4.63 o
  -4   6  11       10.59        4.99      3.04 o
  -3   6  11        6.43        7.44      2.25 o
  -2   6  11      138.30      124.69      3.77 o
  -1   6  11       41.77       32.62      4.05 o
   0   6  11       41.27       34.26      3.95 o
   1   6  11       20.34       14.19      1.27 o
   2   6  11       84.09       78.80      5.78 o
   3   6  11       69.66       51.34      6.41 o
   4   6  11       13.63       11.62      4.16 o
   5   6  11        0.49       -5.51      3.67 o
   6   6  11       34.40       53.03      7.51 o
  -7   7  11       81.05       92.34      7.68 o
  -6   7  11       16.46        5.63      4.27 o
  -5   7  11        9.35       -1.77      4.48 o
  -4   7  11        2.41       -5.68      3.79 o
  -3   7  11      235.39      243.95      6.79 o
  -2   7  11        0.22        3.73      2.13 o
  -1   7  11        3.20        2.80      1.10 o
   0   7  11       71.42       57.26      3.86 o
   1   7  11       20.24       14.13      2.07 o
   2   7  11       12.21       13.11      2.41 o
   3   7  11       11.18        7.82      3.11 o
   4   7  11      146.51      148.95      8.13 o
   5   7  11       13.42       17.61      5.88 o
   6   7  11       17.08       19.84      6.21 o
  -6   8  11        0.04       -6.79      4.53 o
  -5   8  11        1.20       -4.87      3.68 o
  -4   8  11       43.00       33.33      5.22 o
  -3   8  11        1.51       -1.35      2.95 o
  -2   8  11      726.86      772.96     19.55 o
  -1   8  11       25.74       27.34      3.27 o
   0   8  11      115.89      108.41      6.38 o
   1   8  11        1.71       -2.82      1.99 o
   2   8  11       16.89        7.85      3.23 o
   3   8  11        0.06       -3.18      3.76 o
   4   8  11       25.54       40.13      5.36 o
   5   8  11        2.57        1.74      5.44 o
  -6   9  11        0.04       -1.21      4.83 o
  -5   9  11        3.04       -5.64      3.76 o
  -4   9  11        0.18       -6.14      4.10 o
  -3   9  11        1.06       -4.00      3.99 o
  -2   9  11      557.40      630.40     17.56 o
  -1   9  11       80.73       93.80      6.57 o
   0   9  11        0.44        1.19      3.23 o
   1   9  11       66.47       57.52      4.78 o
   2   9  11       16.03       15.58      4.52 o
   3   9  11        8.84        2.18      4.13 o
   4   9  11        8.32       13.82      5.07 o
   5   9  11       20.56       32.27      7.93 o
  -5  10  11       45.09       39.68      7.23 o
  -4  10  11       44.98       50.31      5.99 o
  -3  10  11       44.59       46.50      6.67 o
  -2  10  11       84.11       94.86      9.42 o
  -1  10  11       32.24       36.18      4.66 o
   0  10  11       13.47       13.54      3.86 o
   1  10  11       54.33       36.61      4.54 o
   2  10  11       12.47        9.37      4.65 o
   3  10  11       21.92       16.61      5.07 o
   4  10  11        0.37        2.15      4.86 o
  -4  11  11       25.58       19.24      6.75 o
  -3  11  11       69.42      121.09     12.72 o
  -2  11  11      137.30      164.02     16.53 o
  -1  11  11       11.02       13.25      4.00 o
   0  11  11        6.01       13.16      7.13 o
   1  11  11       42.47       39.41      5.83 o
   2  11  11        1.00       -7.21      4.81 o
   3  11  11        3.67       -6.47      4.31 o
  -3  12  11       68.41       87.74     10.15 o
  -2  12  11       11.83       21.08      5.19 o
  -1  12  11        1.47       -1.66      4.36 o
   0  12  11        2.31       -1.01      4.73 o
   1  12  11        1.43       -1.13      4.71 o
   2  12  11       16.38        4.49      5.34 o
  -1  13  11        6.00       -2.39      5.56 o
   0  13  11        0.02       -3.03      6.78 o
  -8   0  12      162.17      148.52     15.32 o
  -7   0  12        0.05        3.48      7.46 o
  -6   0  12        3.90       -3.46      5.29 o
  -5   0  12       14.89       13.41      5.56 o
  -4   0  12       72.31       65.42      4.47 o
  -3   0  12      713.85      734.37     17.08 o
  -2   0  12       74.39       74.64      3.96 o
  -1   0  12        8.89        8.13      1.37 o
   0   0  12      138.95      134.86      4.57 o
   1   0  12      172.12      177.04      9.99 o
   2   0  12      978.55      947.10     13.32 o
   3   0  12      570.10      403.67     15.02 o
   4   0  12       25.02       25.46      7.18 o
   5   0  12        0.26        2.61      7.18 o
   6   0  12        7.82       11.10      7.83 o
  -7   1  12        9.38        1.53      5.11 o
  -6   1  12       28.02       17.99      4.63 o
  -5   1  12       45.02       46.90      5.50 o
  -4   1  12        0.48       -2.76      1.84 o
  -3   1  12      212.09      211.61      5.28 o
  -2   1  12      143.74      141.29      3.02 o
  -1   1  12       17.82       15.14      1.71 o
   0   1  12       51.90       50.70      2.36 o
   1   1  12       37.11       47.20      4.98 o
   2   1  12     1323.76     1350.24     16.42 o
   3   1  12       40.49       43.07      4.26 o
   4   1  12        0.02       -5.53      3.90 o
   5   1  12        4.77        3.73      4.70 o
   6   1  12        5.72        7.01      5.29 o
  -7   2  12       16.45        6.41      4.91 o
  -6   2  12       63.56       52.65      6.29 o
  -5   2  12       25.47       16.36      3.88 o
  -4   2  12       18.38       19.90      2.63 o
  -3   2  12       86.83       85.26      4.02 o
  -2   2  12       21.34       21.32      1.89 o
  -1   2  12       63.84       53.95      4.05 o
   0   2  12       16.95       17.77      2.86 o
   1   2  12      399.93      414.88     13.05 o
   2   2  12     1218.12     1260.30     23.07 o
   3   2  12      246.04      243.77      6.12 o
   4   2  12       32.61       34.88      5.48 o
   5   2  12       20.77       13.36      5.48 o
   6   2  12        3.62        1.11      5.29 o
  -7   3  12        4.92       -6.36      5.47 o
  -6   3  12        0.10       -4.06      3.95 o
  -5   3  12        4.48       -4.71      3.14 o
  -4   3  12       25.93       17.65      2.67 o
  -3   3  12      103.72      105.92      3.58 o
  -2   3  12       38.19       37.63      3.31 o
  -1   3  12       11.68       11.74      2.40 o
   0   3  12        3.80        2.56      2.30 o
   1   3  12       75.40       64.43      4.90 o
   2   3  12     1116.22     1064.91     34.49 o
   3   3  12        3.79        9.33      2.45 o
   4   3  12        4.78        3.62      3.83 o
   5   3  12       21.87       28.22      5.53 o
   6   3  12        2.32        1.45      5.29 o
  -7   4  12        0.18       -7.12      4.74 o
  -6   4  12        4.41       -6.84      4.56 o
  -5   4  12       42.34       33.06      4.04 o
  -4   4  12      220.52      219.87      8.08 o
  -3   4  12        3.50        1.69      1.89 o
  -2   4  12        1.54       -1.65      2.55 o
  -1   4  12       35.98       24.71      3.33 o
   0   4  12        7.17        1.23      2.66 o
   1   4  12        3.12       -0.79      2.66 o
   2   4  12      150.23      176.39      6.87 o
   3   4  12       76.65       56.26      3.42 o
   4   4  12       31.76       30.90      4.97 o
   5   4  12       20.92       26.82      5.43 o
   6   4  12        7.82       20.72      5.63 o
  -7   5  12        1.00       -0.38      4.94 o
  -6   5  12        7.81        1.03      4.63 o
  -5   5  12       48.39       43.46      4.85 o
  -4   5  12       28.59       25.00      3.70 o
  -3   5  12        6.17        4.35      2.19 o
  -2   5  12        0.33       -3.48      2.56 o
  -1   5  12        7.50       11.33      3.02 o
   0   5  12        2.32       -2.25      4.21 o
   1   5  12        0.16        0.50      2.59 o
   2   5  12       58.25       40.59      6.19 o
   3   5  12      458.46      451.93     10.35 o
   4   5  12        1.13        3.78      3.87 o
   5   5  12        4.28        4.15      4.40 o
   6   5  12        0.98        1.94      4.70 o
  -7   6  12        0.61       -6.25      5.33 o
  -6   6  12        0.30       -7.56      5.04 o
  -5   6  12        0.73       -4.00      3.89 o
  -4   6  12      229.43      234.47      9.92 o
  -3   6  12       50.11       51.50      3.42 o
  -2   6  12       53.62       51.53      2.10 o
  -1   6  12       31.03       27.97      4.06 o
   0   6  12        6.45        7.07      3.12 o
   1   6  12        0.77       -2.90      3.39 o
   2   6  12        0.01       -1.92      1.28 o
   3   6  12       55.70       50.38      4.64 o
   4   6  12       29.07       31.36      5.29 o
   5   6  12        0.02        4.00      4.33 o
   6   6  12        8.12       15.56      5.75 o
  -6   7  12        0.30       -6.67      4.45 o
  -5   7  12       67.00       63.35      8.62 o
  -4   7  12       46.57       54.25      5.31 o
  -3   7  12      118.36      127.13      7.40 o
  -2   7  12       71.00       76.26      6.45 o
  -1   7  12        7.77        1.75      3.93 o
   0   7  12        1.81       -2.77      3.77 o
   1   7  12      179.16      173.80      9.02 o
   2   7  12       78.40       66.48      4.22 o
   3   7  12       28.82       16.79      3.44 o
   4   7  12       28.32       23.05      5.22 o
   5   7  12       18.47       18.75      5.53 o
  -6   8  12        5.59        2.06      4.82 o
  -5   8  12        6.98        0.44      5.90 o
  -4   8  12        2.96        0.29      4.47 o
  -3   8  12       50.27       54.90      5.17 o
  -2   8  12      432.77      491.11     10.64 o
  -1   8  12       53.91       50.92      3.11 o
   0   8  12       90.89       81.62      3.11 o
   1   8  12       44.46       28.26      3.15 o
   2   8  12        2.58        2.49      2.91 o
   3   8  12        1.00       -3.01      3.81 o
   4   8  12       16.27       12.98      5.05 o
   5   8  12        0.05       -0.94      4.89 o
  -5   9  12        2.24        3.71      5.41 o
  -4   9  12        0.49       -1.93      3.86 o
  -3   9  12       17.47       20.50      4.53 o
  -2   9  12      306.97      363.56     10.20 o
  -1   9  12       60.06       65.13      5.79 o
   0   9  12       47.92       41.16      3.92 o
   1   9  12      199.34      193.78      8.89 o
   2   9  12      110.41       93.27      6.38 o
   3   9  12        9.24        3.16      5.26 o
   4   9  12        1.58        2.30      5.10 o
  -5  10  12       14.95        6.19      5.81 o
  -4  10  12      106.26      108.76      7.64 o
  -3  10  12        0.75        5.75      5.87 o
  -2  10  12       52.45       52.97      5.31 o
  -1  10  12      139.53      150.27      7.69 o
   0  10  12       46.58       35.78      4.48 o
   1  10  12       77.20       66.98      5.80 o
   2  10  12       13.78        6.43      4.40 o
   3  10  12        2.92        0.81      5.34 o
  -4  11  12       10.14       15.72      6.02 o
  -3  11  12      183.32      241.98     23.22 o
  -2  11  12       72.59       81.31      6.69 o
  -1  11  12       31.09       34.95      5.04 o
   0  11  12        0.13       -5.97      3.98 o
   1  11  12       27.19       13.50      8.57 o
   2  11  12        0.78       -6.63      4.42 o
  -2  12  12        2.28        1.54      4.54 o
  -1  12  12        5.15       -0.04      6.60 o
   0  12  12       15.60       12.26      5.98 o
   1  12  12        3.56       -7.40      4.93 o
  -7   1  13       15.43        6.47      5.07 o
  -6   1  13        1.74       -6.12      4.08 o
  -5   1  13        1.08       -5.43      3.89 o
  -4   1  13       77.36       71.85      4.97 o
  -3   1  13      100.64       99.74      4.38 o
  -2   1  13       55.80       63.07      1.93 o
  -1   1  13       97.26       97.74      2.98 o
   0   1  13      757.26      743.02     14.43 o
   1   1  13      139.30      153.73     10.85 o
   2   1  13       11.06       10.05      1.99 o
   3   1  13        6.75       -2.96      2.97 o
   4   1  13       16.18       17.41      4.83 o
   5   1  13       27.59       31.69      6.22 o
   6   1  13       11.65       22.08      6.22 o
  -7   2  13       12.00        0.71      5.39 o
  -6   2  13        4.07       -6.96      4.64 o
  -5   2  13        0.67       -5.13      3.42 o
  -4   2  13       53.58       54.35      4.45 o
  -3   2  13       23.16       18.93      2.48 o
  -2   2  13        5.73        2.27      1.90 o
  -1   2  13        7.90        6.61      2.62 o
   0   2  13       98.82      102.08      4.46 o
   1   2  13      214.45      301.09     31.34 o
   2   2  13       44.11       44.42      6.22 o
   3   2  13       26.96       21.95      3.70 o
   4   2  13        7.14        9.31      3.80 o
   5   2  13        0.52        0.89      4.37 o
   6   2  13        1.30        3.26      5.54 o
  -7   3  13        9.23       -2.24      6.50 o
  -6   3  13        2.31       -2.55      5.54 o
  -5   3  13        5.91       -4.49      3.52 o
  -4   3  13        1.98       -3.78      3.15 o
  -3   3  13        0.09       -2.35      2.63 o
  -2   3  13       39.74       47.96      4.09 o
  -1   3  13      150.79      146.40      5.22 o
   0   3  13       11.88       13.96      2.86 o
   1   3  13       43.67       75.52     11.18 o
   2   3  13      129.97      136.81     12.41 o
   3   3  13       67.55       67.08      9.66 o
   4   3  13        0.30       -1.12      3.55 o
   5   3  13       99.10      140.44     12.14 o
   6   3  13        6.46        8.36      5.06 o
  -7   4  13        0.64       -6.82      4.55 o
  -6   4  13        3.80        1.91      4.55 o
  -5   4  13       15.89        9.10      4.83 o
  -4   4  13       85.06       76.90      7.95 o
  -3   4  13       44.84       37.22      2.47 o
  -2   4  13       11.35        4.51      3.29 o
  -1   4  13       15.59       16.80      3.01 o
   0   4  13        3.41        3.60      2.56 o
   1   4  13        0.94        6.93      4.94 o
   2   4  13       13.84       20.74      9.14 o
   3   4  13       19.77       19.90      3.34 o
   4   4  13        0.88        2.12      3.76 o
   5   4  13        0.08        7.57      4.81 o
  -6   5  13        5.51       -7.22      4.83 o
  -5   5  13       11.04       -0.58      4.37 o
  -4   5  13       88.50       73.34      7.66 o
  -3   5  13        0.90       -2.48      1.68 o
  -2   5  13       14.56       10.95      3.81 o
  -1   5  13       10.79        5.87      3.84 o
   0   5  13       35.61       31.03      4.71 o
   1   5  13        0.00       -2.27      4.12 o
   2   5  13      134.73      127.68     21.87 o
   3   5  13       45.03       41.37      4.67 o
   4   5  13       27.36       31.02      4.85 o
   5   5  13        0.26       -1.34      4.40 o
  -6   6  13        2.55       -6.66      5.67 o
  -5   6  13       12.40        9.83      5.09 o
  -4   6  13        1.16       -3.84      5.75 o
  -3   6  13       43.74       39.33      3.59 o
  -2   6  13        4.57        3.89      4.15 o
  -1   6  13       58.20       54.70      5.85 o
   0   6  13        1.92       -6.80      4.65 o
   1   6  13        0.16       -3.13      4.60 o
   2   6  13       85.90       77.09      8.14 o
   3   6  13        0.01        1.18      2.84 o
   4   6  13        0.09       -0.61      3.74 o
   5   6  13        0.01        0.41      4.83 o
  -6   7  13        6.06        0.64      6.53 o
  -5   7  13       41.31       39.44      7.73 o
  -4   7  13       13.85        8.17      5.37 o
  -3   7  13        0.14        3.62      2.91 o
  -2   7  13       12.87       15.29      4.85 o
  -1   7  13      140.89      134.02     10.29 o
   0   7  13        1.07       -2.87      4.67 o
   1   7  13       17.56        8.09      6.56 o
   2   7  13        8.74        4.36      4.91 o
   3   7  13        0.36        4.16      3.42 o
   4   7  13       14.56       19.61      9.85 o
  -5   8  13       11.66        1.80      7.30 o
  -4   8  13       37.97       33.48      5.40 o
  -3   8  13        2.45        0.73      3.77 o
  -2   8  13      206.99      238.96     10.83 o
  -1   8  13       67.56       75.09      9.85 o
   0   8  13        2.33       -2.98      4.82 o
   1   8  13        9.12       12.31      5.94 o
   2   8  13        1.89       -1.84      7.12 o
   3   8  13        7.72        8.44      3.81 o
   4   8  13        0.79        0.42      4.28 o
  -4   9  13       40.39       48.90      9.69 o
  -3   9  13       84.29      106.57     13.00 o
  -2   9  13        1.38        5.62     11.33 o
  -1   9  13        2.98       -7.54      5.22 o
   0   9  13        0.03        1.82      5.63 o
   1   9  13        6.45        6.07      5.70 o
   2   9  13       29.52       23.64      4.09 o
   3   9  13        6.34        7.48      4.31 o
  -4  10  13        6.80       10.88      7.47 o
  -3  10  13       26.88       32.79      5.59 o
  -2  10  13        0.15        1.08      5.94 o
  -1  10  13        7.86        6.93      5.09 o
   0  10  13        4.37        0.52      5.76 o
   1  10  13        0.13       -1.84      7.21 o
   2  10  13       21.08       25.39      5.04 o
  -2  11  13        2.07       -0.19      4.12 o
  -1  11  13        0.14       -5.05      4.15 o
   0  11  13       16.84        8.27      8.78 o
   1  11  13        0.40       -3.69      7.69 o
  -6   0  14       28.93       12.79     10.53 o
  -5   0  14      148.26      136.24     15.80 o
  -4   0  14        6.97       -3.54      4.65 o
  -3   0  14        2.86        0.17      3.75 o
  -2   0  14      469.57      518.09     14.58 o
  -1   0  14       69.74       79.00     16.97 o
   0   0  14       87.64       80.96     17.63 o
   1   0  14      231.16      241.60     29.38 o
   2   0  14       38.66       34.77      6.86 o
   3   0  14        1.69       -3.26      3.92 o
   4   0  14        2.70        1.96      5.22 o
   5   0  14        1.40       -1.31      6.53 o
  -6   1  14        3.64        0.35      4.73 o
  -5   1  14        1.28       -5.56      3.71 o
  -4   1  14       24.51       20.80      4.70 o
  -3   1  14       12.53        6.02      3.90 o
  -2   1  14       27.02       29.01      3.55 o
  -1   1  14        4.03        7.10      4.26 o
   0   1  14      492.25      543.92     13.10 o
   1   1  14       12.02       20.96      8.63 o
   2   1  14       67.52       67.37      6.61 o
   3   1  14        9.87       11.23      4.28 o
   4   1  14        0.25        2.96      3.90 o
   5   1  14       19.68       14.62      5.29 o
  -6   2  14        4.64       -0.20      6.84 o
  -5   2  14       24.32       11.12      5.21 o
  -4   2  14        2.49       -1.97      3.03 o
  -3   2  14        8.50        6.31      3.42 o
  -2   2  14       74.91       68.79      5.95 o
  -1   2  14        0.00       -2.37      4.33 o
   0   2  14     1013.72     1114.05     23.66 o
   1   2  14      144.91      131.33     15.02 o
   2   2  14        2.09       -4.13      4.09 o
   3   2  14        0.34       -2.24      2.61 o
   4   2  14       12.37       18.62      4.12 o
   5   2  14        0.26        6.42      4.52 o
  -6   3  14       17.30        4.25      5.45 o
  -5   3  14       19.72       13.87      5.53 o
  -4   3  14        0.34       -4.85      3.24 o
  -3   3  14        5.23       -5.58      3.98 o
  -2   3  14        0.14       -0.36      3.52 o
  -1   3  14        0.38        1.20      4.64 o
   0   3  14      835.63      951.50     24.27 o
   1   3  14        0.11        3.70      6.53 o
   2   3  14        0.17        7.20      5.31 o
   3   3  14        0.00       -0.69      1.80 o
   4   3  14       12.12       12.45      4.01 o
   5   3  14        1.05        8.44      4.32 o
  -6   4  14       31.02       22.73      5.64 o
  -5   4  14       39.66       29.06      5.45 o
  -4   4  14        3.60       -3.23      2.99 o
  -3   4  14        0.56        2.62      4.31 o
  -2   4  14       19.59       17.59      6.03 o
  -1   4  14        0.41        1.68      4.06 o
   0   4  14      406.00      450.41     14.84 o
   1   4  14      203.12      208.17     12.52 o
   2   4  14       13.46       27.48      6.95 o
   3   4  14        4.57        4.70      6.13 o
   4   4  14        0.01        1.56      4.25 o
   5   4  14        0.49        8.29      4.88 o
  -6   5  14        0.67       -3.60      4.70 o
  -5   5  14        0.00        7.52      9.30 o
  -4   5  14        2.26       -2.77      7.21 o
  -3   5  14       23.20       22.64      5.59 o
  -2   5  14        0.48       -0.95      4.09 o
  -1   5  14       29.11       25.85      5.25 o
   0   5  14        1.34       -1.33      4.27 o
   1   5  14      266.24      274.45     13.03 o
   2   5  14        2.75        9.81      5.89 o
   3   5  14        8.34        3.81      6.62 o
   4   5  14        6.30       16.25      5.09 o
  -5   6  14       72.49       74.04      7.92 o
  -4   6  14      167.95      205.71     16.02 o
  -3   6  14       21.11       20.54      5.54 o
  -2   6  14        0.29       -3.06      5.34 o
  -1   6  14        1.04       -7.01      8.19 o
   0   6  14        0.49       -2.36      4.84 o
   1   6  14        1.00        7.61      4.79 o
   2   6  14       34.68       28.98      6.40 o
   3   6  14        1.48        2.93      6.29 o
   4   6  14        3.82        7.41      3.77 o
  -5   7  14       19.68       13.80      6.88 o
  -4   7  14      142.08      156.49     17.19 o
  -3   7  14       31.12       22.92      8.01 o
  -2   7  14        7.16        3.17      4.25 o
  -1   7  14       50.61       44.30      7.44 o
   0   7  14        0.23       -2.53      4.94 o
   1   7  14       39.77       36.39      6.47 o
   2   7  14        3.59        3.75      4.96 o
   3   7  14        4.39        6.11      7.22 o
   4   7  14       65.14       74.54     10.97 o
  -4   8  14      135.79      141.63     12.24 o
  -3   8  14        0.27       -1.01      5.50 o
  -2   8  14        6.48        5.91      5.19 o
  -1   8  14        4.25       -0.17      5.59 o
   0   8  14        5.21        5.13      5.79 o
   1   8  14        0.74       -2.08      4.73 o
   2   8  14       18.02       15.91      8.40 o
   3   8  14        0.27        0.15      6.74 o
  -3   9  14       19.39       15.41      7.83 o
  -2   9  14        1.10       -5.32      8.33 o
  -1   9  14       80.88       59.57      8.85 o
   0   9  14       27.86       31.22      7.65 o
   1   9  14        4.85       -0.44      7.01 o
   2   9  14        0.02        4.01      7.31 o
  -2  10  14        4.46       -0.04      7.14 o
  -1  10  14       33.56       17.08      7.50 o
   0  10  14       25.33       41.10     13.06 o
   1  10  14       17.81       17.06     10.12 o
  -6   1  15       39.12       25.02      5.46 o
  -5   1  15      184.77      183.14     10.71 o
  -4   1  15       18.73       20.78      4.68 o
  -3   1  15        5.80        5.96      3.08 o
  -2   1  15      310.18      367.40     23.75 o
  -1   1  15      336.26      365.14     21.06 o
   0   1  15      148.54      162.96     23.46 o
   1   1  15      120.25      111.07      5.43 o
   2   1  15        8.77        7.61      3.43 o
   3   1  15       13.25       12.60      4.26 o
   4   1  15        3.02        5.39      5.58 o
  -6   2  15        0.90       -3.23      4.44 o
  -5   2  15       11.52        2.09      8.07 o
  -4   2  15        6.99        1.87      3.19 o
  -3   2  15       44.81       46.69      5.91 o
  -2   2  15       87.76       87.84      6.66 o
  -1   2  15       91.21      104.80      7.33 o
   0   2  15      176.74      227.30     13.53 o
   1   2  15      195.99      217.28     14.19 o
   2   2  15       17.33       13.93      6.53 o
   3   2  15        0.07       -0.42      4.53 o
   4   2  15        0.51        4.39      3.46 o
  -5   3  15        0.17       -6.76      4.51 o
  -4   3  15        0.00       -5.31      3.54 o
  -3   3  15        6.01       -2.94      4.45 o
  -2   3  15       34.96       30.83      5.18 o
  -1   3  15        0.22       15.66      4.46 o
   0   3  15       14.00       28.13      5.36 o
   1   3  15       31.67       27.16      6.06 o
   2   3  15        0.65       17.63     13.71 o
   3   3  15        3.31       13.38      7.83 o
   4   3  15       20.80       27.37      9.47 o
  -5   4  15       17.76        7.00      5.73 o
  -4   4  15        2.32       -5.06      6.88 o
  -3   4  15       29.67       25.98      5.79 o
  -2   4  15       17.17       20.96      6.69 o
  -1   4  15       10.76       14.64      4.79 o
   0   4  15      101.58      112.51     15.61 o
   1   4  15       29.06       32.33      6.36 o
   2   4  15        0.00       -1.31      4.83 o
   3   4  15        0.73        3.22      6.20 o
   4   4  15        1.82       12.27      6.52 o
  -5   5  15        1.42       -1.84      4.21 o
  -4   5  15        1.04      -12.11      8.07 o
  -3   5  15        4.93        3.83      4.99 o
  -2   5  15        4.17        1.38      4.41 o
  -1   5  15        0.07       -2.08      4.03 o
   0   5  15        0.14        4.30      5.01 o
   1   5  15        0.42        8.27      4.95 o
   2   5  15       56.09       51.81      8.20 o
   3   5  15        0.87        6.99      6.03 o
   4   5  15        7.12       17.04      7.34 o
  -4   6  15       11.70       12.96      8.60 o
  -3   6  15       39.18       50.78      9.20 o
  -2   6  15        0.16        2.19      6.78 o
  -1   6  15        5.60       -1.75      4.25 o
   0   6  15       97.32       93.26     10.80 o
   1   6  15       69.53       63.07      7.86 o
   2   6  15        0.97       -3.39      4.73 o
   3   6  15        7.10       15.53      7.12 o
  -4   7  15       75.01       81.25     16.23 o
  -3   7  15       32.39       20.06     10.58 o
  -2   7  15        0.79       -3.14      7.16 o
  -1   7  15        1.95       -2.61      8.62 o
   0   7  15       11.03        6.12      5.81 o
   1   7  15        2.35        3.95      5.03 o
   2   7  15        5.92        3.02      7.31 o
  -3   8  15        6.34        1.08      7.90 o
  -2   8  15        2.20       -4.17      8.52 o
  -1   8  15       24.23       20.59      8.09 o
   0   8  15       15.02       15.66      6.15 o
   1   8  15       16.66       19.52      8.05 o
   2   8  15        1.84        9.81      7.36 o
  -2   9  15        5.50       -4.78     10.82 o
  -1   9  15       26.13       24.12      7.31 o
   0   9  15       13.90       16.34      6.49 o
  -5   0  16        7.90       -4.08      6.12 o
  -4   0  16      130.57      139.78      8.89 o
  -3   0  16      327.51      396.58     34.89 o
  -2   0  16       84.00       97.28     19.59 o
  -1   0  16        4.06        1.96      9.79 o
   0   0  16        1.51        7.83      9.14 o
   1   0  16        0.05        6.53     12.40 o
   2   0  16        2.77        7.18     13.06 o
   3   0  16        6.55        7.18     10.45 o
  -5   1  16       16.55       11.77      5.21 o
  -4   1  16        0.05       -1.03      3.27 o
  -3   1  16        8.89       14.43      4.27 o
  -2   1  16       10.53       35.23     10.50 o
  -1   1  16        0.01       15.92      9.45 o
   0   1  16        1.36       13.38      9.23 o
   1   1  16        1.59        6.92      6.88 o
   2   1  16        7.94       10.79      3.15 o
   3   1  16        2.08        9.16      4.31 o
  -5   2  16       20.82       18.34      8.65 o
  -4   2  16       20.51        5.73      7.04 o
  -3   2  16       73.75       70.31      6.80 o
  -2   2  16       15.77       14.49      4.33 o
  -1   2  16       52.73       65.17      6.21 o
   0   2  16        6.83       10.24      3.48 o
   1   2  16        2.80        4.21      3.59 o
   2   2  16        4.76        2.83      3.77 o
   3   2  16        2.02       11.32      5.26 o
  -4   3  16        0.00       -7.08      4.72 o
  -3   3  16        0.46       -6.96      4.74 o
  -2   3  16       31.43       38.01      5.82 o
  -1   3  16        0.72        5.56      3.87 o
   0   3  16        0.40       -0.60      4.39 o
   1   3  16        3.76        2.63      3.93 o
   2   3  16        2.56        2.61      4.67 o
   3   3  16        0.01        4.83      5.40 o
  -4   4  16        0.02       -8.70      6.42 o
  -3   4  16        0.25       -4.31      6.41 o
  -2   4  16      122.97      143.45     13.80 o
  -1   4  16      187.17      225.73     10.78 o
   0   4  16        5.17        6.22      4.43 o
   1   4  16       26.31       19.90      6.53 o
   2   4  16        5.80        4.25      6.20 o
   3   4  16       46.94       60.15      8.40 o
  -4   5  16        4.05       -4.96     11.94 o
  -3   5  16        3.70       -1.03      4.99 o
  -2   5  16        0.08        1.82      4.49 o
  -1   5  16        0.04        1.13      4.51 o
   0   5  16        3.09       10.69      5.09 o
   1   5  16       10.14       16.31      5.63 o
   2   5  16        4.35        5.95      5.99 o
  -3   6  16        3.98        3.36      5.90 o
  -2   6  16        8.96        7.78      5.14 o
  -1   6  16        8.82       10.92      5.34 o
   0   6  16       28.41       29.30      6.61 o
   1   6  16        6.87        7.84      5.14 o
   2   6  16        1.57       11.79      6.88 o
  -2   7  16        1.66       -5.58      7.32 o
  -1   7  16        6.34       10.21      7.82 o
   0   7  16        4.42        3.87      5.46 o
   1   7  16        0.41        5.44      7.13 o
  -4   1  17        2.32        0.54      4.54 o
  -3   1  17       80.81       84.86     11.96 o
  -2   1  17       94.16       97.32     11.76 o
  -1   1  17      121.48      136.88     16.14 o
   0   1  17        2.65        5.35      9.09 o
   1   1  17        0.10        3.20      7.52 o
   2   1  17        0.08        8.58      7.83 o
  -3   2  17        7.78        4.83      7.65 o
  -2   2  17      187.27      287.93     20.68 o
  -1   2  17      112.13      169.48     22.52 o
   0   2  17       35.69       39.44     11.60 o
   1   2  17       20.89       37.08     10.96 o
   2   2  17        3.46       14.64      8.45 o
  -3   3  17        1.11       -3.44      4.99 o
  -2   3  17      173.17      190.45     15.08 o
  -1   3  17      171.07      184.15     23.18 o
   0   3  17       14.47        9.10      5.22 o
   1   3  17        8.59       14.08      4.99 o
   2   3  17       24.94       40.28      6.20 o
  -3   4  17        0.48       -3.50      6.10 o
  -2   4  17      160.34      177.91     13.01 o
  -1   4  17        6.05        6.80      4.54 o
   0   4  17        2.59       -3.06      4.19 o
   1   4  17        7.67       17.37      8.52 o
  -2   5  17       24.31       26.56      5.80 o
  -1   5  17       22.44       19.13      5.68 o
   0   5  17       24.11       25.44      5.68 o
  -1   0  18        0.11        2.61     13.06 o
  -1   1  18        4.00        8.01     10.12 o
 
